# Supplementary material for: Old mitochondria regulate niche renewal via α-ketoglutarate metabolism in stem cells
Source: Nat Metab. 2025 Jul 14;7(7):1344–57. doi: 10.1038/s42255-025-01325-7 (PMC12286850; doi:10.1038/s42255-025-01325-7)
Supplement: Supplementary file 3 — Table 1: RNA-seq of sorted ISCs enriched for young or old mitochondria. DESeq2 analysis of differentially expressed genes in ISCs (young mito versus old mito, that is, negative value higher in young mito, positive value higher in old mito) (n = 6 mice). Table 2: Mean peak areas corrected for the background of the identified metabolites in the metabolomics analysis of ISCs enriched for young or old mitochondria (n = 5 individual mice). Table 3: Oxidative WGBS. DhMCs between ISCs enriched for young or old mitochondria (young versus old mito) (that is, negative value higher methylation in young mito; positive value higher methylation in old mito). n = 4 biological replicates of pooled mice. Table 4: Oxidative WGBS. DMCs between ISCs enriched for young or old mitochondria (young versus old mito, that is, negative value higher methylation in young mito; positive value higher methylation in old mito). n = 4 biological replicates of pooled mice. Table 5: Oxidative WGBS. DhMRs between ISCs enriched for young or old mitochondria (young versus old mito, that is, negative value higher methylation in young mito; positive value higher methylation in old mito). n = 4 biological replicates of pooled mice. Table 6: Oxidative WGBS. DMRs between ISCs enriched for young or old mitochondria (young versus old mito, that is, negative value higher methylation in young mito; positive value higher methylation in old mito). n = 4 biological replicates of pooled mice. Table 7: RNA-seq of sorted ISCs from mice treated with dm-aKG or PBS. DESeq2 analysis of differentially expressed genes in ISCs (PBS versus dm-aKG, that is, negative value higher methylation in OBS; positive value higher methylation in dm-aKG-treated mice). n = 6 mice. Table 8: Oxidative WGBS. DhMRs between ISCs enriched for young or old mitochondria (young versus old mito, that is, negative value higher methylation in young mito; positive value higher methylation in old mito). n = 6 mice. Table 9: List of oligonucleotides used [file 42255_2025_1325_MOESM3_ESM.xlsx]

## Sheet: Table 1 ISCmito_RNAseq_DEgenes
	baseMean	log2FoldChange	lfcSE	stat	pvalue	padj	lfcShrunken	symbol
ENSMUSG00000055053,18	260.238	-3.25442	0.568617	-5.72339	1.0442e-08	0.000163543	-2.98262	Nfic
ENSMUSG00000007338,10	42.0146	3.84371	0.757242	5.07594	3.85594e-07	0.00301958	3.34358	Mrpl49
ENSMUSG00000018387,12	28.6812	-5.02369	1.01215	-4.96337	6.92801e-07	0.00361688	-0.0565038	Shroom1
ENSMUSG00000036882,7	79.8172	-3.25925	0.716627	-4.54804	5.41483e-06	0.0212018	-0.128687	Arhgap33
ENSMUSG00000018927,3	33.5389	2.93856	0.685697	4.28551	1.82317e-05	0.040792	2.44795	Ccl6
ENSMUSG00000039410,16	420.992	-1.3482	0.312847	-4.30945	1.6366e-05	0.040792	-1.19461	Prdm16
ENSMUSG00000045896,14	57.7789	2.17824	0.501814	4.34073	1.42009e-05	0.040792	1.88926	Paip2b
ENSMUSG00000002948,19	223.914	-1.83918	0.44232	-4.15804	3.20986e-05	0.0482972	-1.56643	Map2k7
ENSMUSG00000028851,6	99.5377	3.02356	0.717377	4.21475	2.50059e-05	0.0482972	2.49709	Nudc
ENSMUSG00000065061,1	30.2415	3.25946	0.79009	4.12543	3.70046e-05	0.0482972	2.72933	Gm22884
ENSMUSG00000079884,6	9.53557	4.61726	1.10527	4.17751	2.94715e-05	0.0482972	3.86821	Gm10698
ENSMUSG00000084128,10	230.475	-2.62282	0.634356	-4.13462	3.55542e-05	0.0482972	-2.07285	Esrp2
ENSMUSG00000027889,17	140.251	-1.894	0.466329	-4.0615	4.87586e-05	0.054547	-1.59003	Ampd2
ENSMUSG00000107705,1	64.6095	7.11064	1.74764	4.06871	4.72746e-05	0.054547	0.0181847	Gm45062
ENSMUSG00000117771,1	12.6853	-4.55963	1.12852	-4.04036	5.33683e-05	0.0557237	-0.056573	Gm25432
ENSMUSG00000029528,19	113.31	-2.22967	0.554879	-4.01829	5.86212e-05	0.0573828	-1.82611	Pxn
ENSMUSG00000024212,9	263.274	-2.04302	0.513135	-3.98145	6.84963e-05	0.0606454	-1.6764	Mllt1
ENSMUSG00000059142,16	85.7199	1.74389	0.438459	3.97731	6.96984e-05	0.0606454	1.4782	Zfp945
ENSMUSG00000005043,13	91.7964	2.70684	0.684633	3.95371	7.69481e-05	0.0611997	2.12653	Sgsh
ENSMUSG00000110424,1	45.0212	-1.86646	0.472521	-3.95	7.81506e-05	0.0611997	-1.56865	1700012D14Rik
ENSMUSG00000083708,1	13.5921	-4.16218	1.06689	-3.90121	9.57114e-05	0.0713825	-0.0601682	Gm13123
ENSMUSG00000042423,9	138.163	-2.2157	0.574195	-3.8588	0.000113946	0.074454	-1.75762	Fbrs
ENSMUSG00000051177,16	29.7905	1.87734	0.487812	3.8485	0.000118845	0.074454	1.57921	Plcb1
ENSMUSG00000066878,5	10.0973	-4.63562	1.20382	-3.85077	0.000117747	0.074454	-0.0528808	Gm10184
ENSMUSG00000069014,4	424.461	2.45859	0.635957	3.86596	0.000110651	0.074454	1.88714	Gm5641
ENSMUSG00000071657,12	50.6218	-1.73462	0.452517	-3.83326	0.000126454	0.0761741	-1.44045	Bscl2
ENSMUSG00000030796,17	28.0719	2.70445	0.712568	3.79535	0.000147434	0.0855224	2.04013	Tead2
ENSMUSG00000001999,15	41.9256	-2.08361	0.550421	-3.78549	0.000153406	0.0858087	-1.66892	Blvra
ENSMUSG00000015747,5	10.9823	-3.29127	0.881189	-3.73504	0.000187688	0.0892546	-0.102601	Vps45
ENSMUSG00000020841,5	307.338	1.28954	0.344897	3.73893	0.000184804	0.0892546	1.06542	Cpd
ENSMUSG00000044337,5	7.37754	3.9832	1.0668	3.73379	0.000188617	0.0892546	3.21263	Ackr3
ENSMUSG00000044352,6	10.9718	-3.21338	0.862185	-3.72702	0.000193759	0.0892546	-0.105221	Sowaha
ENSMUSG00000063445,14	22.2917	-2.78393	0.740531	-3.75937	0.00017034	0.0892546	-0.107911	Nmral1
ENSMUSG00000107383,1	287.672	-1.34598	0.358175	-3.75788	0.000171361	0.0892546	-1.11497	Gm4366
ENSMUSG00000047777,9	33.3528	-2.34411	0.631223	-3.71361	0.000204327	0.0914333	-0.176011	Phf13
ENSMUSG00000027099,9	71.5935	1.90433	0.514444	3.70173	0.000214133	0.0931599	1.5283	Mtx2
ENSMUSG00000015749,12	173.619	2.15278	0.586481	3.67068	0.000241903	0.0947173	1.62472	Anp32e
ENSMUSG00000024158,17	9.69051	3.92392	1.06794	3.67428	0.000238524	0.0947173	3.17176	Hagh
ENSMUSG00000025722,16	27.1362	-2.04054	0.554729	-3.67844	0.000234662	0.0947173	-1.63467	Wdr73
ENSMUSG00000077391,1	60.0003	2.88775	0.785993	3.67401	0.000238772	0.0947173	0.0801561	Gm24336
ENSMUSG00000038967,13	166.253	-1.52894	0.41817	-3.65626	0.000255918	0.0977609	-1.22728	Pdk2
ENSMUSG00000032002,10	69.7823	2.01591	0.554479	3.63568	0.000277244	0.0988574	1.54368	Dcun1d5
ENSMUSG00000042724,8	60.1444	-1.87968	0.517071	-3.63524	0.000277725	0.0988574	-1.46473	Map3k9
ENSMUSG00000047022,18	29.7432	2.24553	0.61738	3.6372	0.000275619	0.0988574	1.78069	Mipol1

## Sheet: Table 2 ISCmito_Metabolomics
ID	PK1493_Ymito	PK1493_Omito	PK1716_Ymito	PK1716_Omito	PK1718_Ymito	PK1718_Omito	PK1709_Ymito	PK1709_Omito	PK1710_Ymito	PK1710_Omito
2-Deoxyglucose	N/F	N/F	N/F	N/F	N/F	N/F	N/F	N/F	N/F	N/F
2-hydroxybutyrate	866998	N/F	727637	782190	973842	792199	824447	723637	688941	1112699
2HG	25097451	20390202	13300340	12321693	24423567	18613254	24963075	21427226	15127507	12847486
2HG+1	N/F	N/F	N/F	N/F	N/F	N/F	N/F	N/F	3823	N/F
2HG+2	15769	4148	6652	4172	10158	6254	4861	12141	3474	N/F
2HG+3	N/F	N/F	N/F	N/F	N/F	N/F	N/F	N/F	N/F	N/F
2HG+4	N/F	N/F	N/F	N/F	N/F	N/F	N/F	N/F	N/F	N/F
2HG+5	38130	30789	87134	52277	65395	61828	24502	8363	19410	9810
3-hydroxypyruvate	N/F	N/F	N/F	N/F	N/F	N/F	N/F	N/F	N/F	N/F
3/hydroxykynurenine	N/F	N/F	N/F	N/F	N/F	N/F	N/F	N/F	N/F	N/F
3PG	50552	49285	46905	24773	25885	33004	14627	22915	13710	9046
3PG+1	N/F	N/F	N/F	2520	N/F	N/F	N/F	N/F	N/F	N/F
3PG+2	N/F	N/F	N/F	N/F	N/F	N/F	N/F	N/F	N/F	N/F
3PG+3	N/F	N/F	N/F	N/F	N/F	N/F	N/F	N/F	N/F	N/F
6-PHOSPHOGLUCONATE(neg_)	9761	6382	16969	9743	12893	9501	16941	8330	12826	7417
6-phosphogluconate+1	N/F	N/F	N/F	N/F	N/F	N/F	N/F	N/F	N/F	N/F
6-phosphogluconate+2	N/F	N/F	N/F	N/F	N/F	N/F	N/F	N/F	N/F	N/F
6-phosphogluconate+3	N/F	N/F	N/F	N/F	N/F	N/F	N/F	N/F	N/F	N/F
6-phosphogluconate+4	N/F	N/F	N/F	N/F	N/F	N/F	N/F	N/F	N/F	N/F
6-phosphogluconate+5	N/F	N/F	N/F	N/F	N/F	N/F	N/F	N/F	N/F	N/F
6-phosphogluconate+6	7059	21384	N/F	10280	7546	11654	11829	19596	14815	11514
AcetylCoA	N/F	N/F	N/F	N/F	N/F	N/F	N/F	N/F	N/F	N/F
AcetylCoA+1	N/F	N/F	N/F	N/F	N/F	N/F	N/F	N/F	N/F	N/F
AcetylCoA+10	N/F	N/F	N/F	N/F	N/F	N/F	N/F	N/F	N/F	N/F
AcetylCoA+2	N/F	N/F	N/F	N/F	N/F	N/F	N/F	N/F	N/F	N/F
AcetylCoA+3	N/F	N/F	N/F	N/F	N/F	N/F	N/F	N/F	N/F	N/F
AcetylCoA+4	N/F	N/F	N/F	N/F	N/F	N/F	N/F	N/F	N/F	N/F
AcetylCoA+5	N/F	N/F	N/F	N/F	N/F	N/F	N/F	N/F	N/F	N/F
AcetylCoA+6	N/F	N/F	N/F	N/F	N/F	N/F	N/F	N/F	N/F	N/F
AcetylCoA+7	N/F	N/F	N/F	N/F	N/F	N/F	N/F	N/F	N/F	N/F
AcetylCoA+8	N/F	N/F	N/F	N/F	N/F	N/F	N/F	N/F	N/F	N/F
AcetylCoA+9	N/F	N/F	N/F	N/F	N/F	N/F	N/F	N/F	N/F	N/F
Adenine+1	N/F	N/F	N/F	N/F	N/F	N/F	N/F	N/F	N/F	N/F
Adenine+2	N/F	N/F	N/F	N/F	N/F	N/F	N/F	N/F	N/F	N/F
Adenine+3	N/F	N/F	N/F	N/F	N/F	N/F	N/F	N/F	N/F	N/F
Adenine+4	N/F	N/F	N/F	N/F	N/F	N/F	N/F	N/F	N/F	N/F
Adenine+5	N/F	N/F	N/F	N/F	N/F	N/F	N/F	N/F	N/F	N/F
Adipate	10628832	2425983	5848379	7748633	10458740	7266527	12335911	8797694	5441710	8204749
ADP	1134725	1307956	1030543	1166229	975079	1097477	59804	1426565	1323681	1384177
ADP+1	N/F	110233	70820	78003	64718	92656	N/F	133788	N/F	N/F
ADP+10	N/F	N/F	N/F	N/F	N/F	N/F	N/F	N/F	N/F	N/F
ADP+15N	N/F	N/F	N/F	N/F	N/F	N/F	N/F	N/F	N/F	N/F
ADP+15N2	4116	N/F	N/F	N/F	N/F	N/F	N/F	N/F	N/F	N/F
ADP+15N3	N/F	N/F	N/F	N/F	N/F	N/F	N/F	N/F	N/F	N/F
ADP+15N4	N/F	N/F	N/F	N/F	N/F	N/F	N/F	N/F	N/F	N/F
ADP+2	10128	10157	12800	8594	4355	3969	15057	9245	13777	4407
ADP+3	16734	17846	14985	12982	3737	13468	15246	9475	8421	34033
ADP+4	N/F	N/F	N/F	N/F	N/F	N/F	3907	N/F	N/F	N/F
ADP+5	N/F	N/F	N/F	N/F	N/F	N/F	N/F	N/F	4028	N/F
ADP+6	N/F	N/F	N/F	N/F	N/F	N/F	N/F	N/F	N/F	N/F
ADP+7	N/F	N/F	N/F	N/F	N/F	N/F	N/F	N/F	N/F	N/F
ADP+8	N/F	N/F	N/F	N/F	N/F	N/F	N/F	N/F	N/F	N/F
ADP+9	N/F	N/F	N/F	N/F	N/F	N/F	N/F	N/F	N/F	N/F
AICAR+1	N/F	N/F	N/F	N/F	N/F	N/F	N/F	N/F	N/F	N/F
AICAR+2	N/F	N/F	N/F	N/F	N/F	N/F	N/F	N/F	N/F	N/F
AICAR+3	N/F	N/F	N/F	N/F	N/F	N/F	N/F	N/F	N/F	N/F
AICAR+4	N/F	N/F	N/F	N/F	N/F	N/F	N/F	N/F	N/F	N/F
AICAR+6	N/F	N/F	N/F	N/F	N/F	N/F	N/F	N/F	N/F	N/F
AICAR+7	N/F	N/F	N/F	N/F	N/F	N/F	N/F	N/F	N/F	N/F
AICAR+8	N/F	N/F	N/F	N/F	N/F	N/F	N/F	N/F	N/F	N/F
AICAR+9	N/F	N/F	N/F	N/F	N/F	N/F	N/F	N/F	N/F	N/F
aKG	645701	653605	734721	810742	649276	912228	994644	876155	830788	1139990
aKG+1	81578	85028	118122	148622	146302	223092	229283	222850	328181	393238
aKG+2	53442	15290	20087	47274	11510	83732	86216	39861	42887	44419
aKG+3	75060	70351	91439	83111	111538	286774	173043	135236	133831	355899
aKG+4	30404	13382	45016	27445	31610	13499	50532	60253	37420	31963
aKG+5	76295	80846	85636	91967	69262	103488	126305	86328	150644	137118
Alanine	4283198	3658100	2133753	3189502	3085878	6448018	5198798	4471707	7878393	3955057
Alanine+1	N/F	N/F	N/F	N/F	N/F	N/F	N/F	N/F	N/F	N/F
alanine+13C+15N	N/F	N/F	N/F	N/F	N/F	N/F	N/F	N/F	N/F	N/F
alanine+13C2+15N	N/F	N/F	N/F	N/F	N/F	N/F	N/F	N/F	N/F	N/F
alanine+15N	N/F	N/F	N/F	N/F	N/F	N/F	N/F	N/F	N/F	N/F
Alanine+2	N/F	N/F	N/F	N/F	N/F	N/F	N/F	N/F	N/F	N/F
Alanine+3	N/F	N/F	N/F	N/F	N/F	N/F	N/F	N/F	N/F	N/F
AMP	624138	690126	421851	536639	386435	419933	757419	456901	489328	522069
AMP+1	N/F	N/F	N/F	N/F	N/F	N/F	N/F	N/F	N/F	N/F
AMP+10	N/F	N/F	N/F	N/F	N/F	N/F	N/F	N/F	N/F	N/F
AMP+15N	N/F	N/F	N/F	N/F	N/F	N/F	N/F	N/F	N/F	N/F
AMP+15N2	N/F	N/F	N/F	N/F	N/F	N/F	N/F	N/F	N/F	N/F
AMP+15N3	N/F	N/F	N/F	N/F	N/F	N/F	N/F	N/F	N/F	N/F
AMP+15N4	N/F	N/F	N/F	N/F	N/F	N/F	N/F	N/F	N/F	N/F
AMP+2	N/F	N/F	N/F	N/F	N/F	N/F	N/F	N/F	12907	N/F
AMP+3	N/F	N/F	N/F	N/F	N/F	N/F	N/F	N/F	N/F	N/F
AMP+4	N/F	N/F	N/F	N/F	N/F	N/F	N/F	N/F	N/F	N/F
AMP+5	N/F	N/F	N/F	N/F	N/F	N/F	N/F	N/F	N/F	N/F
AMP+6	N/F	N/F	N/F	N/F	N/F	N/F	N/F	N/F	N/F	N/F
AMP+7	N/F	N/F	N/F	N/F	N/F	N/F	N/F	N/F	N/F	N/F
AMP+8	N/F	N/F	N/F	N/F	N/F	N/F	N/F	N/F	N/F	N/F
AMP+9	N/F	N/F	N/F	N/F	N/F	N/F	N/F	N/F	N/F	N/F
ARGININE	36710443	38527460	22448011	31408784	21113130	58260891	30306402	33063687	27742603	48035303
Arginine+1	1377314	1773765	876475	1120996	613910	2838741	1461410	1481879	1340609	2377382
Arginine+15N	N/F	N/F	N/F	N/F	N/F	N/F	N/F	N/F	N/F	N/F
Arginine+2	1965578	2340238	3863409	3119999	2943860	2304956	4694438	N/F	3174109	4295620
Arginine+3	N/F	N/F	N/F	N/F	N/F	N/F	N/F	N/F	N/F	N/F
Arginine+4	N/F	N/F	N/F	N/F	N/F	N/F	N/F	N/F	N/F	N/F
Arginine+5	79479	N/F	N/F	N/F	N/F	N/F	N/F	N/F	N/F	N/F
Arginine+6	N/F	N/F	N/F	N/F	N/F	N/F	N/F	N/F	N/F	N/F
ASPARAGINE	N/F	N/F	N/F	N/F	N/F	N/F	N/F	N/F	93670	N/F
Asparagine+1	N/F	N/F	N/F	N/F	N/F	N/F	N/F	N/F	N/F	N/F
Asparagine+13C2+15N	N/F	N/F	N/F	N/F	N/F	N/F	N/F	N/F	N/F	N/F
Asparagine+13C2+15N2	2489598	2064991	1207228	3859854	2695449	1164836	2752828	4123638	5020039	1215949
Asparagine+13C3	N/F	N/F	N/F	N/F	N/F	N/F	N/F	N/F	N/F	N/F
Asparagine+13C3+15N	N/F	N/F	N/F	N/F	N/F	N/F	N/F	N/F	N/F	N/F
Asparagine+13C4+15N	N/F	N/F	N/F	N/F	N/F	N/F	N/F	N/F	N/F	N/F
Asparagine+13C4+15N2	N/F	N/F	N/F	N/F	N/F	N/F	N/F	N/F	N/F	N/F
Asparagine+15N2	N/F	N/F	N/F	N/F	N/F	N/F	N/F	N/F	N/F	N/F
Asparagine+2	584202	886372	111073	1357733	639309	N/F	1104338	322382	930245	787602
Asparagine+3	N/F	N/F	N/F	N/F	N/F	N/F	N/F	N/F	N/F	N/F
Asparagine+4	N/F	N/F	N/F	N/F	N/F	N/F	N/F	N/F	N/F	N/F
ASPARTATE	465394	468022	N/F	N/F	457361	629785	563889	740840	954524	720361
Aspartate+1	N/F	N/F	N/F	N/F	N/F	N/F	N/F	185000	N/F	N/F
Aspartate+13C2+15N	N/F	N/F	N/F	N/F	N/F	N/F	N/F	N/F	N/F	N/F
Aspartate+13C3+15N	N/F	N/F	N/F	N/F	N/F	N/F	N/F	N/F	N/F	N/F
Aspartate+13C4+15N	N/F	N/F	N/F	N/F	N/F	N/F	N/F	N/F	N/F	N/F
Aspartate+15N	N/F	N/F	N/F	N/F	N/F	N/F	N/F	N/F	N/F	N/F
Aspartate+2	N/F	N/F	N/F	N/F	N/F	N/F	298918	N/F	N/F	N/F
Aspartate+3	N/F	N/F	N/F	N/F	N/F	N/F	N/F	N/F	N/F	N/F
Aspartate+4	N/F	N/F	N/F	N/F	N/F	N/F	N/F	N/F	N/F	N/F
ATP	1520386	1976035	1299303	1790006	1621729	1636221	1911035	2385580	1797569	1901785
ATP+1	146257	177949	102030	167365	127438	137763	213814	255962	N/F	N/F
ATP+10	N/F	N/F	N/F	N/F	N/F	N/F	N/F	N/F	N/F	N/F
ATP+15N	N/F	3845	N/F	N/F	N/F	12502	N/F	N/F	5390	N/F
ATP+15N2	N/F	N/F	N/F	N/F	N/F	N/F	N/F	N/F	N/F	N/F
ATP+15N3	N/F	N/F	N/F	N/F	N/F	N/F	N/F	N/F	N/F	N/F
ATP+15N4	N/F	N/F	N/F	N/F	N/F	N/F	N/F	N/F	N/F	N/F
ATP+2	15396	7233	3869	15853	10696	4007	4838	28727	N/F	N/F
ATP+3	N/F	N/F	N/F	N/F	N/F	N/F	N/F	N/F	N/F	N/F
ATP+5	N/F	N/F	N/F	N/F	N/F	N/F	N/F	N/F	N/F	N/F
ATP+6	N/F	N/F	N/F	N/F	N/F	N/F	N/F	N/F	N/F	N/F
ATP+7	N/F	N/F	N/F	N/F	N/F	N/F	N/F	N/F	N/F	N/F
ATP+8	N/F	N/F	N/F	N/F	N/F	N/F	N/F	N/F	N/F	N/F
ATP+9	N/F	N/F	N/F	N/F	N/F	N/F	N/F	N/F	N/F	N/F
Betaine	498401361	319381713	126489543	250048514	386200912	203486869	397821182	267533046	288254039	203171335
cis-aconitate	1938409	1303625	1457391	1629730	1240938	1708252	1701313	1255908	1860394	840879
cis-aconitate+1	217926	126491	173020	210544	170691	262753	231746	151431	251998	162938
cis-aconitate+2	191120	96248	87548	139893	99541	172178	143223	74593	114122	73049
cis-aconitate+3	13907	2949	6901	N/F	N/F	N/F	3405	N/F	7239	N/F
cis-aconitate+4	174876	94311	123190	133040	93971	163734	130230	91898	127555	72318
cis-aconitate+5	12833	6244	N/F	3501	3758	N/F	3318	3259	3193	N/F
cis-aconitate+6	N/F	N/F	N/F	N/F	N/F	N/F	N/F	N/F	N/F	N/F
CITRATE(neg_)	N/F	N/F	N/F	N/F	N/F	N/F	N/F	N/F	N/F	N/F
Citrate+1	47963	91453	70664	87021	70477	74607	50123	163676	53565	45874
Citrate+2	3080	51699	17549	3615	4436	3727	N/F	54966	N/F	6791
Citrate+3	N/F	N/F	N/F	N/F	N/F	N/F	3018	N/F	N/F	N/F
Citrate+4	N/F	N/F	8269	N/F	N/F	N/F	N/F	2800	N/F	9731
Citrate+5	N/F	3314	N/F	3147	N/F	2977	N/F	N/F	N/F	N/F
Citrate+6	N/F	N/F	N/F	N/F	N/F	N/F	N/F	N/F	N/F	N/F
Citrulline	6077088	6229466	6694649	7198244	7167742	11335871	11189251	12556330	8788690	16736729
Creatine+1	N/F	N/F	N/F	N/F	N/F	N/F	N/F	N/F	N/F	N/F
Creatine+15N	N/F	N/F	N/F	N/F	N/F	N/F	N/F	N/F	N/F	N/F
Creatine+2	N/F	N/F	N/F	N/F	N/F	N/F	N/F	N/F	N/F	N/F
Creatine+3	N/F	N/F	N/F	N/F	N/F	N/F	N/F	N/F	N/F	N/F
Cystathionine+1	N/F	N/F	N/F	N/F	N/F	N/F	N/F	N/F	N/F	N/F
Cystathionine+15N	N/F	N/F	N/F	N/F	N/F	N/F	N/F	N/F	N/F	N/F
Cystathionine+2	N/F	N/F	N/F	N/F	N/F	N/F	N/F	N/F	N/F	N/F
Cystathionine+3	N/F	N/F	N/F	N/F	N/F	N/F	N/F	N/F	N/F	N/F
Cystathionine+4	N/F	N/F	N/F	N/F	N/F	N/F	N/F	N/F	N/F	N/F
Cystathionine+5	N/F	N/F	N/F	N/F	N/F	N/F	N/F	N/F	N/F	N/F
Cystathionine+6	N/F	N/F	N/F	N/F	N/F	N/F	N/F	N/F	N/F	N/F
Cystathionine+7	N/F	N/F	N/F	N/F	N/F	N/F	N/F	N/F	N/F	N/F
Cysteine+15N	N/F	N/F	N/F	N/F	N/F	N/F	N/F	N/F	N/F	N/F
Deoxycarnitine	5081195	6790785	4892206	4195781	5250295	4893907	5587539	6665558	4105506	4914635
dihydroxyacetonephosphate(DHAP)	N/F	3554	6336	6885	3610	N/F	N/F	N/F	N/F	N/F
dihydroxyacetonephosphate(DHAP)+1	N/F	N/F	N/F	N/F	N/F	N/F	N/F	N/F	N/F	N/F
dihydroxyacetonephosphate(DHAP)+2	10890497	13819756	17888380	20494756	19228157	24411439	20656421	28214099	20127401	22370573
DihydroxyacetonePhosphate(DHAP)+3	410614	358429	776361	633955	534116	661836	720537	631146	679281	571118
Ethylmalonate	13506045	13570573	12775387	14429811	14649840	13099682	11272258	17311244	12591352	13266143
FAD	N/F	N/F	N/F	N/F	N/F	N/F	N/F	N/F	N/F	N/F
Folate+15N	N/F	N/F	N/F	N/F	N/F	N/F	N/F	N/F	N/F	N/F
Fructose	N/F	N/F	N/F	N/F	N/F	N/F	N/F	N/F	N/F	N/F
fructose-6-phosphate	224434	124520	43708	39893	26623	10743	23812	19032	34901	N/F
fructose-6-phosphate+1	N/F	N/F	N/F	N/F	N/F	N/F	N/F	N/F	N/F	N/F
fructose-6-phosphate+2	2831	N/F	N/F	N/F	N/F	N/F	N/F	N/F	N/F	N/F
fructose-6-phosphate+2	N/F	N/F	N/F	N/F	N/F	N/F	N/F	N/F	N/F	N/F
fructose-6-phosphate+2	N/F	N/F	N/F	N/F	N/F	N/F	N/F	N/F	N/F	N/F
fructose-6-phosphate+2	3123	3493	7313	9747	4639	3772	3874	3570	8475	4512
fructose-6-phosphate+6	N/F	N/F	N/F	N/F	N/F	N/F	N/F	N/F	N/F	N/F
fructose1_6-bisphosphate	N/F	N/F	N/F	N/F	N/F	N/F	N/F	N/F	N/F	N/F
Fructose1_6-bisphosphate+1	N/F	N/F	N/F	N/F	N/F	N/F	N/F	N/F	N/F	N/F
Fructose1_6-bisphosphate+1	N/F	N/F	N/F	N/F	N/F	N/F	N/F	N/F	N/F	N/F
fructose1_6-bisphosphate+3	N/F	N/F	N/F	N/F	N/F	N/F	N/F	N/F	N/F	N/F
fructose1_6-bisphosphate+4	N/F	N/F	N/F	N/F	N/F	N/F	N/F	N/F	N/F	N/F
fructose1_6-bisphosphate+5	N/F	N/F	N/F	N/F	N/F	N/F	N/F	N/F	N/F	N/F
Fructose1_6-bisphosphate+6	N/F	N/F	N/F	N/F	N/F	N/F	N/F	N/F	N/F	N/F
FUMARATE(neg_)	3332579	1869306	4252052	4003641	2487719	2085862	2651286	1989455	3005406	2049697
Fumarate+1	427956	244775	480255	439704	450265	342750	248741	305458	398091	348831
fumarate+2	264672	205869	328653	269505	298079	249140	165357	168685	235349	168218
Fumarate+3	2858	2950	3835	9679	7613	N/F	N/F	N/F	3572	N/F
Fumarate+4	193293	184299	281518	213695	208720	186822	122545	126903	176539	103328
G6P	384771	365156	120867	192598	146303	150686	144765	203041	170161	231424
G6P+1	10219	21126	N/F	4097	3319	N/F	N/F	N/F	3681	6470
G6P+2	N/F	N/F	N/F	N/F	N/F	N/F	N/F	N/F	N/F	N/F
G6P+3	3412	N/F	N/F	N/F	N/F	N/F	N/F	N/F	N/F	N/F
G6P+4	N/F	N/F	N/F	N/F	N/F	N/F	N/F	N/F	N/F	N/F
G6P+5	N/F	N/F	N/F	N/F	N/F	N/F	N/F	N/F	N/F	3055
G6P+6	N/F	N/F	N/F	N/F	N/F	N/F	N/F	2912	N/F	N/F
Galactitol	538510	388693	189720	715901	219526	502039	800622	574667	398915	385951
GDP	N/F	N/F	N/F	N/F	N/F	N/F	N/F	N/F	N/F	N/F
GDP+5	N/F	N/F	N/F	N/F	N/F	N/F	N/F	N/F	N/F	N/F
GLN	2649430	2120014	1204750	2269668	1983818	3222658	2031342	1326460	2741577	2131340
GLN+1	N/F	N/F	N/F	N/F	N/F	N/F	N/F	N/F	N/F	N/F
Gln+15N2	731540	1122725	273653	806716	593392	639783	478049	657900	631276	485028
GLN+2	N/F	N/F	N/F	N/F	N/F	N/F	N/F	N/F	N/F	N/F
GLN+3	N/F	N/F	N/F	N/F	N/F	N/F	N/F	N/F	N/F	N/F
GLN+4	N/F	N/F	N/F	N/F	N/F	N/F	N/F	N/F	N/F	N/F
GLN+5	N/F	N/F	N/F	N/F	N/F	N/F	N/F	N/F	N/F	N/F
GLU	9163888	6450213	6793112	9761335	8547230	10499962	7857815	7238340	9957172	7612196
GLU+1	N/F	N/F	N/F	N/F	N/F	N/F	N/F	N/F	N/F	N/F
GLU+2	101923	481869	404566	227250	428705	627934	408407	406715	137268	186096
GLU+3	N/F	N/F	N/F	1482119	1341738	N/F	1834164	1674943	N/F	N/F
GLU+4	N/F	N/F	N/F	N/F	N/F	N/F	N/F	N/F	N/F	81605
GLU+5	N/F	203726	345532	N/F	N/F	N/F	N/F	432435	403938	129117
Gluconate	8809558	9825695	8500710	11977781	10251194	9060745	7240870	15466791	8124647	9584117
Glucosamine	21983465	23042655	18856290	27482356	26735859	19849102	14561319	35696359	20232110	21267029
GLUCOSAMINE6-PHOSPHATE(neg_)	N/F	N/F	N/F	N/F	N/F	N/F	N/F	N/F	N/F	N/F
Glucosamine6-phosphate+15N	N/F	N/F	N/F	N/F	N/F	N/F	N/F	N/F	N/F	N/F
Glucosamine6-phosphate+5	N/F	N/F	N/F	N/F	N/F	N/F	N/F	N/F	N/F	N/F
Glucosamine6-phosphate+6	N/F	N/F	N/F	N/F	N/F	N/F	N/F	N/F	N/F	N/F
Glucose	117946362	131911827	120493721	132789238	117240238	130926203	106363035	130827799	113089032	134126373
Glucose+1	6615707	7554468	6757864	7194522	6632260	7500197	6273674	7607103	6666796	7535036
Glucose+2	105364	90565	140075	172743	314853	144300	67452	346812	55542	93814
Glucose+3	N/F	N/F	N/F	N/F	10304	N/F	N/F	N/F	N/F	N/F
Glucose+4	N/F	N/F	N/F	N/F	N/F	N/F	N/F	N/F	N/F	N/F
Glucose+5	N/F	11362	N/F	N/F	12630	21349	7441	34207	21651	23053
Glucose+6	N/F	N/F	N/F	N/F	N/F	N/F	N/F	N/F	N/F	N/F
GLUCOSE1-PHOSPHATE(neg_)	N/F	N/F	N/F	39893	26623	10743	23812	19032	N/F	N/F
Glutarate	9751066	1861877	3820880	5001019	6085632	4486644	8205022	5315959	3849805	5157432
Glyceraldehyde3-phosphate+1	N/F	N/F	N/F	N/F	N/F	N/F	N/F	N/F	N/F	N/F
Glyceraldehyde3-phosphate+2	56454	N/F	N/F	186236	N/F	N/F	73664	118051	169189	128925
Glyceraldehyde3-phosphate+3	22002	34348	28858	N/F	80657	14030	34274	15411	63505	76930
Glyceraldehyde3-phosphate+d1	N/F	N/F	N/F	N/F	N/F	N/F	N/F	N/F	N/F	N/F
Glycerate	9771160	6870862	8444360	10345888	9562101	9424702	6615184	10837738	7941331	8856517
GLYCEROL3-PHOSPHATE(neg_)	N/F	N/F	N/F	N/F	N/F	N/F	N/F	N/F	N/F	N/F
Glycerol3-phosphate+1	N/F	N/F	N/F	N/F	N/F	N/F	N/F	N/F	N/F	N/F
Glycerol3-phosphate+2	N/F	N/F	N/F	N/F	N/F	N/F	N/F	N/F	N/F	N/F
Glycerol3-phosphate+3	3206	N/F	N/F	N/F	N/F	N/F	N/F	N/F	N/F	N/F
GLYCINE	N/F	N/F	N/F	N/F	N/F	N/F	N/F	N/F	N/F	N/F
Glycine+1	N/F	N/F	N/F	N/F	N/F	N/F	N/F	N/F	N/F	N/F
Glycine+15N	N/F	N/F	N/F	N/F	N/F	N/F	N/F	N/F	N/F	N/F
Glycine+2	N/F	N/F	N/F	N/F	N/F	N/F	N/F	N/F	N/F	N/F
GMP	N/F	N/F	N/F	N/F	N/F	N/F	N/F	N/F	N/F	N/F
GMP+5	N/F	N/F	N/F	N/F	N/F	N/F	N/F	N/F	N/F	N/F
GSH	10470386	13595097	8519866	7956874	8136487	8323802	12061351	11625852	9590170	9245825
GSH+1	111639	123790	N/F	N/F	187899	89388	92800	92830	N/F	313900
GSH+10	N/F	N/F	N/F	N/F	N/F	N/F	N/F	N/F	N/F	N/F
GSH+2	N/F	N/F	N/F	N/F	N/F	N/F	N/F	N/F	N/F	N/F
GSH+3	N/F	N/F	N/F	N/F	N/F	N/F	N/F	N/F	N/F	N/F
GSH+4	N/F	N/F	N/F	N/F	N/F	N/F	N/F	N/F	N/F	N/F
GSH+5	N/F	77242	N/F	N/F	N/F	N/F	N/F	N/F	N/F	N/F
GSH+6	N/F	N/F	84808	N/F	N/F	N/F	N/F	N/F	N/F	N/F
GSH+7	N/F	N/F	N/F	N/F	N/F	N/F	N/F	N/F	N/F	N/F
GSH+9	N/F	N/F	N/F	N/F	N/F	N/F	N/F	N/F	N/F	N/F
GSSG	N/F	N/F	N/F	N/F	N/F	N/F	N/F	N/F	N/F	N/F
GSSG+10	N/F	N/F	N/F	N/F	N/F	N/F	N/F	N/F	N/F	N/F
HISTIDINE	11256787	11068894	9193658	6949831	5471501	21170062	12500050	16170274	9824490	23069972
IMP	56228	61802	85916	65513	19388	21173	60890	38457	35301	16588
IMP+1	N/F	N/F	N/F	N/F	N/F	N/F	N/F	N/F	N/F	N/F
IMP+10	N/F	N/F	N/F	N/F	N/F	N/F	N/F	N/F	N/F	N/F
IMP+15N	N/F	N/F	N/F	N/F	N/F	N/F	N/F	N/F	N/F	N/F
IMP+15N2	N/F	N/F	N/F	N/F	N/F	N/F	N/F	N/F	N/F	N/F
IMP+2	N/F	N/F	N/F	N/F	N/F	N/F	N/F	N/F	N/F	N/F
IMP+3	N/F	N/F	N/F	N/F	N/F	N/F	N/F	N/F	N/F	N/F
IMP+4	N/F	N/F	N/F	N/F	N/F	N/F	N/F	N/F	N/F	N/F
IMP+5	N/F	N/F	N/F	N/F	N/F	N/F	N/F	N/F	N/F	N/F
IMP+6	N/F	N/F	N/F	N/F	N/F	N/F	N/F	N/F	N/F	N/F
IMP+7	N/F	N/F	N/F	N/F	N/F	N/F	N/F	N/F	N/F	N/F
IMP+8	N/F	N/F	N/F	N/F	N/F	N/F	N/F	N/F	N/F	N/F
IMP+9	N/F	N/F	N/F	N/F	N/F	N/F	N/F	N/F	N/F	N/F
INOSINE	121402	96857	N/F	N/F	110144	111751	100491	100398	109681	N/F
ISOCITRATE(neg_)	N/F	N/F	N/F	N/F	N/F	N/F	N/F	N/F	N/F	N/F
ISOLEUCINE	N/F	N/F	N/F	N/F	N/F	N/F	N/F	N/F	N/F	N/F
KYNURENINE	N/F	N/F	N/F	N/F	N/F	N/F	N/F	N/F	N/F	N/F
L-carnitine	11860499	13764313	7377539	11958421	6888117	7676798	12252232	11234198	10645965	11898270
Lactate	27744186	N/F	23100776	13380949	N/F	56696520	16885625	22929906	15630763	32972703
Lactate+1	1512498	814785	1115946	825250	1483629	2323000	969170	1414148	1153642	1717548
Lactate+2	N/F	N/F	N/F	N/F	N/F	N/F	N/F	N/F	N/F	N/F
Lactate+3	90242	75346	50321	3449	5542	N/F	26367	4416	3662	32725
Leuacine	N/F	N/F	N/F	N/F	N/F	N/F	N/F	N/F	N/F	N/F
Leucine+1	N/F	N/F	N/F	N/F	N/F	N/F	N/F	N/F	N/F	N/F
Leucine+15N	N/F	N/F	N/F	N/F	N/F	N/F	N/F	N/F	N/F	N/F
Leucine+2	N/F	N/F	N/F	N/F	N/F	N/F	N/F	N/F	N/F	N/F
Leucine+3	N/F	N/F	N/F	N/F	N/F	N/F	N/F	N/F	N/F	N/F
Leucine+4	N/F	N/F	N/F	N/F	N/F	N/F	N/F	N/F	N/F	N/F
Leucine+5	N/F	N/F	N/F	N/F	N/F	N/F	N/F	N/F	N/F	N/F
Leucine+6	N/F	N/F	N/F	N/F	N/F	N/F	N/F	N/F	N/F	N/F
LYSINE	N/F	N/F	N/F	N/F	N/F	N/F	N/F	N/F	N/F	N/F
Lysine+1	N/F	N/F	N/F	N/F	N/F	N/F	N/F	N/F	N/F	N/F
Lysine+15N	N/F	N/F	N/F	N/F	N/F	N/F	N/F	N/F	N/F	N/F
Lysine+2	N/F	N/F	N/F	N/F	N/F	N/F	N/F	N/F	N/F	N/F
Lysine+3	N/F	N/F	N/F	N/F	N/F	N/F	N/F	N/F	N/F	N/F
Lysine+4	N/F	N/F	N/F	N/F	N/F	N/F	N/F	N/F	N/F	N/F
Lysine+5	N/F	N/F	N/F	N/F	N/F	N/F	N/F	N/F	N/F	N/F
Lysine+6	N/F	N/F	N/F	N/F	N/F	N/F	N/F	N/F	N/F	N/F
MALATE(neg_)	31296039	24066040	39431963	40043976	29078224	23148919	26832027	24162311	34255353	26873368
Malate+1	4584625	3555468	5474618	5339535	5344777	4704353	3603273	3099132	4916737	3864268
Malate+2	3441778	2932683	4160151	3571450	4013476	3453846	2334851	2123214	3167495	2154127
Malate+3	210472	228898	308714	238421	223665	227716	147478	139607	204437	124782
Malate+4	2698640	2806544	4086480	3020759	3054926	2534338	1891285	1817115	2475485	1476995
Malonate	8562363	2598828	4309633	8005558	8921870	4910591	6201909	5977285	5426909	5399048
Methionine	1494240	2036555	632539	228690	554383	503936	1751255	959682	359764	1013523
Methionine+1	N/F	N/F	N/F	N/F	N/F	N/F	N/F	88449	N/F	N/F
Methionine+2	87604	N/F	N/F	N/F	N/F	N/F	N/F	N/F	N/F	N/F
Methionine+3	N/F	N/F	N/F	N/F	N/F	N/F	N/F	N/F	N/F	N/F
Methionine+4	N/F	N/F	N/F	N/F	N/F	N/F	N/F	N/F	N/F	N/F
Methionine+5	N/F	N/F	N/F	N/F	N/F	N/F	N/F	N/F	N/F	N/F
Methyl-4-aminobutyrate	268401361	259381713	126489543	102048514	156200912	243486869	247821182	267533046	158254039	203171335
Mevalonate	6051467	2526596	4435623	5521537	6937017	5192240	3614182	4191518	4543896	5977287
myo-inositol	637901	535146	576969	360259	527183	530163	587230	491170	442514	428734
N,N,N-TRIMETHYLLYSINE	392541	1154581	243548	342794	319221	236686	911149	1304129	335530	398959
N,N-DIMETHYLARGININE	1562904	1576249	698565	834308	397748	1002291	1682026	1162935	560993	2383503
NAD+	355271	465315	201484	268043	185199	335133	233062	302687	270964	455422
NADH	N/F	N/F	N/F	N/F	N/F	N/F	N/F	N/F	N/F	N/F
NADP+	N/F	N/F	N/F	N/F	N/F	N/F	N/F	N/F	N/F	N/F
nicoticacid	84431	N/F	34495	N/F	29040	18119	67873	N/F	N/F	N/F
O-acetylcarnitine	262620184	261507661	164392083	157603930	172197059	163833859	272468365	283394749	241424191	228580059
Ornithine	666203	754677	300154	197358	N/F	90948	257182	1014315	105724	257366
Ornithine+1	N/F	N/F	N/F	N/F	N/F	N/F	N/F	N/F	N/F	N/F
Ornithine+15N	N/F	N/F	N/F	N/F	N/F	N/F	N/F	N/F	N/F	N/F
Ornithine+2	N/F	N/F	N/F	N/F	N/F	N/F	N/F	N/F	N/F	N/F
Ornithine+3	N/F	N/F	N/F	N/F	N/F	N/F	N/F	N/F	N/F	N/F
Ornithine+4	N/F	N/F	N/F	N/F	N/F	N/F	N/F	N/F	N/F	N/F
Ornithine+5	N/F	N/F	N/F	N/F	N/F	N/F	N/F	N/F	N/F	N/F
Oxoadipate	7334014	2389817	3654755	7268272	6322986	4518303	4727611	4761144	5165604	6063015
Palmiticacid	1507168589	207898995	558958519	743773824	318033018	825203747	576192066	951410140	913798007	1216005734
PalmiticAcid+2	18470454	2352685	7216757	8713880	3695048	10230671	7022139	11718635	11336540	14425099
Palmitoylcarnitine	3064167	2175816	687849	909472	1456150	1079596	824111	2002351	1171520	2255027
PEP	115422	35476	48713	170281	107116	44719	76761	78801	51735	82979
PEP+1	N/F	N/F	N/F	N/F	N/F	N/F	N/F	3132	N/F	N/F
PEP+2	2353333	650152	1979237	2881142	2356572	3605755	2877875	2386131	1780115	2955245
PEP+3	69616	2884	45783	67725	7239	78762	78394	49404	58290	72681
PHOSPHOSERINE	N/F	N/F	N/F	N/F	N/F	N/F	N/F	N/F	N/F	N/F
phosphoserine+2	N/F	N/F	N/F	N/F	N/F	N/F	N/F	N/F	N/F	N/F
PROLINE	96121747	124446322	46546932	62703279	36245391	68168967	65346121	79259765	50175010	74717482
proline+1	7636115	11537576	3428178	6681820	3787787	5948251	4777338	6474107	4090410	6029742
proline+13C5+15N	N/F	N/F	N/F	N/F	N/F	N/F	N/F	N/F	N/F	N/F
proline+13C5+d1	N/F	N/F	N/F	N/F	N/F	N/F	N/F	N/F	N/F	N/F
proline+13C5+d2	N/F	N/F	N/F	N/F	N/F	N/F	N/F	N/F	N/F	N/F
Proline+2	1622642	2809312	400869	1260908	229857	1038623	102836	761142	346127	1128951
Proline+3	919692	1076739	1180564	3698178	1033789	1875802	1907489	2737829	910824	2447878
Proline+4	313058	604385	N/F	N/F	N/F	N/F	N/F	90174	N/F	N/F
Proline+5	24571638	28109627	6214430	9785630	3888237	4887851	6321514	7420008	5087930	6111888
Pyruvate	17806078	13517967	9508806	5753705	8387573	43142734	20006568	22840144	8630553	32837747
Pyruvate+1	38813	22415	18926	14572	28636	25018	17759	30268	7267	44927
Pyruvate+2	N/F	N/F	N/F	N/F	N/F	N/F	N/F	N/F	N/F	N/F
Pyruvate+3	N/F	N/F	N/F	N/F	N/F	N/F	N/F	N/F	N/F	N/F
Quinolate	360910	275805	296319	544621	593335	178478	380269	403601	349024	377349
Ribose+1	117953	21116	N/F	155853	281728	15795	148548	35379	21200	72885
Ribose+2	N/F	N/F	N/F	N/F	48695	N/F	N/F	N/F	N/F	N/F
Ribose+3	N/F	N/F	N/F	N/F	N/F	N/F	N/F	N/F	N/F	N/F
Ribose5-phosphate	9300	4698	3761	N/F	5663	3276	4375	4076	4925	4228
Ribosephosphate+1	N/F	N/F	N/F	N/F	N/F	N/F	N/F	N/F	N/F	N/F
Ribosephosphate+2	N/F	N/F	N/F	N/F	N/F	N/F	N/F	N/F	N/F	N/F
Ribosephosphate+3	N/F	N/F	N/F	N/F	N/F	N/F	N/F	N/F	N/F	N/F
Ribosephosphate+4	434778	511066	444112	712512	622184	358578	334162	1036623	452224	540080
Ribosephosphate+5	N/F	3875	N/F	6632	N/F	N/F	N/F	28415	15104	3464
ribulose5-phosphate	56494	34036	10996	22259	13100	3242	8001	11886	9868	4190
ribulose5-phosphate+1	N/F	N/F	N/F	N/F	N/F	N/F	N/F	N/F	N/F	N/F
ribulose5-phosphate+2	N/F	N/F	N/F	N/F	N/F	N/F	N/F	N/F	N/F	N/F
ribulose5-phosphate+3	N/F	N/F	N/F	N/F	N/F	N/F	N/F	N/F	N/F	N/F
ribulose5-phosphate+4	N/F	N/F	N/F	N/F	N/F	N/F	N/F	N/F	N/F	N/F
ribulose5-phosphate+5	N/F	N/F	N/F	3514	N/F	N/F	N/F	N/F	N/F	N/F
S-Adenosyl-L-Homocysteine	N/F	N/F	N/F	N/F	N/F	N/F	N/F	N/F	N/F	N/F
S-Adenosyl-L-methionine	690197	976304	N/F	306485	349978	568082	477063	466205	503466	655075
Serine+1	N/F	N/F	N/F	N/F	N/F	N/F	N/F	N/F	N/F	N/F
serine+13C+15N	N/F	N/F	N/F	N/F	N/F	N/F	N/F	N/F	N/F	N/F
serine+13C3+15N	N/F	N/F	N/F	N/F	N/F	N/F	N/F	N/F	N/F	N/F
Serine+15N	N/F	N/F	N/F	N/F	N/F	N/F	N/F	N/F	N/F	N/F
Serine+2	N/F	N/F	N/F	N/F	N/F	N/F	N/F	N/F	N/F	N/F
Serine+3	N/F	N/F	N/F	N/F	N/F	N/F	N/F	N/F	N/F	N/F
Suberate	21366126	2273456	6700767	19523419	13257760	9396972	14671686	14042635	8362199	15564242
SUCCINATE(neg_)	87640394	50858411	85579997	85053258	52815102	30494486	64555250	56607941	68408435	58460999
Succinicacid+1	3518802	1948324	3285069	3406190	2207122	1189753	2544321	2141772	2700906	2361197
Succinicacid+2	97179	58205	75254	66949	49565	34344	75037	42273	73903	56206
Succinicacid+3	N/F	N/F	N/F	N/F	N/F	N/F	N/F	N/F	N/F	N/F
Succinicacid+4	4.56282e+06	3.1719e+06	2.66821e+06	885264	4.95646e+06	2.85467e+06	1.34349e+06	1.76376e+06	1.42366e+06	608784
Taurine	3568864	3346530	1247299	882992	2095453	2172305	2951449	3358338	2279364	2299224
TREHALOSE(neg_)	269228	538419	N/F	470119	255648	396441	330974	366673	169087	N/F
TRYPTOPHAN	N/F	N/F	90979	N/F	N/F	85733	N/F	N/F	N/F	87447
tryptophan+1	N/F	N/F	N/F	N/F	N/F	N/F	N/F	N/F	N/F	N/F
tryptophan+10	N/F	N/F	N/F	N/F	N/F	N/F	N/F	N/F	N/F	N/F
tryptophan+11	N/F	N/F	N/F	N/F	N/F	N/F	N/F	N/F	N/F	N/F
tryptophan+2	N/F	N/F	N/F	N/F	N/F	N/F	N/F	N/F	N/F	N/F
tryptophan+3	N/F	N/F	N/F	N/F	N/F	N/F	N/F	N/F	N/F	N/F
tryptophan+4	N/F	N/F	N/F	N/F	N/F	N/F	N/F	N/F	N/F	N/F
tryptophan+5	N/F	N/F	N/F	N/F	N/F	N/F	N/F	N/F	N/F	N/F
tryptophan+6	N/F	N/F	N/F	N/F	N/F	N/F	N/F	N/F	N/F	N/F
tryptophan+7	N/F	N/F	N/F	N/F	N/F	N/F	N/F	N/F	N/F	N/F
tryptophan+8	N/F	N/F	N/F	N/F	N/F	N/F	N/F	N/F	N/F	N/F
tryptophan+9	N/F	N/F	N/F	N/F	N/F	512096	N/F	N/F	N/F	N/F
Tyrosine+1	N/F	N/F	N/F	N/F	N/F	N/F	N/F	N/F	N/F	N/F
Tyrosine+15N	N/F	N/F	N/F	N/F	N/F	N/F	N/F	N/F	N/F	N/F
Tyrosine+3	N/F	N/F	N/F	N/F	N/F	N/F	N/F	N/F	N/F	N/F
Tyrosine+4	N/F	N/F	N/F	N/F	N/F	N/F	N/F	N/F	N/F	N/F
Tyrosine+5	N/F	N/F	N/F	N/F	N/F	N/F	N/F	N/F	N/F	N/F
Tyrosine+6	N/F	N/F	N/F	N/F	N/F	N/F	N/F	N/F	N/F	N/F
Tyrosine+7	N/F	N/F	N/F	N/F	N/F	N/F	N/F	N/F	N/F	N/F
Tyrosine+8	84353833	83580517	77107160	N/F	121377946	33572602	163214759	67694108	118841943	N/F
UDP	126744	124953	116739	160997	119724	99279	240654	196117	169472	137574
UDP-GlcNAc	813054	805075	694916	820768	702964	677979	1000080	946975	715940	688886
UDP-GlcNac+13C1	N/F	N/F	3884	N/F	3539	4434	3916	4052	N/F	3669
UDP-GlcNac+13C11	N/F	N/F	N/F	N/F	N/F	N/F	N/F	N/F	N/F	N/F
UDP-GlcNac+13C13	N/F	N/F	N/F	N/F	N/F	N/F	N/F	N/F	N/F	N/F
UDP-GlcNac+13C14	N/F	N/F	N/F	N/F	N/F	N/F	N/F	N/F	N/F	N/F
UDP-GlcNac+13C15	N/F	N/F	N/F	N/F	N/F	N/F	N/F	N/F	N/F	N/F
UDP-GlcNac+13C16	N/F	N/F	N/F	N/F	N/F	N/F	N/F	N/F	N/F	N/F
UDP-GlcNac+13C17	N/F	N/F	N/F	N/F	N/F	N/F	N/F	N/F	N/F	N/F
UDP-GlcNac+13C2	20331	N/F	19456	15932	26290	N/F	33397	26161	N/F	N/F
UDP-GlcNac+13C3	N/F	N/F	N/F	N/F	N/F	N/F	N/F	N/F	N/F	N/F
UDP-GlcNac+13C3+15N	N/F	N/F	N/F	N/F	N/F	N/F	N/F	N/F	N/F	N/F
UDP-GlcNac+13C4	N/F	N/F	N/F	N/F	N/F	N/F	N/F	N/F	N/F	N/F
UDP-GlcNac+13C5	N/F	N/F	N/F	N/F	N/F	N/F	N/F	N/F	N/F	4607
UDP-GlcNac+13C6	N/F	N/F	N/F	N/F	N/F	N/F	N/F	N/F	N/F	N/F
UDP-GlcNac+13C7	N/F	N/F	N/F	N/F	N/F	N/F	N/F	N/F	N/F	N/F
UDP-GlcNac+13C8	N/F	N/F	N/F	N/F	N/F	N/F	N/F	N/F	N/F	N/F
UDP-GlcNac+13C9	54990	35067	35113	27115	28845	34419	17011	26389	33985	64054
UDP-GlcNac+15N	N/F	N/F	N/F	N/F	N/F	N/F	N/F	N/F	N/F	N/F
UDP+GlcNac+13C10	3854	N/F	N/F	3780	N/F	N/F	N/F	N/F	6868	N/F
UDP+GlcNac+13C12	N/F	N/F	N/F	N/F	N/F	N/F	N/F	N/F	N/F	N/F
Urate	3626523	3043464	2548852	1937510	1092027	1730924	1855282	1417635	1586979	1404572
UMP	21496	12205	6109	80829	10960	13698	84624	8019	36106	10001
Urocanate	84659596	60770957	44926253	28094717	41469504	325910206	88686611	135366724	35189576	157854830
UTP	N/F	N/F	N/F	4283	N/F	N/F	N/F	N/F	N/F	N/F
Valine	N/F	N/F	N/F	N/F	N/F	N/F	N/F	N/F	N/F	N/F
Valine+1	N/F	392632	328880	380036	N/F	N/F	N/F	N/F	N/F	N/F
Valine+2	N/F	N/F	N/F	N/F	N/F	N/F	N/F	N/F	N/F	N/F
Valine+3	N/F	N/F	N/F	N/F	N/F	N/F	N/F	N/F	N/F	N/F
Valine+4	N/F	N/F	N/F	N/F	N/F	N/F	N/F	N/F	N/F	N/F
Valine+5	N/F	N/F	N/F	N/F	N/F	N/F	N/F	N/F	N/F	N/F
Xanthine	1443653	1384373	3079951	2714812	1150971	961204	2289641	2297734	1180707	1184113

## Sheet: Table 3 ISCmito_5hmC_WGoxBS_DMC
	seqnames	start	end	strand	pvalue	qvalue	meth.diff	distanceToTSS	geneId	geneSymbol	geneAnnotation	overlapsEnhancer
1027	chr1	191640262	191640262	-	1.23465e-06	5.08482e-05	-32.7273	64486	77065	Ints7	Distal Intergenic	Yes
665	chr1	91912787	91912787	-	0.00336544	0.0201199	-28.7026	22077	208727	Hdac4	Distal Intergenic	Yes
952	chr1	171748470	171748470	-	0.000911493	0.00806914	-26.7569	-18657	27218	Slamf1	Distal Intergenic	Yes
802	chr1	135970672	135970672	-	0.00100898	0.00868038	-26.7368	-7532	226438	Igfn1	Exon (ENSMUST00000166193.8/226438, exon 15 of 27)	Yes
729	chr1	120156178	120156178	-	0.000201173	0.0027194	-21.9512	-4302	73103	3110009E18Rik	Intron (ENSMUST00000027637.12/73103, intron 2 of 4)	Yes
679	chr1	93727014	93727014	-	0.00126515	0.0101314	-22.0283	4912	67026	Thap4	Intron (ENSMUST00000190116.6/67026, intron 2 of 5)	Yes
907	chr1	166589134	166589134	-	3.6521e-07	1.85265e-05	-36.5747	58559	226604	Gm4847	Distal Intergenic	No
518	chr1	86334676	86334676	-	0.000231997	0.00301621	-35.2976	16535	17975	Ncl	Distal Intergenic	No
644	chr1	89195062	89195062	-	8.77836e-05	0.00146085	-31.25	124609	98402	Sh3bp4	Distal Intergenic	No
186	chr1	79488874	79488874	-	8.0612e-07	3.58796e-05	-30.9524	-48754	20254	Scg2	Distal Intergenic	No
999	chr1	184892698	184892698	-	0.00155555	0.0117327	-30.3069	-9480	226777	C130074G19Rik	Distal Intergenic	No
20	chr1	13531880	13531880	+	3.58125e-05	0.000743181	-30	47918	72265	Tram1	Distal Intergenic	No
816	chr1	138406602	138406602	+	2.87417e-05	0.000627288	-29.7297	132864	338375	Atp6v1g3	Distal Intergenic	No
747	chr1	127724399	127724399	+	0.00158761	0.0118911	-27.9279	-5014	266645	Acmsd	Distal Intergenic	No
172	chr1	75342511	75342511	-	0.00280312	0.0177381	-27.8388	-17818	13346	Des	Distal Intergenic	No
170	chr1	75283640	75283640	-	0.00295509	0.0184219	-27.6301	-5225	19711	Resp18	Distal Intergenic	No
658	chr1	91606087	91606087	-	3.18477e-05	0.000680102	-27.5	65007	65247	Asb1	Distal Intergenic	No
975	chr1	179694256	179694256	+	8.55338e-05	0.00143116	-27.027	6024	383592	Kif28	Distal Intergenic	No
689	chr1	100565293	100565293	-	0.000224223	0.00294354	-26.1364	312664	241175	Cntnap5b	Distal Intergenic	No
717	chr1	118623910	118623910	-	2.31249e-05	0.000529046	-26.0467	-4035	81879	Tfcp2l1	Distal Intergenic	No
37	chr1	23954074	23954074	-	9.10319e-05	0.00150132	-25.8687	-31757	98366	Smap1	Distal Intergenic	No
692	chr1	101606306	101606306	-	1.12114e-05	0.000299976	-25.7143	450497	100504525	Gm20268	Distal Intergenic	No
7	chr1	7552105	7552105	+	6.95327e-05	0.00122925	-25	391548	319263	Pcmtd1	Distal Intergenic	No
44	chr1	29612028	29612028	-	1.63825e-05	0.000403936	-25	190540	102465174	Mir6342	Distal Intergenic	No
1020	chr1	190641872	190641872	+	0.00166557	0.0123109	-24.1848	168591	320119	Rps6kc1	Distal Intergenic	No
40	chr1	24817606	24817606	-	0.00182228	0.0131176	-23.9065	72733	68421	Lmbrd1	Distal Intergenic	No
18	chr1	13442527	13442527	-	0.0045059	0.0245368	-23.8868	-68444	17978	Ncoa2	Distal Intergenic	No
60	chr1	35830368	35830368	+	0.000197855	0.0026836	-23.8245	-238032	50785	Hs6st1	Distal Intergenic	No
990	chr1	182905209	182905209	+	0.00780985	0.0354784	-23.7809	-49579	53791	Tlr5	Distal Intergenic	No
910	chr1	166778166	166778166	+	0.0106139	0.043617	-23.4783	-96321	240894	Fmo9	Distal Intergenic	No
749	chr1	129097255	129097255	+	0.00470492	0.025199	-22.6438	-176047	210417	Thsd7b	Distal Intergenic	No
643	chr1	88867950	88867950	-	0.00470366	0.0251958	-22.6016	112996	78650	Platr5	Distal Intergenic	No
661	chr1	91669830	91669830	-	0.000197188	0.00267784	-22.5	128750	65247	Asb1	Distal Intergenic	No
53	chr1	34604787	34604787	-	3.71937e-07	1.88245e-05	-22.4768	25130	211383	Amer3	Distal Intergenic	No
90	chr1	40385338	40385338	+	0.00407692	0.0229473	-22.2727	-44232	17082	Il1rl1	Distal Intergenic	No
1010	chr1	189718958	189718958	+	0.00124843	0.0100403	-21.8777	-9310	19250	Ptpn14	Distal Intergenic	No
995	chr1	184277726	184277726	+	0.0129255	0.0497126	-21.835	243345	63953	Dusp10	Distal Intergenic	No
652	chr1	90415878	90415878	+	0.000286915	0.00353897	-21.7391	-187103	108679	Cops8	Distal Intergenic	No
662	chr1	91682895	91682895	+	0.000178446	0.00248373	-21.6276	-118566	13345	Twist2	Distal Intergenic	No
721	chr1	119127683	119127683	+	0.000750105	0.00703656	-21.6216	-74064	14633	Gli2	Distal Intergenic	No
829	chr1	148860188	148860188	+	0.00692745	0.0327905	-21.5661	1042011	18783	Pla2g4a	Distal Intergenic	No
130	chr1	61078334	61078334	-	0.00243378	0.0161021	-21.3095	100407	54167	Icos	Distal Intergenic	No
134	chr1	61585791	61585791	+	3.08695e-05	0.000664175	-21.1891	-53033	72823	Pard3b	Distal Intergenic	No
654	chr1	91176103	91176103	+	6.60011e-05	0.00118501	-20.8333	-3719	51801	Ramp1	Distal Intergenic	No
45	chr1	29838976	29838976	-	2.59484e-05	0.000580396	-20.7317	417488	102465174	Mir6342	Distal Intergenic	No
756	chr1	131126691	131126691	+	0.000362634	0.00418063	-20.5882	11554	226419	Dyrk3	Distal Intergenic	No
4	chr1	4679353	4679353	-	0.000300484	0.00366331	-20.4545	106339	27395	Mrpl15	Distal Intergenic	No
912	chr1	167397512	167397512	-	0.000360969	0.00416746	-20.4082	-3671	66447	Mgst3	Distal Intergenic	No
827	chr1	146286083	146286083	-	6.02235e-05	0.00110589	-20.3963	-208677	215378	Brinp3	Distal Intergenic	No
128	chr1	60066530	60066530	-	0.00512806	0.0267396	-20.0595	19232	57750	Wdr12	Distal Intergenic	No
743	chr1	127028592	127028592	-	0.000379967	0.00432565	-20	-176423	107895	Mgat5	Distal Intergenic	No
947	chr1	171518385	171518385	-	0.00024692	0.00316744	-23.6842	13348	16429	Itln1	Exon (ENSMUST00000043094.12/16429, exon 8 of 8)	No
167	chr1	74906389	74906389	+	6.31576e-06	0.00019059	-26.4151	-5668	723900	Mir375	Exon (ENSMUST00000094844.3/241116, exon 25 of 33)	No
768	chr1	132106863	132106863	-	7.50403e-05	0.00129902	-21.8182	9392	18557	Cdk18	Exon (ENSMUST00000193350.1/ENSMUST00000193350.1, exon 1 of 1)	No
976	chr1	179800562	179800562	+	0.00221974	0.0150989	-23.8095	3044	226747	Ahctf1	Exon (ENSMUST00000194536.1/ENSMUST00000194536.1, exon 1 of 1)	No
860	chr1	156095022	156095022	+	8.76214e-06	0.000247371	-24	31809	240832	Tor1aip2	Intron (ENSMUST00000015628.3/329274, intron 1 of 4)	No
666	chr1	92455411	92455411	+	2.16068e-07	1.19654e-05	-36.5854	5306	67273	Ndufa10	Intron (ENSMUST00000027478.6/67273, intron 8 of 9)	No
925	chr1	170860911	170860911	+	2.00343e-05	0.000473317	-22	6860	226641	Atf6	Intron (ENSMUST00000027974.6/226641, intron 1 of 15)	No
877	chr1	160729837	160729837	+	1.28345e-06	5.23208e-05	-33.3333	63101	29809	Rabgap1l	Intron (ENSMUST00000028049.12/29809, intron 5 of 20)	No
81	chr1	38641740	38641740	-	0.000704242	0.00671486	-25.0505	-14539	16764	Aff3	Intron (ENSMUST00000039827.13/16764, intron 1 of 22)	No
792	chr1	135063467	135063467	+	0.00176738	0.0128344	-24.5614	-41376	329252	Lgr6	Intron (ENSMUST00000044828.13/329252, intron 4 of 17)	No
987	chr1	182624446	182624446	-	0.000482369	0.00513491	-32.1221	59408	170725	Capn8	Intron (ENSMUST00000048941.13/170725, intron 16 of 20)	No
558	chr1	88243449	88243449	-	1.80774e-09	1.81839e-07	-25.3231	5341	100040766	Mroh2a	Intron (ENSMUST00000061013.12/100040766, intron 22 of 42)	No
847	chr1	152862595	152862595	-	4.97256e-05	0.000955485	-31.6522	8563	226517	Smg7	Intron (ENSMUST00000073441.12/226517, intron 4 of 21)	No
831	chr1	150909925	150909925	+	0.00158331	0.011872	-24.9658	83126	545370	Hmcn1	Intron (ENSMUST00000074783.11/545370, intron 1 of 106)	No
500	chr1	85639128	85639128	-	4.06184e-06	0.000133702	-37.6366	3744	434484	Sp140	Intron (ENSMUST00000080204.10/434484, intron 12 of 16)	No
501	chr1	85639191	85639191	-	3.42421e-06	0.000116451	-29.8246	-3798	434484	Sp140	Intron (ENSMUST00000080204.10/434484, intron 12 of 16)	No
193	chr1	82512128	82512128	+	6.22971e-05	0.00113242	-25.5814	74664	12829	Col4a4	Intron (ENSMUST00000087050.6/12829, intron 20 of 47)	No
977	chr1	180135065	180135065	+	0.00395205	0.022416	-24.2644	11299	226751	Cdc42bpa	Intron (ENSMUST00000097453.8/226751, intron 21 of 34)	No
139	chr1	63727284	63727284	-	0.00614131	0.030269	-25.5826	3034	76668	Mdh1b	Intron (ENSMUST00000114094.2/76668, intron 1 of 10)	No
149	chr1	68407786	68407786	+	8.02513e-05	0.0013667	-21.0174	-77570	13869	Erbb4	Intron (ENSMUST00000119142.7/13869, intron 3 of 27)	No
9	chr1	9239097	9239097	+	2.80609e-05	0.000615629	-25.7561	59139	71096	Sntg1	Intron (ENSMUST00000132064.7/71096, intron 1 of 19)	No
8	chr1	9123874	9123874	+	0.000829102	0.00755273	-23.7073	174362	71096	Sntg1	Intron (ENSMUST00000132064.7/71096, intron 2 of 19)	No
1006	chr1	188330903	188330903	+	0.000218307	0.00289687	-20.4082	67869	22283	Ush2a	Intron (ENSMUST00000142189.7/22283, intron 3 of 4)	No
324	chr1	85246040	85246040	-	9.24517e-07	4.01763e-05	-28.0405	8508	620078	Sp140l2	Intron (ENSMUST00000159114.1/ENSMUST00000159114.1, intron 1 of 2)	No
235	chr1	85030605	85030605	-	4.67886e-09	4.24207e-07	-27.486	78844	381287	Sp140l1	Intron (ENSMUST00000159114.1/ENSMUST00000159114.1, intron 2 of 2)	No
253	chr1	85069419	85069419	+	8.89387e-07	3.89181e-05	-22.4062	40030	381287	Sp140l1	Intron (ENSMUST00000159114.1/ENSMUST00000159114.1, intron 2 of 2)	No
226	chr1	84995092	84995092	-	0.00869177	0.0382102	-21.095	-59958	71781	Slc16a14	Intron (ENSMUST00000159114.1/ENSMUST00000159114.1, intron 2 of 2)	No
1021	chr1	190806252	190806252	-	1.17512e-05	0.000310653	-25.5814	4211	320119	Rps6kc1	Intron (ENSMUST00000159624.7/320119, intron 6 of 12)	No
56	chr1	34713600	34713600	-	0.00316211	0.0193126	-25.1918	-18515	226970	Arhgef4	Intron (ENSMUST00000159747.8/226970, intron 1 of 13)	No
923	chr1	170471662	170471662	+	9.13992e-06	0.000255938	-27.2727	-16748	70729	Nos1ap	Intron (ENSMUST00000160456.7/70729, intron 2 of 9)	No
435	chr1	85529551	85529551	-	2.7314e-08	2.03167e-06	-23.3333	54727	109032	Sp110	Intron (ENSMUST00000160674.2/ENSMUST00000160674.2, intron 1 of 3)	No
297	chr1	85166893	85166893	-	0.000125006	0.00189739	-21.9512	-32720	665378	Gm7609	Intron (ENSMUST00000160802.7/ENSMUST00000160802.7, intron 4 of 5)	No
972	chr1	178836308	178836308	+	9.57229e-05	0.00155893	-24.3243	37870	269152	Kif26b	Intron (ENSMUST00000161017.7/269152, intron 5 of 14)	No
530	chr1	87553711	87553711	+	0.00397441	0.022508	-26.732	20159	53972	Ngef	Intron (ENSMUST00000166055.7/23956, intron 1 of 2)	No
1022	chr1	190964780	190964780	-	0.00424004	0.0235335	-20.6295	14222	226841	Vash2	Intron (ENSMUST00000166139.6/226841, intron 5 of 7)	No
804	chr1	135995604	135995604	+	6.9557e-05	0.0012294	-25	10738	226438	Igfn1	Intron (ENSMUST00000166193.8/226438, intron 3 of 26)	No
886	chr1	162733437	162733437	-	0.00146581	0.0112352	-26.3566	6913	226562	Prrc2c	Intron (ENSMUST00000182149.7/226562, intron 1 of 34)	No
220	chr1	84991045	84991045	+	1.9662e-08	1.52017e-06	-30.6667	-55911	71781	Slc16a14	Intron (ENSMUST00000188363.1/ENSMUST00000188363.1, intron 2 of 2)	No
16	chr1	12933644	12933644	-	0.0045359	0.0246411	-23.1818	-8601	240726	Slco5a1	Intron (ENSMUST00000188454.6/240726, intron 4 of 9)	No
424	chr1	85507973	85507973	+	1.71005e-07	9.79581e-06	-26.3038	76305	109032	Sp110	Intron (ENSMUST00000189121.1/ENSMUST00000189121.1, intron 3 of 8)	No
867	chr1	157020003	157020003	-	0.000120469	0.00184561	-20.4082	-80377	78255	Ralgps2	Intron (ENSMUST00000190681.1/ENSMUST00000190681.1, intron 2 of 2)	No
124	chr1	59133376	59133376	-	0.00273159	0.0174264	-23.6928	12426	227157	Mpp4	Intron (ENSMUST00000191200.6/227157, intron 13 of 19)	No
878	chr1	161208755	161208755	-	0.000174108	0.00243763	-22.5	41799	11758	Prdx6	Intron (ENSMUST00000193379.1/ENSMUST00000193379.1, intron 14 of 25)	No
919	chr1	170057539	170057539	-	0.00674892	0.0322448	-23.2692	31405	18214	Ddr2	Intron (ENSMUST00000194690.5/18214, intron 2 of 17)	No
520	chr1	86393181	86393181	-	0.00577713	0.0290608	-21.25	-3837	14767	Nmur1	Intron (ENSMUST00000212541.1/14767, intron 2 of 3)	No
916	chr1	167617367	167617367	+	4.43808e-07	2.18273e-05	-35.8974	-942	20183	Rxrg	Promoter (<=1kb)	No
513	chr1	85673782	85673782	+	4.23905e-05	0.000843614	-28	65	20684	Sp100	Promoter (<=1kb)	No
944	chr1	171344655	171344655	+	4.36641e-07	2.15914e-05	-22.3214	-188	27045	Nit1	Promoter (<=1kb)	No
505	chr1	85650669	85650669	+	3.57027e-06	0.000120485	-20.9416	619	20684	Sp100	Promoter (<=1kb)	No
495	chr1	85633110	85633110	+	9.08695e-08	5.68929e-06	-20.8791	632	434484	Sp140	Promoter (<=1kb)	No
1025	chr1	191573635	191573635	+	0.000287856	0.00354859	-36.6228	1876	76843	Dtl	Promoter (1-2kb)	No
794	chr1	135107992	135107992	+	8.58397e-07	3.78247e-05	-29.8246	1316	13924	Ptprv	Promoter (1-2kb)	No
673	chr1	93070165	93070165	-	0.00970551	0.0410741	-20.8915	-1407	16560	Kif1a	Promoter (1-2kb)	No
608	chr1	88275543	88275543	+	4.26289e-05	0.000847169	-20.2819	1963	381280	Hjurp	Promoter (1-2kb)	No
163	chr1	74276783	74276783	+	6.51842e-06	0.000194993	-20	-1767	227289	Gpbar1	Promoter (1-2kb)	No
657	chr1	91391414	91391414	-	1.28998e-05	0.000333816	-41.1111	-2610	67444	Ilkap	Promoter (2-3kb)	No
169	chr1	75271910	75271910	+	1.50136e-05	0.000376178	-33.3333	2353	19711	Resp18	Promoter (2-3kb)	No
522	chr1	86580121	86580121	-	0.000225655	0.00295522	-23.3333	2396	18582	Pde6d	Promoter (2-3kb)	No
946	chr1	171344902	171344902	-	0.000329959	0.00391247	20.5899	-435	27045	Nit1	Promoter (<=1kb)	Yes
19	chr1	13531851	13531851	+	0.00865865	0.0381255	22.2222	47947	72265	Tram1	Distal Intergenic	Yes
32	chr1	20952099	20952099	-	0.0124487	0.048427	22.626	411	71877	Efhc1	Promoter (<=1kb)	Yes
945	chr1	171344883	171344883	-	4.75303e-06	0.000152029	22.9067	-416	27045	Nit1	Promoter (<=1kb)	Yes
785	chr1	133972590	133972590	+	0.00736044	0.0341493	23.9329	-51176	116847	Prelp	Distal Intergenic	Yes
203	chr1	84957881	84957881	-	2.37975e-07	1.29429e-05	25.8065	-22747	71781	Slc16a14	Distal Intergenic	Yes
959	chr1	172481229	172481229	+	0.00328101	0.0197894	26.2516	-559	93842	Igsf9	Promoter (<=1kb)	Yes
740	chr1	125454545	125454545	+	0.0027169	0.0173622	27.2321	-18818	74117	Actr3	Distal Intergenic	Yes
35	chr1	23324499	23324499	+	0.000480175	0.00512144	30.9829	32798	723964	Mir30c-2	Distal Intergenic	Yes
682	chr1	94147280	94147280	-	4.84821e-05	0.000938336	36.7215	-94727	18566	Pdcd1	Distal Intergenic	Yes
895	chr1	164758651	164758651	+	1.45705e-07	8.56241e-06	40.8113	-37993	56429	Dpt	Distal Intergenic	Yes
63	chr1	36528109	36528109	-	0.00069624	0.00666533	20	7348	94218	Cnnm3	3' UTR	No
92	chr1	42386378	42386378	-	0.000856249	0.00772884	20	265301	66297	Pantr1	Distal Intergenic	No
525	chr1	87128472	87128472	-	7.03302e-05	0.00124036	20	3464	11648	Akp3	Distal Intergenic	No
1019	chr1	190388803	190388803	+	0.00011358	0.00176496	20	-14842	433390	Gm29678	Distal Intergenic	No
649	chr1	89584563	89584563	+	0.00096625	0.00841954	20	4327	347722	Agap1	Intron (ENSMUST00000027521.14/347722, intron 1 of 17)	No
892	chr1	164337679	164337679	-	0.00208184	0.014428	20.0269	-7540	171567	Nme7	Intron (ENSMUST00000193808.5/171567, intron 6 of 15)	No
883	chr1	162069706	162069706	+	0.00168684	0.0124234	20.0436	64534	72753	2810442N19Rik	Intron (ENSMUST00000159763.7/103967, intron 5 of 8)	No
707	chr1	112151619	112151619	+	0.00608799	0.0300976	20.0806	-286701	319901	Dsel	Exon (ENSMUST00000190772.1/ENSMUST00000190772.1, exon 1 of 1)	No
601	chr1	88271934	88271934	+	0.000551804	0.00567678	20.3325	-987	381280	Hjurp	Promoter (<=1kb)	No
940	chr1	171101689	171101689	+	0.000309091	0.00373483	20.3704	-12229	75472	Cfap126	Distal Intergenic	No
441	chr1	85544816	85544816	+	5.45382e-05	0.00102471	20.3704	39462	109032	Sp110	Intron (ENSMUST00000160674.2/ENSMUST00000160674.2, intron 3 of 3)	No
1018	chr1	190388795	190388795	+	9.58939e-05	0.0015605	20.4082	-14850	433390	Gm29678	Distal Intergenic	No
104	chr1	51690841	51690841	+	0.0016186	0.012053	20.4167	73629	17912	Myo1b	Distal Intergenic	No
59	chr1	35496981	35496981	-	0.000628573	0.00622861	20.4545	-571419	50785	Hs6st1	Distal Intergenic	No
675	chr1	93186502	93186502	-	0.00223925	0.0151883	20.4898	17777	381284	Crocc2	Intron (ENSMUST00000138595.2/381284, intron 5 of 31)	No
779	chr1	133487745	133487745	-	0.000530113	0.00551821	20.5128	-63368	20668	Sox13	Distal Intergenic	No
156	chr1	72190142	72190142	-	0.00047239	0.00505675	20.5128	22165	381269	Mreg	Intron (ENSMUST00000048860.8/381269, intron 2 of 4)	No
783	chr1	133867573	133867573	+	0.000701992	0.00670428	20.5534	33754	269120	Optc	Distal Intergenic	No
786	chr1	134005906	134005906	-	0.000204769	0.00275576	20.5882	-31348	14264	Fmod	Distal Intergenic	No
921	chr1	170285486	170285486	-	0.00647906	0.0314217	20.6328	8166	26904	Sh2d1b1	3' UTR	No
767	chr1	131932257	131932257	+	0.000419336	0.00464496	20.7547	21701	98415	Nucks1	3' UTR	No
835	chr1	151082757	151082757	-	0.00106054	0.00898297	20.789	-55277	402734	C730036E19Rik	Distal Intergenic	No
306	chr1	85201190	85201190	-	0.00219763	0.0149833	20.9184	1482	665378	Gm7609	Promoter (1-2kb)	No
1005	chr1	187585458	187585458	+	5.06454e-06	0.000160308	20.9877	-23333	26381	Esrrg	Distal Intergenic	No
523	chr1	86932494	86932494	+	0.00100744	0.00866971	21.0512	157311	11650	Alppl2	Intron (ENSMUST00000168237.7/208718, intron 11 of 21)	No
34	chr1	22278908	22278908	+	0.000753656	0.00706311	21.0526	36897	116837	Rims1	Distal Intergenic	No
832	chr1	150969938	150969938	+	0.000125078	0.00189783	21.0526	23113	545370	Hmcn1	Intron (ENSMUST00000074783.11/545370, intron 1 of 106)	No
753	chr1	130574541	130574541	+	0.0109943	0.0446456	21.0714	55071	22789	Zp3r	Distal Intergenic	No
845	chr1	152295607	152295607	-	0.0115096	0.0460345	21.131	76475	66637	Tsen15	Distal Intergenic	No
304	chr1	85195881	85195881	-	2.00195e-05	0.000473092	21.3115	-3732	665378	Gm7609	Intron (ENSMUST00000159114.1/ENSMUST00000159114.1, intron 2 of 2)	No
298	chr1	85167418	85167418	-	8.41046e-10	9.11408e-08	21.348	-32195	665378	Gm7609	Intron (ENSMUST00000160802.7/ENSMUST00000160802.7, intron 4 of 5)	No
871	chr1	158478473	158478473	+	0.0080493	0.0362657	21.3869	-27152	735253	Mir488	Intron (ENSMUST00000193042.5/11899, intron 2 of 22)	No
107	chr1	52755935	52755935	+	6.03355e-05	0.00110677	21.4286	-28473	98682	Mfsd6	Distal Intergenic	No
803	chr1	135995596	135995596	+	0.000144407	0.00212071	21.4286	10746	226438	Igfn1	Intron (ENSMUST00000166193.8/226438, intron 3 of 26)	No
1001	chr1	185314769	185314769	-	0.00149469	0.0113984	21.5103	1188	387211	Mir215	Promoter (1-2kb)	No
664	chr1	91767018	91767018	+	2.31533e-05	0.000529422	21.5686	-34443	13345	Twist2	Distal Intergenic	No
957	chr1	172364515	172364515	+	0.000607857	0.00609249	21.5686	-12031	67556	Pigm	Intron (ENSMUST00000056136.3/16513, intron 1 of 1)	No
795	chr1	135310350	135310350	+	0.000182854	0.00252877	21.6216	-511	21854	Timm17a	Promoter (<=1kb)	No
865	chr1	156827613	156827613	-	0.0129664	0.0498018	21.6448	5078	78255	Ralgps2	Intron (ENSMUST00000172057.7/78255, intron 12 of 18)	No
442	chr1	85551890	85551890	-	6.38007e-21	2.96226e-18	21.6667	32388	109032	Sp110	Distal Intergenic	No
808	chr1	136488336	136488336	+	0.0016616	0.0122868	21.7213	11996	381293	Kif14	Intron (ENSMUST00000187963.6/381293, intron 13 of 14)	No
197	chr1	83213875	83213875	-	2.32618e-05	0.000531489	21.7391	54094	71227	Daw1	Distal Intergenic	No
989	chr1	182847055	182847055	-	7.17454e-05	0.00125753	21.7391	82160	96935	Susd4	Intron (ENSMUST00000155229.6/96935, intron 3 of 3)	No
834	chr1	151082681	151082681	-	0.000608881	0.00609826	21.9002	-55353	402734	C730036E19Rik	Distal Intergenic	No
521	chr1	86533120	86533120	+	0.00104561	0.00889578	22.2139	6313	19231	Ptma	Distal Intergenic	No
140	chr1	64201703	64201703	-	0.000853194	0.00770931	22.2222	-79421	93691	Klf7	Intron (ENSMUST00000190863.1/ENSMUST00000190863.1, intron 1 of 1)	No
145	chr1	66655600	66655600	+	0.0108193	0.0441707	22.2766	-24099	329178	Unc80	Intron (ENSMUST00000061620.16/329178, intron 51 of 64)	No
73	chr1	37622373	37622373	-	0.005811	0.0291597	22.4026	2869	72097	Cracdl	Promoter (2-3kb)	No
55	chr1	34699236	34699236	+	0.00197262	0.0138793	22.561	21048	226970	Arhgef4	Intron (ENSMUST00000159747.8/226970, intron 1 of 13)	No
383	chr1	85322934	85322934	+	2.63698e-06	9.42949e-05	22.7977	-52368	620078	Sp140l2	Intron (ENSMUST00000166777.3/ENSMUST00000166777.3, intron 1 of 4)	No
776	chr1	132884453	132884453	+	0.000856631	0.00773007	22.9167	4098	16980	Lrrn2	Intron (ENSMUST00000027706.3/16980, intron 1 of 1)	No
29	chr1	20552893	20552893	+	0.000111351	0.00174043	23.2558	65147	241035	Pkhd1	Intron (ENSMUST00000088448.11/241035, intron 23 of 66)	No
171	chr1	75322207	75322207	-	0.00367492	0.0213941	23.4144	-4217	13437	Dnpep	Distal Intergenic	No
182	chr1	78498958	78498958	-	7.12175e-07	3.23344e-05	23.5294	-10061	23874	Farsb	Exon (ENSMUST00000170511.2/ENSMUST00000170511.2, exon 2 of 2)	No
922	chr1	170446097	170446097	-	0.00122281	0.00990836	23.6364	8817	70729	Nos1ap	Intron (ENSMUST00000160456.7/70729, intron 2 of 9)	No
69	chr1	37230104	37230104	+	0.000375253	0.00428692	23.6842	10899	12790	Cnga3	Intron (ENSMUST00000191981.5/12790, intron 3 of 4)	No
238	chr1	85040758	85040758	-	6.16e-07	2.87369e-05	23.8806	68691	381287	Sp140l1	Intron (ENSMUST00000159114.1/ENSMUST00000159114.1, intron 2 of 2)	No
152	chr1	69927660	69927660	+	7.93628e-05	0.00135471	24	-23961	66722	Spag16	Intron (ENSMUST00000187159.6/66722, intron 10 of 12)	No
913	chr1	167448476	167448476	+	0.00708807	0.0332882	24.0373	18304	240899	Lrrc52	Intron (ENSMUST00000036643.5/240899, intron 1 of 1)	No
180	chr1	78412554	78412554	+	8.11966e-05	0.00137934	24.1077	76241	23874	Farsb	Intron (ENSMUST00000036172.9/433323, intron 4 of 4)	No
41	chr1	24908886	24908886	+	2.76791e-06	9.79838e-05	24.1126	164013	68421	Lmbrd1	Distal Intergenic	No
482	chr1	85615862	85615862	-	6.32004e-07	2.93748e-05	24.4873	5029	434484	Sp140	Intron (ENSMUST00000080204.10/434484, intron 5 of 16)	No
135	chr1	62928957	62928957	-	3.47529e-05	0.000725114	24.5614	162972	227195	Ino80d	Distal Intergenic	No
57	chr1	34728541	34728541	-	0.00081904	0.00748116	24.8663	-3574	226970	Arhgef4	Intron (ENSMUST00000159747.8/226970, intron 2 of 13)	No
873	chr1	159365008	159365008	+	3.79924e-06	0.000126665	25	22652	26374	Cop1	Distal Intergenic	No
981	chr1	180547706	180547706	-	2.36626e-05	0.000538556	25	-21218	11545	Parp1	Distal Intergenic	No
237	chr1	85040582	85040582	-	5.84366e-07	2.75526e-05	25	68867	381287	Sp140l1	Intron (ENSMUST00000159114.1/ENSMUST00000159114.1, intron 2 of 2)	No
24	chr1	16262794	16262794	+	0.0067311	0.032198	25.0774	112601	29819	Stau2	Intron (ENSMUST00000160446.7/ENSMUST00000160446.7, intron 2 of 3)	No
181	chr1	78498939	78498939	-	0.00121468	0.00986516	25.2706	-10042	23874	Farsb	Exon (ENSMUST00000170511.2/ENSMUST00000170511.2, exon 2 of 2)	No
151	chr1	69853948	69853948	-	0.000933898	0.00822374	25.2778	22208	66722	Spag16	Intron (ENSMUST00000187159.6/66722, intron 4 of 12)	No
889	chr1	164155488	164155488	-	0.00582575	0.0292138	25.379	-3271	100503816	Gm16548	Intron (ENSMUST00000086040.5/14067, intron 2 of 24)	No
659	chr1	91640808	91640808	-	0.00443028	0.0242491	25.4762	99728	65247	Asb1	Distal Intergenic	No
102	chr1	47145701	47145701	-	0.00065005	0.00637099	25.5831	-252849	227059	Slc39a10	Distal Intergenic	No
862	chr1	156666228	156666228	+	3.89694e-05	0.000792206	25.641	502	30935	Tor3a	Promoter (<=1kb)	No
423	chr1	85507439	85507439	+	1.47739e-07	8.65985e-06	25.7143	76839	109032	Sp110	Intron (ENSMUST00000189121.1/ENSMUST00000189121.1, intron 3 of 8)	No
162	chr1	74048858	74048858	+	0.000424311	0.00468725	25.7958	-11701	21961	Tns1	Intron (ENSMUST00000169786.7/21961, intron 3 of 34)	No
526	chr1	87268219	87268219	-	4.33593e-05	0.000859748	25.9081	3856	98363	Efhd1	Intron (ENSMUST00000118687.7/98363, intron 1 of 4)	No
89	chr1	40268464	40268464	+	0.00490754	0.0259564	26.5568	1807	16177	Il1r1	Promoter (1-2kb)	No
890	chr1	164179782	164179782	-	0.000241177	0.00310777	26.7893	-27565	100503816	Gm16548	Intron (ENSMUST00000086040.5/14067, intron 6 of 24)	No
416	chr1	85501102	85501102	-	1.4045e-07	8.33114e-06	26.8137	83176	109032	Sp110	Exon (ENSMUST00000189121.1/ENSMUST00000189121.1, exon 1 of 9)	No
12	chr1	10857636	10857636	-	3.28293e-05	0.000693508	26.8293	-135829	109294	Prex2	Distal Intergenic	No
918	chr1	169359019	169359019	-	6.07654e-05	0.00111237	26.8293	163363	66977	Nuf2	Distal Intergenic	No
757	chr1	131184080	131184080	-	0.00150953	0.0114828	26.9737	16055	54354	Rassf5	Intron (ENSMUST00000131855.1/16865, intron 15 of 15)	No
1011	chr1	189815982	189815982	-	0.00011687	0.00180055	27.027	-29061	19250	Ptpn14	Intron (ENSMUST00000097442.8/19250, intron 3 of 18)	No
908	chr1	166622745	166622745	-	6.15014e-06	0.00018657	27.0563	24948	226604	Gm4847	Distal Intergenic	No
106	chr1	52004080	52004080	+	6.14917e-05	0.00112171	27.907	-4163	20849	Stat4	Intron (ENSMUST00000168302.7/20849, intron 2 of 24)	No
651	chr1	90330500	90330500	+	0.00404509	0.0228176	28.1518	126494	12778	Ackr3	Distal Intergenic	No
723	chr1	119251963	119251963	+	0.000634658	0.00626889	28.3503	170285	16324	Inhbb	Distal Intergenic	No
292	chr1	85156012	85156012	-	1.70066e-10	2.19964e-08	28.3582	-43601	665378	Gm7609	Intron (ENSMUST00000159114.1/ENSMUST00000159114.1, intron 2 of 2)	No
781	chr1	133584702	133584702	-	4.59237e-05	0.000898677	29.4872	25223	20643	Snrpe	Distal Intergenic	No
645	chr1	89378914	89378914	+	5.26712e-06	0.000165296	29.7297	27219	77331	C030007H22Rik	Intron (ENSMUST00000186258.1/77331, intron 1 of 2)	No
917	chr1	168856545	168856545	-	8.01063e-05	0.00136476	30.1697	162544	102466632	Mir6354	Distal Intergenic	No
812	chr1	137090546	137090546	-	8.54693e-06	0.000242204	30.7692	-130098	26424	Nr5a2	Distal Intergenic	No
514	chr1	85931396	85931396	+	4.13443e-06	0.000135385	30.7692	2669	71141	4933407L21Rik	Promoter (2-3kb)	No
735	chr1	124902355	124902355	-	8.27655e-07	3.67466e-05	32.3529	-56316	269109	Dpp10	Distal Intergenic	No
881	chr1	161807309	161807309	+	4.00993e-06	0.000132203	32.5	-18814	14103	Fasl	Distal Intergenic	No
775	chr1	132822788	132822788	+	9.9086e-05	0.00159537	33.0448	-57485	16980	Lrrn2	Distal Intergenic	No
943	chr1	171331335	171331335	+	7.14963e-05	0.00125441	33.2659	-91	21945	Dedd	Promoter (<=1kb)	No
176	chr1	76073288	76073288	+	4.55154e-07	2.2344e-05	33.3333	-415845	620079	Gm17751	Distal Intergenic	No
70	chr1	37496406	37496406	-	9.03643e-07	3.94441e-05	34.1463	-273	269181	Mgat4a	Promoter (<=1kb)	No
887	chr1	162860781	162860781	-	7.22704e-07	3.26946e-05	34.2105	-812	14261	Fmo1	Promoter (<=1kb)	No
1000	chr1	185006844	185006844	-	4.64012e-05	0.000906615	35.5556	-7274	226778	Mark1	Distal Intergenic	No
1023	chr1	190967506	190967506	+	1.09187e-07	6.68895e-06	35.6553	11496	226841	Vash2	Intron (ENSMUST00000166139.6/226841, intron 3 of 7)	No
828	chr1	146402233	146402233	-	6.19858e-10	6.92176e-08	36.5079	-92527	215378	Brinp3	Distal Intergenic	No
125	chr1	59148480	59148480	+	8.10514e-08	5.15136e-06	36.8421	2154	227157	Mpp4	Promoter (2-3kb)	No
448	chr1	85565035	85565035	-	1.21359e-08	9.9962e-07	38.8889	19243	109032	Sp110	Distal Intergenic	No
903	chr1	165643517	165643517	+	1.93199e-06	7.33051e-05	40.0194	-8979	68481	Mpzl1	Distal Intergenic	No
1443	chr10	118795177	118795177	-	0.000817778	0.00747425	-25.8687	73122	69181	Dyrk2	Distal Intergenic	Yes
1290	chr10	75186641	75186641	+	7.66311e-05	0.0013196	-25.7143	10265	110279	Bcr	Distal Intergenic	Yes
1291	chr10	75246441	75246441	+	4.45259e-05	0.000876379	-32.3529	-14526	74392	Specc1l	Exon (ENSMUST00000218766.1/74392, exon 4 of 16)	Yes
1275	chr10	69444756	69444756	-	0.00201577	0.0141129	-24	45760	11735	Ank3	Intron (ENSMUST00000218194.1/ENSMUST00000218194.1, intron 1 of 2)	Yes
1185	chr10	44456712	44456712	-	0.000223721	0.00294083	-22.5	498	12142	Prdm1	Promoter (<=1kb)	Yes
1273	chr10	69069785	69069785	-	8.46598e-05	0.00142012	-32.2368	-35897	102635787	Gm33035	Distal Intergenic	No
1089	chr10	14222030	14222030	+	0.000388941	0.0043938	-29.8077	255006	15273	Hivep2	Distal Intergenic	No
1113	chr10	22463123	22463123	+	0.000253738	0.00322908	-27.8707	60240	100038752	Gm10825	Distal Intergenic	No
1469	chr10	126818986	126818986	-	2.07024e-06	7.7451e-05	-26.8293	-25276	75813	4930484H19Rik	Distal Intergenic	No
1171	chr10	42301134	42301134	-	6.95327e-05	0.00122925	-25	-24379	56484	Foxo3	Distal Intergenic	No
1070	chr10	8155657	8155657	-	0.000828041	0.00754671	-24.9474	146585	338362	Ust	Distal Intergenic	No
1175	chr10	42993734	42993734	-	0.000589716	0.00595908	-24.5879	53853	268297	Scml4	Distal Intergenic	No
1479	chr10	128452977	128452977	+	3.7362e-05	0.000767572	-23.913	-5703	102465894	Mir8105	Distal Intergenic	No
1221	chr10	58212506	58212506	+	0.000266452	0.00335362	-23.5842	20169	664783	Dux	Distal Intergenic	No
1075	chr10	9016965	9016965	-	0.000151895	0.00220329	-23.4043	-130895	70097	Sash1	Distal Intergenic	No
1354	chr10	85215370	85215370	+	0.000358176	0.00414552	-22.5931	-30306	12952	Cry1	Distal Intergenic	No
1295	chr10	75618045	75618045	+	0.0013782	0.0107641	-22.1591	13964	23887	Ggt5	Distal Intergenic	No
1196	chr10	54905530	54905530	+	0.00118196	0.0096824	-22.0806	-828921	17155	Man1a	Distal Intergenic	No
1285	chr10	74906072	74906072	-	9.83882e-05	0.00158849	-22	-61105	14687	Gnaz	Distal Intergenic	No
1390	chr10	96109532	96109532	+	0.000324821	0.00387126	-21.2766	-116488	74881	4930459C07Rik	Distal Intergenic	No
1280	chr10	70776770	70776770	-	0.000311898	0.00375472	-21.2121	-120805	319646	D630013N20Rik	Distal Intergenic	No
1355	chr10	85215389	85215389	+	0.00685085	0.032566	-20.8791	-30325	12952	Cry1	Distal Intergenic	No
1172	chr10	42308566	42308566	-	0.00772098	0.035251	-20.777	-31811	56484	Foxo3	Distal Intergenic	No
1183	chr10	44398238	44398238	-	0.000432481	0.00474528	-20.6897	38562	100316688	Mir1929	Distal Intergenic	No
1122	chr10	24325677	24325677	-	9.9166e-05	0.00159579	-20.4545	102132	59012	Moxd1	Distal Intergenic	No
1126	chr10	25089378	25089378	+	0.000381706	0.00434097	-20.4545	110780	432442	Akap7	Distal Intergenic	No
1078	chr10	9402565	9402565	-	0.000314211	0.00377572	-20	228376	320825	Samd5	Distal Intergenic	No
1067	chr10	7621187	7621187	-	0.000373774	0.00427667	-33.4737	25003	237253	Lrp11	Intron (ENSMUST00000019931.11/237253, intron 6 of 6)	No
1340	chr10	82686817	82686817	-	3.90191e-05	0.000792206	-23.8095	3800	74782	Glt8d2	Intron (ENSMUST00000020485.9/74782, intron 1 of 9)	No
1247	chr10	60648817	60648817	-	4.7115e-05	0.000917918	-27.027	4216	22295	Cdh23	Intron (ENSMUST00000073242.10/22295, intron 2 of 66)	No
1304	chr10	77127699	77127699	+	0.000227525	0.0029761	-21.6216	-13753	12822	Col18a1	Intron (ENSMUST00000081654.12/12822, intron 2 of 41)	No
1357	chr10	85535910	85535910	+	0.000227551	0.0029761	-25.4266	-62491	74007	Abtb3	Intron (ENSMUST00000105307.7/74007, intron 1 of 16)	No
1299	chr10	76099808	76099808	+	0.000816621	0.00746447	-21.3209	11153	64454	Slc5a4b	Intron (ENSMUST00000120757.1/64454, intron 5 of 14)	No
1378	chr10	93509871	93509871	-	3.77411e-05	0.000773436	-25	8746	15109	Hal	Intron (ENSMUST00000129421.7/15109, intron 17 of 19)	No
1112	chr10	22342768	22342768	-	0.0106439	0.0436747	-20.6483	-17784	56554	Raet1d	Intron (ENSMUST00000178026.1/19370, intron 5 of 5)	No
1132	chr10	25943973	25943973	+	8.18636e-05	0.00138633	-24.3902	73570	77220	Tmem200a	Intron (ENSMUST00000217910.1/77220, intron 1 of 2)	No
1129	chr10	25820246	25820246	+	0.00774451	0.035312	-22.1053	17191	73803	4930401C15Rik	Intron (ENSMUST00000218300.1/73803, intron 1 of 4)	No
1292	chr10	75294303	75294303	+	4.33468e-05	0.000859693	-32.2826	-9317	74392	Specc1l	Intron (ENSMUST00000218766.1/74392, intron 13 of 15)	No
1104	chr10	20328675	20328675	+	0.00072867	0.0068838	-22.3635	-374	72567	Bclaf1	Promoter (<=1kb)	No
1331	chr10	81506896	81506896	+	7.00671e-06	0.000206587	-28.5714	1277	14676	Gna15	Promoter (1-2kb)	No
1294	chr10	75583310	75583310	+	0.00239365	0.0159234	-22.8977	-1795	14598	Ggt1	Promoter (1-2kb)	No
1242	chr10	59954137	59954137	+	5.14831e-06	0.000162609	-43.3112	-2303	74747	Ddit4	Promoter (2-3kb)	No
1208	chr10	57483728	57483728	+	0.00189887	0.0135204	-22.848	2623	74928	4930467K11Rik	Promoter (2-3kb)	No
1321	chr10	80551535	80551535	+	0.00045548	0.00492776	-21.6216	-2073	66932	Rexo1	Promoter (2-3kb)	No
1459	chr10	122884496	122884496	+	0.000346157	0.00404783	20	-10872	319468	Ppm1h	Intron (ENSMUST00000161487.7/319468, intron 6 of 8)	Yes
1385	chr10	94959508	94959508	+	0.00345934	0.0205406	23.7073	-14673	54712	Plxnc1	Distal Intergenic	Yes
1149	chr10	39625489	39625489	-	6.84638e-06	0.000203013	31.5789	-11807	100504626	Gm16364	Intron (ENSMUST00000019987.6/103213, intron 1 of 8)	Yes
1271	chr10	68374160	68374160	+	0.00140469	0.0109149	20	-53018	75148	4930545H06Rik	Distal Intergenic	No
1167	chr10	41917060	41917060	+	0.0118528	0.0468903	20.2356	18687	140742	Sesn1	3' UTR	No
1476	chr10	127835990	127835990	-	0.00395438	0.022425	20.5128	11706	380674	Rdh18-ps	Intron (ENSMUST00000125163.1/380674, intron 2 of 3)	No
1278	chr10	70453172	70453172	+	0.00047239	0.00505675	20.5128	12246	71721	Fam13c	Intron (ENSMUST00000218542.1/71721, intron 4 of 5)	No
1303	chr10	76680683	76680683	+	0.000298178	0.0036401	20.5882	38553	12833	Col6a1	Distal Intergenic	No
1363	chr10	86456438	86456438	-	0.00015643	0.00224971	20.5882	35459	27204	Syn3	Intron (ENSMUST00000120638.7/27204, intron 2 of 13)	No
1144	chr10	36979529	36979529	+	0.000106757	0.00168501	20.6349	4959	15182	Hdac2	Intron (ENSMUST00000019911.13/15182, intron 1 of 13)	No
1158	chr10	40701095	40701095	+	0.0026203	0.016953	20.6349	17813	327747	Mettl24	Intron (ENSMUST00000058747.3/327747, intron 1 of 4)	No
1139	chr10	34739499	34739499	+	8.10725e-06	0.000232508	20.6897	255967	14302	Frk	Distal Intergenic	No
1193	chr10	52650062	52650062	-	0.00193849	0.0136915	20.8963	-40471	215085	Slc35f1	Distal Intergenic	No
1138	chr10	34048327	34048327	+	0.000431605	0.00474157	20.9302	-4017	270711	Calhm4	Intron (ENSMUST00000095758.2/692132, intron 1 of 6)	No
1462	chr10	123386844	123386844	+	0.000380788	0.0043322	20.9302	121859	268354	Tafa2	Intron (ENSMUST00000218926.1/268354, intron 1 of 5)	No
1419	chr10	112338600	112338600	+	0.00441857	0.0242212	20.9815	23260	268345	Kcnc2	Intron (ENSMUST00000219301.1/268345, intron 2 of 4)	No
1200	chr10	57438958	57438958	+	5.1908e-05	0.000986787	20.9967	47393	74928	4930467K11Rik	Distal Intergenic	No
1464	chr10	125824785	125824785	-	7.60749e-07	3.41879e-05	21.0526	-141434	320398	Lrig3	Distal Intergenic	No
1435	chr10	116218426	116218426	-	0.00317628	0.0193713	21.0875	22030	19279	Ptprr	Intron (ENSMUST00000063470.10/19279, intron 6 of 13)	No
1255	chr10	62012447	62012447	-	0.00523406	0.027116	21.2698	-33339	12817	Col13a1	Distal Intergenic	No
1483	chr10	129152625	129152625	-	0.00262582	0.0169788	21.3043	8357	258540	Or6c202	Distal Intergenic	No
1309	chr10	77862575	77862575	-	0.00836259	0.0371857	21.3925	600	100041351	Gm3285	Promoter (<=1kb)	No
1125	chr10	24889883	24889883	+	0.0099133	0.0416596	21.3964	-1084	70208	Med23	Promoter (1-2kb)	No
1481	chr10	128915408	128915408	+	0.000768669	0.00716045	21.4286	-785	19682	Rdh5	Promoter (<=1kb)	No
1181	chr10	44238823	44238823	+	0.000444797	0.00484367	21.5686	21794	70365	Speer5-ps1	Distal Intergenic	No
1432	chr10	115651346	115651346	+	0.00019544	0.00266189	22.2222	-63566	14160	Lgr5	Distal Intergenic	No
1364	chr10	87008635	87008635	-	0.000197502	0.00268128	22.449	-610	192188	Stab2	Promoter (<=1kb)	No
1322	chr10	80710690	80710690	-	0.000136427	0.00202646	22.5	100	11776	Ap3d1	Promoter (<=1kb)	No
1411	chr10	110726406	110726406	+	0.00532788	0.0274729	22.8956	-19033	52679	E2f7	Distal Intergenic	No
1352	chr10	85198878	85198878	+	5.62701e-05	0.00104813	23.0204	-13814	12952	Cry1	Distal Intergenic	No
1084	chr10	12799970	12799970	+	0.012769	0.0493057	23.0631	13604	22288	Utrn	Intron (ENSMUST00000076817.4/22288, intron 1 of 73)	No
1136	chr10	27774398	27774398	+	0.000722556	0.00684143	23.2063	-154640	16773	Lama2	Intron (ENSMUST00000218501.1/ENSMUST00000218501.1, intron 2 of 2)	No
1347	chr10	84131260	84131260	+	0.0058032	0.0291371	23.3918	-30563	102637349	Gm34184	Distal Intergenic	No
1376	chr10	93300180	93300180	+	0.00489631	0.0259219	23.6364	10631	13713	Elk3	Intron (ENSMUST00000008542.11/13713, intron 1 of 4)	No
1135	chr10	26609812	26609812	-	6.9447e-05	0.00122854	23.6842	64800	667572	Gm8709	Distal Intergenic	No
1155	chr10	40178376	40178376	+	0.00100281	0.00864247	23.899	-36118	72472	Slc16a10	Distal Intergenic	No
1214	chr10	58208758	58208758	+	1.07611e-06	4.53997e-05	24.2857	23917	664783	Dux	Distal Intergenic	No
1065	chr10	7342061	7342061	+	3.74032e-05	0.000768062	24.3902	-129824	215748	Cnksr3	Distal Intergenic	No
1238	chr10	59609662	59609662	+	0.00082464	0.00752218	24.3902	6993	215999	Mcu	Intron (ENSMUST00000020312.12/215999, intron 1 of 7)	No
1401	chr10	99384630	99384630	+	0.00822329	0.0367475	24.4411	118989	67603	Dusp6	Intron (ENSMUST00000189035.1/ENSMUST00000189035.1, intron 1 of 2)	No
1310	chr10	77924259	77924259	+	0.00138928	0.0108247	24.8611	40	28240	Trpm2	Promoter (<=1kb)	No
1348	chr10	84497725	84497725	-	1.06709e-05	0.000288934	25	8991	75804	4930463O16Rik	Distal Intergenic	No
1460	chr10	122966655	122966655	+	4.50972e-05	0.000885648	25	19069	387251	Mirlet7i	Distal Intergenic	No
1263	chr10	63442065	63442065	-	3.2548e-05	0.000688555	25	11967	216033	Ctnna3	Intron (ENSMUST00000105441.7/216033, intron 1 of 17)	No
1301	chr10	76269873	76269873	-	1.25909e-05	0.000327456	25	698	64451	Dip2a	Promoter (<=1kb)	No
1441	chr10	117628013	117628013	-	0.000269517	0.00338062	25	-1487	70574	Cpm	Promoter (1-2kb)	No
1337	chr10	82249741	82249741	-	5.04789e-05	0.000966801	25.4902	-8461	237411	Zfp938	Distal Intergenic	No
1130	chr10	25880744	25880744	+	0.0011092	0.00926086	25.5319	-43307	73803	4930401C15Rik	Distal Intergenic	No
1072	chr10	8317095	8317095	-	3.20291e-05	0.000682159	26.2029	-14853	338362	Ust	Intron (ENSMUST00000061601.8/338362, intron 3 of 7)	No
1156	chr10	40212911	40212911	-	9.7808e-05	0.00158143	26.2609	14887	67239	Rpf2	Distal Intergenic	No
1095	chr10	17831415	17831415	+	0.00193029	0.0136435	26.3747	35159	378431	Txlnb	Intron (ENSMUST00000037964.6/378431, intron 6 of 9)	No
1414	chr10	110935888	110935888	-	3.86357e-05	0.000787283	26.4151	1217	13008	Csrp2	Promoter (1-2kb)	No
1240	chr10	59787422	59787422	+	0.0015464	0.0116786	26.8116	12832	102640356	Gm17059	Intron (ENSMUST00000165563.7/216001, intron 6 of 11)	No
1279	chr10	70740028	70740028	-	0.000103372	0.00164487	27.2727	-84063	319646	D630013N20Rik	Distal Intergenic	No
1461	chr10	123103998	123103998	-	0.000502493	0.00529776	27.6923	15483	14479	Usp15	Distal Intergenic	No
1224	chr10	58217650	58217650	+	3.46591e-05	0.000723456	28.3915	15025	664783	Dux	Distal Intergenic	No
1312	chr10	79523617	79523617	+	0.000115655	0.00178807	28.4722	7473	102465548	Mir6909	Distal Intergenic	No
1080	chr10	11529802	11529802	-	2.7379e-05	0.000604124	28.7284	-79421	30058	Timm8a1	Distal Intergenic	No
1302	chr10	76585326	76585326	+	6.84868e-06	0.000203013	29.2683	-1807	14317	Ftcd	Promoter (1-2kb)	No
1475	chr10	127555381	127555381	-	0.000635425	0.00627366	30.5556	-5464	16971	Lrp1	Intron (ENSMUST00000049149.14/16971, intron 55 of 88)	No
1077	chr10	9183385	9183385	+	0.000150476	0.00218907	30.8333	-297315	70097	Sash1	Distal Intergenic	No
1121	chr10	24258384	24258384	-	1.52973e-06	6.03794e-05	31.7073	34839	59012	Moxd1	Intron (ENSMUST00000095784.2/59012, intron 4 of 11)	No
1253	chr10	61890119	61890119	+	0.000280688	0.0034836	32.2368	-11727	12817	Col13a1	Exon (ENSMUST00000105452.8/12817, exon 14 of 40)	No
1057	chr10	5594726	5594726	+	0.000107001	0.00168769	32.7744	951	68632	Myct1	Promoter (<=1kb)	No
1276	chr10	69537457	69537457	+	1.55884e-06	6.13636e-05	33.3333	3235	11735	Ank3	Intron (ENSMUST00000218194.1/ENSMUST00000218194.1, intron 2 of 2)	No
1486	chr10	130574876	130574876	-	1.21058e-06	4.99881e-05	37	-77480	625131	Vmn2r87	Distal Intergenic	No
1182	chr10	44297507	44297507	-	4.07408e-05	0.000819243	37.7347	29092	11793	Atg5	Intron (ENSMUST00000039286.4/11793, intron 4 of 7)	No
1150	chr10	39988792	39988792	+	2.80913e-06	9.90061e-05	45.1322	-2146	215928	Mfsd4b5	Promoter (2-3kb)	No
2008	chr11	103985558	103985558	-	5.35337e-05	0.00100996	-31.993	5969	11841	Arf2	Distal Intergenic	Yes
1619	chr11	32944255	32944255	-	0.000168775	0.00237917	-27.2192	-119650	69351	Smim23	Distal Intergenic	Yes
1686	chr11	52421848	52421848	+	0.000332536	0.00393128	-21.9512	25202	213673	9530068E07Rik	Distal Intergenic	Yes
1838	chr11	79752531	79752531	-	0.00093167	0.00820904	-20.4545	26131	723853	Mir365-2	Distal Intergenic	Yes
2242	chr11	119199065	119199065	-	5.27102e-06	0.00016536	-22.9508	22911	207592	Tbc1d16	Intron (ENSMUST00000036113.3/207592, intron 3 of 11)	Yes
2037	chr11	108261862	108261862	+	0.000201258	0.00271957	-21.8182	-81492	11818	Apoh	Intron (ENSMUST00000059595.10/18750, intron 2 of 16)	Yes
1660	chr11	45939139	45939139	+	0.00139861	0.0108734	-25.7937	5796	72290	Lsm11	Intron (ENSMUST00000129820.7/72290, intron 1 of 3)	Yes
2315	chr11	119239595	119239595	-	2.79906e-05	0.000614698	-34.5663	877	207607	Ccdc40	Promoter (<=1kb)	Yes
2039	chr11	108425712	108425712	+	0.0075503	0.0347547	-20.4082	100	76380	Cep112	Promoter (<=1kb)	Yes
2284	chr11	119223830	119223830	-	9.84808e-05	0.00158915	-22.9167	-1854	207592	Tbc1d16	Promoter (1-2kb)	Yes
2151	chr11	119152584	119152584	+	1.59522e-05	0.000395074	-20.8376	1553	102465563	Mir6934	Promoter (1-2kb)	Yes
2295	chr11	119231609	119231609	+	4.09417e-05	0.000822159	-23.8235	2480	207607	Ccdc40	Promoter (2-3kb)	Yes
2307	chr11	119236524	119236524	-	1.62693e-05	0.000401738	-20.5479	-2194	207607	Ccdc40	Promoter (2-3kb)	Yes
1676	chr11	51071475	51071475	+	0.00173208	0.0126667	-21.9113	11353	21408	Zfp354a	3' UTR	No
1896	chr11	89935559	89935559	-	4.60795e-06	0.000148141	-36.8056	67335	18559	Pctp	Distal Intergenic	No
1653	chr11	44289733	44289733	+	9.89619e-05	0.00159403	-36.5497	-110330	16160	Il12b	Distal Intergenic	No
1771	chr11	66820008	66820008	+	1.84541e-05	0.000442296	-33.4416	-91973	193003	Pirt	Distal Intergenic	No
1572	chr11	17147846	17147846	-	0.000172504	0.00242167	-32.6586	-11417	19058	Ppp3r1	Distal Intergenic	No
1755	chr11	62697176	62697176	+	0.00146168	0.0112143	-29.1498	31490	170740	Zfp287	Distal Intergenic	No
1802	chr11	72274475	72274475	+	0.000371742	0.00425757	-28.961	-7253	237831	Slc13a5	Distal Intergenic	No
1507	chr11	3576513	3576513	-	0.000465974	0.00500691	-28.0846	-35901	29856	Smtn	Distal Intergenic	No
1693	chr11	53226432	53226432	-	0.001472	0.0112698	-27.7409	40809	15525	Hspa4	Distal Intergenic	No
1865	chr11	84539886	84539886	-	0.000969614	0.00844076	-27.5	14202	78365	Lhx1os	Distal Intergenic	No
2053	chr11	110707051	110707051	+	6.24863e-05	0.00113516	-26.5306	228012	26399	Map2k6	Distal Intergenic	No
1605	chr11	29024579	29024579	+	4.88776e-05	0.000943299	-26.4706	-106165	71701	Pnpt1	Distal Intergenic	No
1521	chr11	4867320	4867320	+	4.00572e-06	0.000132187	-26.4151	-6631	18082	Nipsnap1	Distal Intergenic	No
1667	chr11	48759603	48759603	-	0.000294425	0.0036084	-25.7719	-40729	14694	Rack1	Distal Intergenic	No
1986	chr11	101793481	101793481	+	0.00044039	0.00480695	-25.526	-8110	18612	Etv4	Distal Intergenic	No
1684	chr11	52171560	52171560	-	5.04789e-05	0.000966801	-25.4902	-3401	257871	Or2y7	Distal Intergenic	No
1913	chr11	94248253	94248253	-	0.00301917	0.0187114	-24.8227	-5546	278507	Wfikkn2	Distal Intergenic	No
1666	chr11	48710758	48710758	+	0.00222635	0.0151264	-24.6844	-89574	14694	Rack1	Distal Intergenic	No
1721	chr11	57921300	57921300	-	0.000663477	0.00646307	-24.6465	-87764	73158	Larp1	Distal Intergenic	No
1674	chr11	50578449	50578449	+	0.00100493	0.0086523	-24.6122	-23635	216725	Adamts2	Distal Intergenic	No
1722	chr11	57942286	57942286	-	0.00111609	0.00929727	-24.527	-66778	73158	Larp1	Distal Intergenic	No
1867	chr11	84683036	84683036	+	0.00082464	0.00752218	-24.3902	37396	78471	1700109G15Rik	Distal Intergenic	No
2002	chr11	103304016	103304016	+	0.00463662	0.024994	-24.1486	29379	544817	Arhgap27	Distal Intergenic	No
1803	chr11	72320862	72320862	-	0.00084651	0.00766855	-23.1761	6418	628100	Fbxo39	Distal Intergenic	No
1920	chr11	94774545	94774545	+	0.00320886	0.0195049	-23.1602	7955	544806	Tmem92	Distal Intergenic	No
1614	chr11	32166570	32166570	+	0.000548903	0.00565822	-23.0769	33652	16199	Il9r	Distal Intergenic	No
1907	chr11	90958653	90958653	-	6.98149e-06	0.000205981	-23.0769	75308	73922	4930405D11Rik	Distal Intergenic	No
1576	chr11	18530744	18530744	-	0.000673668	0.00652705	-22.8261	434758	327872	Gm12018	Distal Intergenic	No
1713	chr11	56589611	56589611	+	0.000351363	0.00408703	-22.4875	-421776	14799	Gria1	Distal Intergenic	No
1652	chr11	44276585	44276585	+	0.00273468	0.0174373	-22.2973	-123478	16160	Il12b	Distal Intergenic	No
1689	chr11	52514577	52514577	+	0.000220203	0.00290825	-22.2222	117931	213673	9530068E07Rik	Distal Intergenic	No
1551	chr11	7858040	7858040	-	0.0107212	0.0439024	-22.0947	610635	319939	Tns3	Distal Intergenic	No
2072	chr11	114073571	114073571	-	0.00025814	0.00327376	-22	-6525	237979	Sdk2	Distal Intergenic	No
1853	chr11	82482393	82482393	-	0.012301	0.0480498	-21.9512	44136	270893	Tmem132e	Distal Intergenic	No
1904	chr11	90441505	90441505	+	0.000974543	0.00846701	-21.6216	-50610	217082	Hlf	Distal Intergenic	No
1618	chr11	32766660	32766660	+	0.000166793	0.002358	-21.5686	57902	69351	Smim23	Distal Intergenic	No
1730	chr11	59166858	59166858	-	4.65871e-05	0.00090944	-21.5686	-3119	216792	Iba57	Distal Intergenic	No
1847	chr11	80798114	80798114	+	0.00232668	0.0156181	-21.5359	-12061	103743	Tmem98	Distal Intergenic	No
1511	chr11	4250334	4250334	-	0.00685967	0.0325939	-21.2841	-7223	16878	Lif	Distal Intergenic	No
1654	chr11	44427599	44427599	+	0.00052515	0.00548378	-21.2121	27536	16160	Il12b	Distal Intergenic	No
1643	chr11	42837743	42837743	+	0.00109928	0.00920411	-20.9184	-312134	319767	Atp10b	Distal Intergenic	No
1724	chr11	58357685	58357685	-	0.0100147	0.0419409	-20.5327	12373	79566	Sh3bp5l	Distal Intergenic	No
1604	chr11	28647721	28647721	-	0.000167253	0.00236072	-20	-33843	72818	2810471M01Rik	Distal Intergenic	No
1966	chr11	99195331	99195331	-	0.000346157	0.00404783	-20	18112	57376	Smarce1	Distal Intergenic	No
1610	chr11	30572880	30572880	-	0.00154095	0.0116515	-20.4584	76707	75572	Acyp2	Exon (ENSMUST00000121523.1/ENSMUST00000121523.1, exon 2 of 2)	No
1505	chr11	3258542	3258542	+	6.57125e-07	3.03505e-05	-26.3889	3994	13494	Drg1	Exon (ENSMUST00000125424.1/13494, exon 4 of 4)	No
1927	chr11	95624612	95624612	+	3.30297e-06	0.000112981	-30.9091	-36877	18053	Ngfr	Exon (ENSMUST00000156822.1/ENSMUST00000156822.1, exon 2 of 3)	No
1942	chr11	97175350	97175350	-	1.66731e-05	0.000408908	-26.1905	-9950	16211	Kpnb1	Intron (ENSMUST00000001479.4/16211, intron 9 of 21)	No
1607	chr11	30167564	30167564	+	0.00131202	0.0103986	-24.0659	30693	20742	Sptbn1	Intron (ENSMUST00000006629.13/20742, intron 2 of 35)	No
1517	chr11	4723388	4723388	+	0.000375805	0.00429267	-21.1538	-5197	67178	Zmat5	Intron (ENSMUST00000009220.4/67178, intron 2 of 5)	No
1842	chr11	80324831	80324831	-	0.00380247	0.0218957	-20.8065	5141	246104	Rhbdl3	Intron (ENSMUST00000017836.7/246104, intron 4 of 8)	No
2049	chr11	109548689	109548689	+	4.64976e-07	2.27629e-05	-37.4351	4935	74008	Arsg	Intron (ENSMUST00000020928.12/74008, intron 11 of 13)	No
2033	chr11	107777004	107777004	+	8.24627e-06	0.000235859	-30.4348	17553	54377	Cacng4	Intron (ENSMUST00000021066.3/54377, intron 1 of 3)	No
1801	chr11	72248698	72248698	-	1.49099e-06	5.91414e-05	-35	-17723	73366	1700051A21Rik	Intron (ENSMUST00000021161.13/237831, intron 9 of 11)	No
1777	chr11	68046206	68046206	+	0.000167161	0.0023598	-23.2558	79700	55943	Stx8	Intron (ENSMUST00000021285.13/55943, intron 6 of 7)	No
1783	chr11	69433453	69433453	+	5.95742e-05	0.00109557	-25.4902	-19778	216850	Kdm6b	Intron (ENSMUST00000035539.11/327954, intron 71 of 84)	No
2274	chr11	119218206	119218206	+	7.78218e-06	0.000224867	-26.3736	3770	207592	Tbc1d16	Intron (ENSMUST00000036113.3/207592, intron 1 of 11)	No
2271	chr11	119214315	119214315	-	1.6894e-05	0.000413063	-25.6952	7661	207592	Tbc1d16	Intron (ENSMUST00000036113.3/207592, intron 1 of 11)	No
2180	chr11	119172102	119172102	-	1.9163e-06	7.29291e-05	-30.7692	-17965	102465563	Mir6934	Intron (ENSMUST00000036113.3/207592, intron 3 of 11)	No
2219	chr11	119188900	119188900	-	1.34043e-06	5.41925e-05	-29.3333	33076	207592	Tbc1d16	Intron (ENSMUST00000036113.3/207592, intron 3 of 11)	No
2226	chr11	119192915	119192915	-	7.31051e-06	0.000213334	-26.9231	29061	207592	Tbc1d16	Intron (ENSMUST00000036113.3/207592, intron 3 of 11)	No
2211	chr11	119187144	119187144	-	0.000101141	0.00161841	-24.9256	-33007	102465563	Mir6934	Intron (ENSMUST00000036113.3/207592, intron 3 of 11)	No
2216	chr11	119188880	119188880	-	6.94509e-05	0.00122854	-23.5534	33096	207592	Tbc1d16	Intron (ENSMUST00000036113.3/207592, intron 3 of 11)	No
2161	chr11	119160669	119160669	-	1.25325e-06	5.14699e-05	-22.5806	-6532	102465563	Mir6934	Intron (ENSMUST00000036113.3/207592, intron 3 of 11)	No
2212	chr11	119187235	119187235	+	3.48846e-05	0.000726716	-22.2222	-33098	102465563	Mir6934	Intron (ENSMUST00000036113.3/207592, intron 3 of 11)	No
2243	chr11	119199435	119199435	-	4.51715e-06	0.000146127	-21.6495	22541	207592	Tbc1d16	Intron (ENSMUST00000036113.3/207592, intron 3 of 11)	No
2184	chr11	119175648	119175648	-	0.000185966	0.00256253	-20.9302	-21511	102465563	Mir6934	Intron (ENSMUST00000036113.3/207592, intron 3 of 11)	No
2175	chr11	119166651	119166651	+	1.12147e-05	0.000299976	-20.8333	-12514	102465563	Mir6934	Intron (ENSMUST00000036113.3/207592, intron 3 of 11)	No
2196	chr11	119182066	119182066	+	1.82756e-05	0.000439055	-20.1487	-27929	102465563	Mir6934	Intron (ENSMUST00000036113.3/207592, intron 3 of 11)	No
2156	chr11	119157442	119157442	-	2.45811e-05	0.00055615	-23.0769	-3305	102465563	Mir6934	Intron (ENSMUST00000036113.3/207592, intron 5 of 11)	No
1931	chr11	95907017	95907017	-	2.72539e-05	0.000602417	-25	7874	14422	B4galnt2	Intron (ENSMUST00000038343.6/14422, intron 1 of 10)	No
1547	chr11	6666096	6666096	-	8.75267e-05	0.0014574	-22.7273	-5863	100041311	Gm11978	Intron (ENSMUST00000045374.7/56089, intron 1 of 2)	No
1766	chr11	65130402	65130402	-	0.000320939	0.00383426	-23.3333	32165	216831	Arhgap44	Intron (ENSMUST00000047463.14/216831, intron 1 of 20)	No
1649	chr11	43578463	43578463	+	0.000258433	0.00327654	-25.4079	23077	16204	Fabp6	Intron (ENSMUST00000050574.6/380694, intron 3 of 5)	No
1988	chr11	101879709	101879709	-	0.000836007	0.00759643	-32.7381	14665	17285	Meox1	Intron (ENSMUST00000057054.7/17285, intron 1 of 2)	No
1624	chr11	35471958	35471958	-	0.00506737	0.0265235	-20.5556	-72727	20564	Slit3	Intron (ENSMUST00000069837.3/20564, intron 4 of 35)	No
1744	chr11	60490890	60490890	-	0.000320813	0.00383328	-21.7687	10545	17910	Myo15a	Intron (ENSMUST00000071880.8/17910, intron 12 of 65)	No
2088	chr11	116405361	116405361	-	3.06287e-06	0.000106335	-42.5974	7643	217340	Rnf157	Intron (ENSMUST00000100202.9/217340, intron 1 of 18)	No
1630	chr11	36523119	36523119	+	9.0847e-05	0.00149939	-20.5128	-27980	23964	Tenm2	Intron (ENSMUST00000102801.7/23964, intron 4 of 30)	No
2339	chr11	121478057	121478057	+	7.95461e-06	0.000228949	-33.3333	-10264	108903	Tbcd	Intron (ENSMUST00000103013.9/108903, intron 7 of 38)	No
1937	chr11	96520055	96520055	-	3.59828e-06	0.000121202	-36.8505	30194	78473	Skap1	Intron (ENSMUST00000103154.10/78473, intron 2 of 12)	No
2014	chr11	104307721	104307721	-	0.0017117	0.0125646	-20.7407	-10312	17762	Mapt	Intron (ENSMUST00000106992.9/17762, intron 5 of 9)	No
1926	chr11	95436039	95436039	+	0.00442356	0.0242348	-21.657	21796	20747	Spop	Intron (ENSMUST00000107724.8/20747, intron 2 of 10)	No
1887	chr11	88653055	88653055	+	0.000320404	0.00382943	-25	-62908	76626	Msi2	Intron (ENSMUST00000107909.7/76626, intron 5 of 13)	No
1655	chr11	44700411	44700411	+	7.24677e-05	0.00126566	-25.5814	78650	13591	Ebf1	Intron (ENSMUST00000109268.1/13591, intron 6 of 15)	No
1532	chr11	5403817	5403817	+	0.000597533	0.00602153	-27.0755	-22077	407821	Znrf3	Intron (ENSMUST00000109867.7/407821, intron 1 of 8)	No
1519	chr11	4771968	4771968	-	0.000842048	0.00763754	-20.5882	13139	18016	Nf2	Intron (ENSMUST00000109910.8/18016, intron 15 of 15)	No
2108	chr11	118578813	118578813	+	0.000507954	0.00534535	-26.2458	-8903	52897	Rbfox3	Intron (ENSMUST00000117731.7/52897, intron 3 of 13)	No
2327	chr11	119672832	119672832	+	3.92444e-08	2.75857e-06	-43.1034	16888	74370	Rptor	Intron (ENSMUST00000125583.7/74370, intron 3 of 12)	No
1930	chr11	95790445	95790445	-	0.00485744	0.0257733	-24.2619	-34054	237928	Phospho1	Intron (ENSMUST00000133070.7/237928, intron 5 of 6)	No
1929	chr11	95779236	95779236	+	0.000338396	0.00398136	-20.4545	30169	268469	Zfp652	Intron (ENSMUST00000133070.7/237928, intron 5 of 6)	No
2061	chr11	113157736	113157736	-	0.000277688	0.00346146	-20	15341	72386	2610035D17Rik	Intron (ENSMUST00000136438.7/72386, intron 1 of 2)	No
1830	chr11	78575805	78575805	-	3.7543e-05	0.00077022	-25.5319	-3406	18099	Nlk	Intron (ENSMUST00000142739.7/18099, intron 7 of 10)	No
1560	chr11	12247500	12247500	-	0.00252121	0.016486	-24.2683	122140	12808	Cobl	Intron (ENSMUST00000172919.7/12808, intron 7 of 7)	No
1682	chr11	51907996	51907996	-	0.000650546	0.00637285	-21.9512	-50343	76901	Jade2	Intron (ENSMUST00000212253.1/ENSMUST00000212253.1, intron 2 of 2)	No
1855	chr11	83011585	83011585	-	5.12668e-08	3.44972e-06	-48.7179	5595	276950	Slfn8	Intron (ENSMUST00000215239.1/276950, intron 2 of 2)	No
2298	chr11	119233039	119233039	+	0.000143417	0.00210924	-27.3232	3910	207607	Ccdc40	Intron (ENSMUST00000235971.1/207607, intron 2 of 18)	No
2303	chr11	119235530	119235530	-	1.76864e-06	6.82221e-05	-30.868	-3188	207607	Ccdc40	Intron (ENSMUST00000235971.1/207607, intron 3 of 18)	No
2302	chr11	119235529	119235529	+	0.00555879	0.0282932	-20.6886	-3189	207607	Ccdc40	Intron (ENSMUST00000235971.1/207607, intron 3 of 18)	No
2083	chr11	115580960	115580960	-	0.000303918	0.00368836	-27.8032	456	445007	Nup85	Promoter (<=1kb)	No
2288	chr11	119228094	119228094	+	1.10692e-05	0.000297347	-27.1186	367	207592	Tbc1d16	Promoter (<=1kb)	No
2338	chr11	121387015	121387015	-	0.000387801	0.00438429	-25	189	102465713	Mir7236	Promoter (<=1kb)	No
2023	chr11	106277084	106277084	-	0.0002207	0.00291415	-23.1818	336	75870	Tcam1	Promoter (<=1kb)	No
1957	chr11	98427950	98427950	-	0.00297286	0.0184961	-21.8034	870	13866	Erbb2	Promoter (<=1kb)	No
1669	chr11	49444013	49444013	-	0.000169421	0.00238789	-21.7391	160	258459	Or2y16	Promoter (<=1kb)	No
2278	chr11	119221070	119221070	-	3.83262e-05	0.000782098	-21.6216	906	207592	Tbc1d16	Promoter (<=1kb)	No
2286	chr11	119227469	119227469	-	1.03175e-05	0.000281702	-21.6216	992	207592	Tbc1d16	Promoter (<=1kb)	No
2336	chr11	121229816	121229816	+	0.000303892	0.00368836	-20.1766	-494	217370	Cybc1	Promoter (<=1kb)	No
2027	chr11	107043331	107043331	-	0.0120808	0.0474905	-20.0258	375	207165	Bptf	Promoter (<=1kb)	No
2097	chr11	117357494	117357494	-	0.000692601	0.00664626	-25.2901	-1866	53860	Septin9	Promoter (1-2kb)	No
1506	chr11	3541816	3541816	+	0.000141017	0.00208097	-24.3243	-1204	29856	Smtn	Promoter (1-2kb)	No
1836	chr11	79253095	79253095	-	0.000128743	0.00193603	-22.7273	1375	78889	Wsb1	Promoter (1-2kb)	No
2100	chr11	118264719	118264719	-	0.000235591	0.00305429	-22.5806	1329	72344	Usp36	Promoter (1-2kb)	No
2080	chr11	115063737	115063737	-	0.00032879	0.00390269	-21.7391	-1560	217306	Cd300e	Promoter (1-2kb)	No
1999	chr11	102695983	102695983	-	0.00165778	0.0122667	-21.0904	1553	52715	Ccdc43	Promoter (1-2kb)	No
1880	chr11	87767581	87767581	-	2.79825e-06	9.87805e-05	-30.1887	2850	207777	Tspoap1	Promoter (2-3kb)	No
1975	chr11	100582353	100582353	+	0.000459334	0.00495669	-29.0909	2433	56354	Dnajc7	Promoter (2-3kb)	No
1925	chr11	95411386	95411386	-	0.000107743	0.00169727	-27.2275	-2694	20747	Spop	Promoter (2-3kb)	No
1955	chr11	98360776	98360776	-	3.77411e-05	0.000773436	-25	2332	59045	Stard3	Promoter (2-3kb)	No
1612	chr11	31869690	31869690	-	0.000223721	0.00294083	-22.5	-2521	67579	Cpeb4	Promoter (2-3kb)	No
2099	chr11	117775591	117775591	+	0.000899162	0.00799286	-20.9569	-2548	217353	Tmc6	Promoter (2-3kb)	No
1993	chr11	102105119	102105119	-	0.00515036	0.0268258	-20.7396	2297	217212	Pyy	Promoter (2-3kb)	No
1617	chr11	32752732	32752732	-	0.00682754	0.0324937	20.1587	71830	69351	Smim23	Distal Intergenic	Yes
2199	chr11	119183526	119183526	+	0.00111817	0.00931098	20.5187	-29389	102465563	Mir6934	Intron (ENSMUST00000036113.3/207592, intron 3 of 11)	Yes
1705	chr11	55061038	55061038	-	0.00142	0.0109961	20.8964	17069	52570	Ccdc69	Intron (ENSMUST00000055040.12/52570, intron 1 of 6)	Yes
1881	chr11	88132138	88132138	-	0.000182136	0.00252246	21.4286	-30123	103841	Cuedc1	Intron (ENSMUST00000018522.12/103841, intron 1 of 10)	Yes
1857	chr11	83534387	83534387	-	0.000567012	0.005786	22.0674	-3869	20304	Ccl5	Distal Intergenic	Yes
2334	chr11	120883770	120883770	-	7.40439e-05	0.00128482	23.913	2141	71276	Ccdc57	Promoter (2-3kb)	Yes
2076	chr11	114403235	114403235	-	0.000856279	0.00772884	24.083	20652	319819	4932435O22Rik	Distal Intergenic	Yes
1964	chr11	99152746	99152746	-	9.57229e-05	0.00155893	24.3243	2331	12775	Ccr7	Promoter (2-3kb)	Yes
2062	chr11	113184307	113184307	-	9.86151e-05	0.0015904	24.4444	-11230	72386	2610035D17Rik	Intron (ENSMUST00000145206.1/ENSMUST00000145206.1, intron 1 of 1)	Yes
1914	chr11	94273749	94273749	-	0.000343034	0.00402197	25.3261	19474	67684	Luc7l3	Distal Intergenic	Yes
1984	chr11	101485738	101485738	-	4.02491e-05	0.000810835	26.2626	17563	11858	Rnd2	Distal Intergenic	Yes
1639	chr11	40737563	40737563	-	0.000652408	0.0063863	26.5385	1257	52653	Nudcd2	Promoter (1-2kb)	Yes
1681	chr11	51883396	51883396	+	0.000589516	0.00595818	27.8488	-25743	76901	Jade2	Distal Intergenic	Yes
2259	chr11	119210931	119210931	+	0.0039175	0.0222951	28.2143	11045	207592	Tbc1d16	Intron (ENSMUST00000036113.3/207592, intron 1 of 11)	Yes
2269	chr11	119213740	119213740	-	1.4762e-06	5.86338e-05	28.8136	8236	207592	Tbc1d16	Intron (ENSMUST00000036113.3/207592, intron 1 of 11)	Yes
2126	chr11	119145117	119145117	+	8.96119e-05	0.00148316	29.2735	9020	102465563	Mir6934	3' UTR	Yes
2128	chr11	119145148	119145148	+	2.48271e-09	2.42275e-07	29.5082	8989	102465563	Mir6934	3' UTR	Yes
2157	chr11	119159728	119159728	+	4.79313e-06	0.000153092	29.5455	-5591	102465563	Mir6934	Intron (ENSMUST00000036113.3/207592, intron 3 of 11)	Yes
2043	chr11	108959942	108959942	-	0.000101604	0.00162376	20	16321	12006	Axin2	Distal Intergenic	No
2261	chr11	119211675	119211675	-	0.000153513	0.00221972	20	10301	207592	Tbc1d16	Intron (ENSMUST00000036113.3/207592, intron 1 of 11)	No
2264	chr11	119212756	119212756	+	1.46469e-06	5.8387e-05	20	9220	207592	Tbc1d16	Intron (ENSMUST00000036113.3/207592, intron 1 of 11)	No
2230	chr11	119195107	119195107	+	1.61191e-06	6.31988e-05	20	26869	207592	Tbc1d16	Intron (ENSMUST00000036113.3/207592, intron 3 of 11)	No
2071	chr11	113904540	113904540	-	0.000193282	0.00264024	20	-78321	237979	Sdk2	Intron (ENSMUST00000041627.13/237979, intron 2 of 44)	No
1725	chr11	58479184	58479184	+	0.000480354	0.00512212	20	13329	257932	Or2av9	Intron (ENSMUST00000218459.1/ENSMUST00000218459.1, intron 2 of 2)	No
2317	chr11	119239924	119239924	+	0.000789066	0.00729001	20.1496	1206	207607	Ccdc40	Promoter (1-2kb)	No
1811	chr11	74542374	74542374	-	1.98766e-05	0.000470218	20.1632	-19623	380711	Rap1gap2	Intron (ENSMUST00000102521.8/380711, intron 2 of 24)	No
1675	chr11	50749584	50749584	+	0.00211478	0.0145795	20.2025	-26595	216725	Adamts2	Intron (ENSMUST00000142118.2/216725, intron 4 of 20)	No
2171	chr11	119165578	119165578	+	3.63113e-05	0.000751059	20.2096	-11441	102465563	Mir6934	Intron (ENSMUST00000036113.3/207592, intron 3 of 11)	No
2293	chr11	119230845	119230845	+	4.80185e-07	2.33777e-05	20.2703	1716	207607	Ccdc40	Promoter (1-2kb)	No
2032	chr11	107757814	107757814	+	0.0050768	0.0265571	20.293	-15735	54377	Cacng4	Intron (ENSMUST00000021066.3/54377, intron 1 of 3)	No
2272	chr11	119216947	119216947	+	3.11771e-05	0.000668769	20.339	5029	207592	Tbc1d16	Intron (ENSMUST00000036113.3/207592, intron 1 of 11)	No
1871	chr11	84910641	84910641	-	0.00124998	0.0100461	20.5128	5664	448850	Znhit3	3' UTR	No
2341	chr11	121616057	121616057	-	0.000671031	0.00651151	20.5128	14352	108903	Tbcd	Intron (ENSMUST00000103013.9/108903, intron 38 of 38)	No
2065	chr11	113573133	113573133	-	0.000198561	0.00269083	20.5128	-7354	69806	Slc39a11	Intron (ENSMUST00000125890.7/69806, intron 1 of 5)	No
1770	chr11	66333784	66333784	+	8.29295e-05	0.00139934	20.5633	-165233	237806	Dnah9	Intron (ENSMUST00000123454.7/380702, intron 3 of 5)	No
1595	chr11	23946683	23946683	+	0.00484057	0.0257147	20.6121	-51430	216578	Papolg	Distal Intergenic	No
2101	chr11	118296331	118296331	-	5.0121e-05	0.000960989	20.6897	-6087	72344	Usp36	Distal Intergenic	No
1752	chr11	62414069	62414069	+	7.29294e-05	0.0012712	20.6897	-12519	20185	Ncor1	Intron (ENSMUST00000101066.9/20185, intron 4 of 44)	No
1765	chr11	65076399	65076399	+	0.00333586	0.0200162	20.7447	-16565	216831	Arhgap44	Intron (ENSMUST00000047463.14/216831, intron 1 of 20)	No
1524	chr11	4979410	4979410	-	0.012358	0.0481957	20.7487	-7414	11764	Ap1b1	Distal Intergenic	No
1717	chr11	57602485	57602485	+	3.17062e-05	0.000677572	20.8333	-42957	171212	Galnt10	Distal Intergenic	No
1659	chr11	45574934	45574934	-	0.0084939	0.037627	20.9302	-233153	100009664	F630206G17Rik	Distal Intergenic	No
1863	chr11	83932277	83932277	-	0.00174956	0.0127428	21.0233	-9785	78394	Ddx52	Distal Intergenic	No
1588	chr11	21164581	21164581	-	0.000212064	0.00283234	21.0526	29112	67245	Peli1	Distal Intergenic	No
1716	chr11	57444741	57444741	+	0.000665753	0.0064774	21.0526	62687	67726	Fam114a2	Distal Intergenic	No
1972	chr11	100178973	100178973	-	0.00444284	0.0242954	21.0652	14273	107656	Krt9	Distal Intergenic	No
1837	chr11	79398877	79398877	+	0.00321812	0.0195427	21.0784	-49276	18015	Nf1	Intron (ENSMUST00000219057.1/18015, intron 5 of 30)	No
2276	chr11	119218586	119218586	+	1.50144e-05	0.000376178	21.2121	3390	207592	Tbc1d16	Intron (ENSMUST00000036113.3/207592, intron 1 of 11)	No
2064	chr11	113330751	113330751	+	0.000284418	0.00352147	21.2766	-121082	319871	4732490B19Rik	Intron (ENSMUST00000071539.9/69806, intron 6 of 9)	No
1623	chr11	35248275	35248275	-	9.84832e-05	0.00158915	21.3115	70492	20564	Slit3	Intron (ENSMUST00000069837.3/20564, intron 4 of 35)	No
1615	chr11	32304026	32304026	-	0.000671181	0.00651226	21.5066	3957	216635	Hbq1a	Distal Intergenic	No
1650	chr11	43854910	43854910	-	0.00890644	0.0387903	21.517	-18578	11548	Adra1b	Intron (ENSMUST00000067258.8/11548, intron 1 of 4)	No
2183	chr11	119173929	119173929	+	0.00129723	0.0103125	21.5873	-19792	102465563	Mir6934	Intron (ENSMUST00000036113.3/207592, intron 3 of 11)	No
2042	chr11	108932700	108932700	-	0.00969535	0.0410645	21.599	-6174	12006	Axin2	Intron (ENSMUST00000052915.13/12006, intron 3 of 10)	No
1868	chr11	84697320	84697320	+	0.000398324	0.00446739	21.6402	23112	78471	1700109G15Rik	Distal Intergenic	No
2107	chr11	118563757	118563757	+	0.00190719	0.0135551	21.7531	6153	52897	Rbfox3	Intron (ENSMUST00000117731.7/52897, intron 3 of 13)	No
2313	chr11	119239109	119239109	-	0.00172559	0.0126318	21.836	391	207607	Ccdc40	Promoter (<=1kb)	No
1815	chr11	75715237	75715237	-	0.000639102	0.00629797	21.8487	-17632	22627	Ywhae	Distal Intergenic	No
1596	chr11	24063167	24063167	+	0.00496118	0.0261476	21.9251	-14889	14025	Bcl11a	Intron (ENSMUST00000068360.1/ENSMUST00000068360.1, intron 1 of 2)	No
1664	chr11	48552043	48552043	-	0.000111415	0.00174112	21.9512	-248289	14694	Rack1	Exon (ENSMUST00000118344.1/ENSMUST00000118344.1, exon 1 of 1)	No
1947	chr11	97456082	97456082	-	0.000384169	0.0043572	22.0647	3952	58996	Arhgap23	Intron (ENSMUST00000121799.7/58996, intron 10 of 23)	No
1736	chr11	59827787	59827787	-	3.40323e-05	0.000713668	22.2222	5506	26572	Cops3	Intron (ENSMUST00000019517.9/26572, intron 6 of 11)	No
2255	chr11	119209935	119209935	-	1.15904e-05	0.000307602	22.3924	12041	207592	Tbc1d16	Intron (ENSMUST00000036113.3/207592, intron 2 of 11)	No
1747	chr11	61054399	61054399	-	5.19205e-05	0.000986787	22.4138	-11405	16515	Kcnj12	Intron (ENSMUST00000089184.10/16515, intron 1 of 1)	No
1944	chr11	97211340	97211340	-	0.00640935	0.0311917	22.4324	1122	19155	Npepps	Promoter (1-2kb)	No
1540	chr11	6206083	6206083	-	0.000685442	0.00659981	22.5155	-5668	209586	Nudcd3	Distal Intergenic	No
1994	chr11	102154257	102154257	-	0.00342299	0.020383	22.7097	2090	76547	Tmem101	Promoter (2-3kb)	No
1637	chr11	40573347	40573347	+	0.00189324	0.0134935	22.7813	111880	108645	Mat2b	Distal Intergenic	No
1985	chr11	101683320	101683320	+	0.00286031	0.018	22.807	17779	80981	Arl4d	Distal Intergenic	No
1795	chr11	71414733	71414733	-	0.00224155	0.0151976	22.8889	-97644	619299	9230020A06Rik	Distal Intergenic	No
1827	chr11	77838930	77838930	-	7.81831e-06	0.000225541	22.9508	843	360013	Myo18a	Promoter (<=1kb)	No
1948	chr11	97551633	97551633	-	1.23349e-05	0.000322347	23.0769	-14688	56013	Srcin1	Intron (ENSMUST00000107596.8/56013, intron 2 of 19)	No
1567	chr11	14124302	14124302	-	1.04688e-05	0.000284423	23.144	54739	75280	4930554G24Rik	Intron (ENSMUST00000126260.1/75280, intron 2 of 3)	No
1698	chr11	53909386	53909386	+	0.00320886	0.0195049	23.1602	-17726	20520	Slc22a5	Distal Intergenic	No
1908	chr11	91861738	91861738	-	0.00469536	0.0251676	23.166	-284180	73470	Kif2b	Distal Intergenic	No
1825	chr11	76864641	76864641	+	7.36066e-07	3.3197e-05	23.2558	-17623	12874	Cpd	Distal Intergenic	No
2246	chr11	119199829	119199829	-	0.000192388	0.0026317	23.3333	22147	207592	Tbc1d16	Intron (ENSMUST00000036113.3/207592, intron 3 of 11)	No
1577	chr11	19371963	19371963	-	3.81983e-05	0.00077985	23.4043	306687	74059	4933406G16Rik	Distal Intergenic	No
1763	chr11	63908276	63908276	+	0.000374929	0.00428432	23.5294	14014	54710	Hs3st3b1	Intron (ENSMUST00000094103.3/54710, intron 1 of 1)	No
2209	chr11	119186731	119186731	-	0.000787234	0.00728163	23.6076	-32594	102465563	Mir6934	Intron (ENSMUST00000036113.3/207592, intron 3 of 11)	No
2214	chr11	119188143	119188143	-	1.95469e-06	7.39754e-05	23.6842	33833	207592	Tbc1d16	Intron (ENSMUST00000036113.3/207592, intron 3 of 11)	No
1741	chr11	60150856	60150856	+	0.000188779	0.00259239	23.6842	10597	19377	Rai1	Intron (ENSMUST00000064190.12/19377, intron 2 of 5)	No
1593	chr11	23546114	23546114	+	1.71229e-05	0.000417619	23.8095	12728	100134990	Selenok-ps1	Distal Intergenic	No
1647	chr11	43361322	43361322	-	0.003165	0.0193262	23.8562	13139	387164	Mir146	Distal Intergenic	No
1695	chr11	53473835	53473835	+	9.57229e-05	0.00155893	24.3243	6439	237761	Sowaha	Distal Intergenic	No
1549	chr11	6761705	6761705	+	3.18981e-05	0.000680519	24.4444	-41668	626419	Gm11981	Distal Intergenic	No
2085	chr11	115679873	115679873	-	1.69683e-05	0.000414767	24.5283	19434	14784	Grb2	Intron (ENSMUST00000106499.7/14784, intron 1 of 3)	No
2058	chr11	112813709	112813709	-	0.00988758	0.0415912	24.5951	-14701	100038732	Gm11681	Distal Intergenic	No
2078	chr11	114434868	114434868	+	0.00100802	0.0086738	25.1361	-10981	319819	4932435O22Rik	Intron (ENSMUST00000148405.1/319819, intron 1 of 2)	No
1677	chr11	51741149	51741149	-	9.9072e-06	0.000272438	25.3968	15062	77371	Sec24a	Exon (ENSMUST00000154325.1/77371, exon 3 of 3)	No
2179	chr11	119171944	119171944	+	9.91459e-05	0.00159579	25.4221	-17807	102465563	Mir6934	Intron (ENSMUST00000036113.3/207592, intron 3 of 11)	No
1635	chr11	40170004	40170004	+	3.55909e-07	1.81382e-05	26	515223	108645	Mat2b	Intron (ENSMUST00000130945.1/ENSMUST00000130945.1, intron 5 of 7)	No
2109	chr11	118593249	118593249	-	0.00273407	0.0174359	26.053	-23339	52897	Rbfox3	Intron (ENSMUST00000117731.7/52897, intron 3 of 13)	No
1817	chr11	76153874	76153874	+	9.59894e-05	0.00156151	26.0536	1095	68299	Vps53	Promoter (1-2kb)	No
1872	chr11	85023768	85023768	-	0.000656331	0.00641474	26.3833	5367	237898	Usp32	Intron (ENSMUST00000108075.8/237898, intron 22 of 33)	No
1745	chr11	60525657	60525657	+	0.00647114	0.031392	26.5781	-10724	268420	Alkbh5	Intron (ENSMUST00000071880.8/17910, intron 64 of 65)	No
2165	chr11	119162065	119162065	-	1.32253e-05	0.000341039	26.657	-7928	102465563	Mir6934	Intron (ENSMUST00000036113.3/207592, intron 3 of 11)	No
2112	chr11	118933712	118933712	+	0.000214397	0.00285822	26.7857	-22115	52897	Rbfox3	Distal Intergenic	No
1706	chr11	55361361	55361361	+	0.00105175	0.00892823	26.8116	-24797	245827	Fat2	Distal Intergenic	No
1550	chr11	7118009	7118009	-	0.00030532	0.00369977	26.9231	-41873	432530	Adcy1	Intron (ENSMUST00000020706.4/432530, intron 4 of 19)	No
1774	chr11	67230817	67230817	-	6.31985e-05	0.00114386	27.027	-2075	102633540	Myhas	Promoter (2-3kb)	No
1781	chr11	69257742	69257742	-	0.0027705	0.0175856	27.2727	-20706	14919	Gucy2e	Distal Intergenic	No
2301	chr11	119235500	119235500	-	7.8694e-07	3.51678e-05	27.3178	-3218	207607	Ccdc40	Intron (ENSMUST00000235971.1/207607, intron 3 of 18)	No
1943	chr11	97203550	97203550	+	0.00117521	0.00964135	27.8812	8912	19155	Npepps	Distal Intergenic	No
1768	chr11	65468933	65468933	+	0.00071259	0.00677396	28.2446	-103135	327946	Gm12295	Distal Intergenic	No
1750	chr11	61821560	61821560	-	9.53455e-05	0.00155674	28.5714	-17539	29869	Ulk2	Intron (ENSMUST00000004920.3/29869, intron 12 of 26)	No
2202	chr11	119184387	119184387	+	2.43607e-09	2.38251e-07	28.6429	-30250	102465563	Mir6934	Exon (ENSMUST00000151091.1/ENSMUST00000151091.1, exon 1 of 2)	No
2190	chr11	119177826	119177826	+	0.000300957	0.00366452	28.6602	-23689	102465563	Mir6934	Intron (ENSMUST00000036113.3/207592, intron 3 of 11)	No
1611	chr11	31575365	31575365	+	5.70745e-06	0.000175985	28.9474	96362	69556	Bod1	Distal Intergenic	No
2224	chr11	119192581	119192581	+	4.92914e-08	3.33205e-06	29.0093	29395	207592	Tbc1d16	Intron (ENSMUST00000036113.3/207592, intron 3 of 11)	No
2092	chr11	116992650	116992650	-	0.000636937	0.00628441	29.2105	19577	268510	Mgat5b	Distal Intergenic	No
1764	chr11	64874849	64874849	-	2.17583e-06	8.06873e-05	29.5455	-104189	68626	Elac2	Distal Intergenic	No
2294	chr11	119231269	119231269	-	2.79067e-05	0.000613465	30	2140	207607	Ccdc40	Promoter (2-3kb)	No
1923	chr11	95236390	95236390	-	0.000280041	0.00348242	30.3089	-25139	93670	Tac4	Distal Intergenic	No
2000	chr11	102727791	102727791	+	2.12153e-06	7.90681e-05	30.3256	-30009	52715	Ccdc43	Distal Intergenic	No
2105	chr11	118511804	118511804	+	1.28466e-06	5.23455e-05	30.5367	-4451	52897	Rbfox3	Intron (ENSMUST00000117731.7/52897, intron 4 of 13)	No
1565	chr11	12861934	12861934	+	3.97214e-07	1.99663e-05	30.667	-396974	12808	Cobl	Distal Intergenic	No
2204	chr11	119184478	119184478	-	4.56383e-08	3.13069e-06	30.9091	-30341	102465563	Mir6934	Exon (ENSMUST00000151091.1/ENSMUST00000151091.1, exon 1 of 2)	No
2057	chr11	111344037	111344037	+	2.13894e-07	1.18823e-05	31.0345	277873	16518	Kcnj2	Distal Intergenic	No
2198	chr11	119183180	119183180	+	8.80821e-11	1.19633e-08	31.5789	-29043	102465563	Mir6934	Intron (ENSMUST00000036113.3/207592, intron 3 of 11)	No
1646	chr11	43337101	43337101	+	7.8526e-05	0.0013447	31.8376	37360	387164	Mir146	Distal Intergenic	No
2135	chr11	119149226	119149226	+	2.11075e-06	7.8733e-05	31.8854	4911	102465563	Mir6934	Intron (ENSMUST00000036113.3/207592, intron 10 of 11)	No
1793	chr11	71096802	71096802	-	0.000122521	0.00186867	32.1789	45564	195046	Nlrp1a	Intron (ENSMUST00000048514.10/195046, intron 13 of 13)	No
1805	chr11	72635725	72635725	+	0.000371703	0.00425757	32.4561	28406	67128	Ube2g1	Intron (ENSMUST00000021148.12/67128, intron 1 of 5)	No
1516	chr11	4697635	4697635	+	1.03047e-06	4.38137e-05	32.5581	6418	66152	Uqcr10	Distal Intergenic	No
1804	chr11	72465644	72465644	+	3.11583e-07	1.62644e-05	32.6967	-9023	216892	Spns2	Intron (ENSMUST00000045303.9/216892, intron 2 of 12)	No
2089	chr11	116421136	116421136	-	1.45361e-07	8.55455e-06	34.0426	-8104	217340	Rnf157	Distal Intergenic	No
2017	chr11	105506694	105506694	-	1.01548e-06	4.32765e-05	35	-49959	632687	Marchf10	Distal Intergenic	No
1958	chr11	98667802	98667802	+	2.40942e-07	1.30959e-05	35	3451	57911	Gsdma	Intron (ENSMUST00000017348.2/57911, intron 3 of 11)	No
1500	chr11	3153248	3153248	+	1.7853e-07	1.01478e-05	35.2941	-6526	78887	Sfi1	Intron (ENSMUST00000101655.9/78887, intron 13 of 31)	No
1799	chr11	72138255	72138255	+	6.40739e-08	4.21506e-06	35.2941	-2477	327958	Pitpnm3	Promoter (2-3kb)	No
1773	chr11	67021580	67021580	-	3.96509e-08	2.7805e-06	36.0714	-3574	338369	Tmem220	Distal Intergenic	No
1728	chr11	59096723	59096723	-	1.20115e-06	4.9654e-05	36.715	-17031	380698	Obscn	Intron (ENSMUST00000047441.13/380698, intron 16 of 103)	No
1541	chr11	6376598	6376598	+	8.63484e-08	5.45266e-06	36.9565	-12476	52915	Zmiz2	Distal Intergenic	No
2005	chr11	103523221	103523221	-	4.16515e-07	2.07708e-05	37.5	91518	380730	Lrrc37	Distal Intergenic	No
1714	chr11	57136091	57136091	+	1.81173e-07	1.02715e-05	38.0952	-40427	14799	Gria1	Intron (ENSMUST00000036315.15/14799, intron 2 of 15)	No
2103	chr11	118409084	118409084	-	1.21511e-07	7.33196e-06	38.9744	6710	76025	Cant1	Intron (ENSMUST00000106288.7/76025, intron 3 of 4)	No
2335	chr11	121222812	121222812	-	1.44303e-07	8.50931e-06	40.5405	4570	217370	Cybc1	3' UTR	No
2625	chr12	85497500	85497500	-	2.45017e-07	1.32611e-05	-39.6116	22589	14281	Fos	Distal Intergenic	Yes
2381	chr12	16384348	16384348	-	3.59435e-07	1.82861e-05	-36.882	178096	14245	Lpin1	Distal Intergenic	Yes
2463	chr12	29129581	29129581	+	1.38144e-05	0.000352665	-29.6296	-9586	102633526	Gm31333	Distal Intergenic	Yes
2690	chr12	99334143	99334143	+	0.0046859	0.0251322	-22.6216	-4080	71375	Foxn3	Intron (ENSMUST00000046859.11/71375, intron 3 of 5)	Yes
2384	chr12	16734330	16734330	-	1.27844e-06	5.21888e-05	-30	5798	268527	Greb1	Intron (ENSMUST00000048064.15/268527, intron 3 of 32)	Yes
2565	chr12	75846868	75846868	+	0.000856249	0.00772884	-20	-5862	319565	Syne2	Intron (ENSMUST00000142864.7/319565, intron 1 of 5)	Yes
2671	chr12	89180112	89180112	-	0.000302919	0.00368062	-20	-12994	18191	Nrxn3	Intron (ENSMUST00000167734.7/18191, intron 4 of 7)	Yes
2354	chr12	3913133	3913133	-	0.00245283	0.0161792	-20.7513	6317	13435	Dnmt3a	3' UTR	No
2830	chr12	118702976	118702976	+	0.000643894	0.00632807	-32.4009	-143353	320145	Sp8	Distal Intergenic	No
2383	chr12	16664357	16664357	+	0.000250508	0.00319811	-32.3671	10599	18217	Ntsr2	Distal Intergenic	No
2767	chr12	110396642	110396642	-	4.41757e-07	2.17955e-05	-32.1429	-50478	26931	Ppp2r5c	Distal Intergenic	No
2724	chr12	104072792	104072792	-	1.39347e-05	0.000354666	-31.74	-7857	321018	Serpina4-ps1	Distal Intergenic	No
2741	chr12	107681958	107681958	-	4.89455e-07	2.37481e-05	-30.9524	53530	74968	4930465M20Rik	Distal Intergenic	No
2371	chr12	9514247	9514247	+	9.60959e-05	0.00156177	-30.8333	-55869	23967	Osr1	Distal Intergenic	No
2557	chr12	72063854	72063854	-	1.77551e-05	0.000429475	-30.303	7271	238252	Gpr135	Distal Intergenic	No
2361	chr12	5061717	5061717	+	0.000272301	0.00340682	-29.9807	79665	320817	Atad2b	Distal Intergenic	No
2588	chr12	79887841	79887841	-	0.00130293	0.0103391	-28.655	36892	77290	9430078K24Rik	Distal Intergenic	No
2460	chr12	28590100	28590100	-	0.000287175	0.00354168	-28.2692	-7577	94041	Allc	Distal Intergenic	No
2654	chr12	87886719	87886719	+	1.06191e-09	1.13001e-07	-28.125	12647	100039042	Eif1ad3	Distal Intergenic	No
2451	chr12	25583704	25583704	-	1.02898e-05	0.000281033	-26.7857	454530	432641	Gm17746	Distal Intergenic	No
2816	chr12	114794283	114794283	-	1.19446e-06	4.94237e-05	-25.3156	-280589	102465664	Mir7094-2	Distal Intergenic	No
2730	chr12	105986146	105986146	+	0.000134449	0.00200179	-25	-24082	22367	Vrk1	Distal Intergenic	No
2653	chr12	87886564	87886564	+	3.30783e-07	1.70249e-05	-24.4898	12492	100039042	Eif1ad3	Distal Intergenic	No
2676	chr12	91627024	91627024	-	0.000399721	0.00447829	-24.327	-36537	83602	Gtf2a1	Distal Intergenic	No
2731	chr12	106274171	106274171	-	9.57229e-05	0.00155893	-24.3243	173495	76639	1700121N20Rik	Distal Intergenic	No
2348	chr12	3017652	3017652	-	0.000830771	0.00756325	-23.9041	-217852	74173	Rab10os	Distal Intergenic	No
2442	chr12	24359697	24359697	+	4.24823e-06	0.00013875	-23.8806	-138662	21340	Taf1b	Distal Intergenic	No
2575	chr12	77176385	77176385	+	0.00046298	0.00498216	-23.2558	-61740	53618	Fut8	Distal Intergenic	No
2511	chr12	54450135	54450135	+	0.00189835	0.0135204	-23.2143	-58817	665239	Gm7550	Distal Intergenic	No
2627	chr12	85524254	85524254	-	0.000286494	0.00353611	-23.0769	49343	14281	Fos	Distal Intergenic	No
2449	chr12	25087261	25087261	+	0.000520665	0.00545114	-22.9167	8831	15902	Id2	Distal Intergenic	No
2456	chr12	27231432	27231432	+	0.0013841	0.0107961	-22.7518	-70799	636791	Silc1	Distal Intergenic	No
2592	chr12	80283449	80283449	+	0.00597583	0.0297113	-22.3947	-23078	109711	Actn1	Distal Intergenic	No
2646	chr12	87857804	87857804	-	4.06192e-05	0.000816985	-22.2444	-3562	100038982	Gm1995	Distal Intergenic	No
2799	chr12	114768578	114768578	-	1.62447e-05	0.000401304	-22.2222	-254884	102465664	Mir7094-2	Distal Intergenic	No
2810	chr12	114786535	114786535	-	0.0045281	0.0246121	-22.2134	-272841	102465664	Mir7094-2	Distal Intergenic	No
2642	chr12	87526953	87526953	+	0.000456452	0.00493639	-21.9577	12637	666806	Eif1ad8	Distal Intergenic	No
2464	chr12	29229078	29229078	+	0.000432293	0.00474499	-21.9512	87149	102633526	Gm31333	Distal Intergenic	No
2813	chr12	114788284	114788284	-	5.12543e-05	0.00097762	-21.9165	-274590	102465664	Mir7094-2	Distal Intergenic	No
2748	chr12	108070967	108070967	+	0.000295275	0.0036153	-21.4286	43980	52690	Setd3	Distal Intergenic	No
2577	chr12	77693434	77693434	-	3.62506e-05	0.00075033	-21.3333	283293	53618	Fut8	Distal Intergenic	No
2821	chr12	116159733	116159733	-	0.00495222	0.0261122	-21.2578	22386	22355	Vipr2	Distal Intergenic	No
2532	chr12	68838311	68838311	+	0.00105126	0.00892574	-21.1725	320743	20090	Rps29	Distal Intergenic	No
2527	chr12	61970997	61970997	+	1.52278e-05	0.00038055	-21.0526	447049	238205	Lrfn5	Distal Intergenic	No
2624	chr12	85414969	85414969	+	0.00174087	0.0127067	-20.903	-40122	68581	Tmed10	Distal Intergenic	No
2439	chr12	22703900	22703900	-	0.00938547	0.0401611	-20.7143	256406	69732	2410018L13Rik	Distal Intergenic	No
2475	chr12	31515318	31515318	-	0.000715285	0.00679153	-20.4545	-15702	104836	Cbll1	Distal Intergenic	No
2590	chr12	79969426	79969426	-	0.00316579	0.0193272	-20.1805	-33162	77290	9430078K24Rik	Distal Intergenic	No
2566	chr12	76145517	76145517	-	0.00054891	0.00565822	-20.8333	22198	13983	Esr2	Exon (ENSMUST00000110421.8/13983, exon 4 of 8)	No
2620	chr12	84813007	84813007	+	0.0013281	0.0104992	-28.8931	-13544	16997	Ltbp2	Intron (ENSMUST00000002073.12/16997, intron 10 of 35)	No
2559	chr12	72153223	72153223	+	0.000112343	0.00175159	-22	31806	73936	Ccdc175	Intron (ENSMUST00000021494.5/73936, intron 7 of 20)	No
2543	chr12	70835265	70835265	+	0.00196921	0.0138652	-26.8567	9576	319710	Frmd6	Intron (ENSMUST00000057859.8/319710, intron 1 of 13)	No
2704	chr12	100450095	100450095	-	0.000119605	0.00183435	-21.294	16203	104718	Ttc7b	Intron (ENSMUST00000062957.7/104718, intron 4 of 19)	No
2382	chr12	16556440	16556440	+	0.000559913	0.00573282	-21.264	6004	14245	Lpin1	Intron (ENSMUST00000067124.5/14245, intron 13 of 20)	No
2582	chr12	78878419	78878419	-	0.00213939	0.0146986	-21.3705	16289	13665	Eif2s1	Intron (ENSMUST00000071230.7/13665, intron 4 of 7)	No
2598	chr12	81172836	81172836	+	0.000117324	0.00180564	-27.5	6685	100526532	Mir3067	Intron (ENSMUST00000110347.8/64075, intron 10 of 12)	No
2743	chr12	107772770	107772770	-	0.000238031	0.00307622	-20.4545	-37274	74968	4930465M20Rik	Intron (ENSMUST00000134448.1/ENSMUST00000134448.1, intron 1 of 1)	No
2761	chr12	108999494	108999494	-	0.00115718	0.00953067	-30.8238	-21308	212198	Wdr25	Intron (ENSMUST00000167816.7/212198, intron 4 of 6)	No
2440	chr12	23309716	23309716	+	0.000531798	0.00553095	-26.776	-299432	69732	2410018L13Rik	Intron (ENSMUST00000174403.2/ENSMUST00000174403.2, intron 1 of 5)	No
2822	chr12	116617048	116617048	+	0.000523501	0.00547046	-20	131215	19276	Ptprn2	Intron (ENSMUST00000185505.6/19276, intron 2 of 3)	No
2672	chr12	90152624	90152624	-	0.00267468	0.0172002	-31.6356	340141	18191	Nrxn3	Intron (ENSMUST00000190626.6/18191, intron 14 of 18)	No
2466	chr12	29637687	29637687	-	3.18981e-05	0.000680519	-24.4444	48758	328075	C630031E19Rik	Intron (ENSMUST00000218583.1/17933, intron 2 of 24)	No
2468	chr12	29782081	29782081	-	1.94308e-05	0.000461407	-26	-58129	17933	Myt1l	Intron (ENSMUST00000218583.1/17933, intron 5 of 24)	No
2375	chr12	11371296	11371296	-	0.0116636	0.0463837	-20.1932	56592	67241	Smc6	Intron (ENSMUST00000220506.1/26950, intron 2 of 3)	No
2552	chr12	71652300	71652300	+	6.94008e-06	0.000205219	-29.7872	111693	73815	4930404H11Rik	Intron (ENSMUST00000221128.1/ENSMUST00000221128.1, intron 2 of 5)	No
2686	chr12	98485569	98485569	+	1.42776e-05	0.000361517	-30.7773	-38275	105245437	Gm40893	Intron (ENSMUST00000221240.1/72258, intron 4 of 6)	No
2546	chr12	71424546	71424546	-	0.000156661	0.00225267	-22.2222	-40338	67348	1700083H02Rik	Intron (ENSMUST00000221650.1/ENSMUST00000221650.1, intron 2 of 5)	No
2549	chr12	71523039	71523039	-	1.96188e-05	0.000464907	-30.4869	-17568	73815	4930404H11Rik	Intron (ENSMUST00000222756.1/73815, intron 2 of 5)	No
2550	chr12	71523101	71523101	-	7.22231e-05	0.00126289	-20.2532	-17506	73815	4930404H11Rik	Intron (ENSMUST00000222756.1/73815, intron 2 of 5)	No
2434	chr12	20234420	20234420	-	0.000179273	0.00249253	-20.5056	581359	69513	1700030C10Rik	Intron (ENSMUST00000232183.1/ENSMUST00000232183.1, intron 1 of 1)	No
2648	chr12	87860733	87860733	-	1.08311e-06	4.56078e-05	-36.5854	-633	100038982	Gm1995	Promoter (<=1kb)	No
2356	chr12	4203932	4203932	+	0.00312372	0.019151	-20.8211	664	104111	Adcy3	Promoter (<=1kb)	No
2651	chr12	87863319	87863319	-	0.000134561	0.00200279	-22.3556	1953	100038982	Gm1995	Promoter (1-2kb)	No
2536	chr12	69206854	69206854	-	7.7648e-07	3.47356e-05	-35.1351	-2397	18974	Pole2	Promoter (2-3kb)	No
2476	chr12	32109428	32109428	+	0.00654009	0.0316221	20.2198	-48132	19088	Prkar2b	Intron (ENSMUST00000218145.1/ENSMUST00000218145.1, intron 1 of 1)	Yes
2754	chr12	108674793	108674793	-	0.00492752	0.0260235	20.8978	-1310	14026	Evl	Promoter (1-2kb)	Yes
2790	chr12	113099989	113099989	-	0.00298038	0.0185295	23.5714	1588	116870	Mta1	Promoter (1-2kb)	Yes
2623	chr12	85397329	85397329	+	0.000353058	0.00410134	25.561	-22482	68581	Tmed10	Distal Intergenic	Yes
2365	chr12	8501922	8501922	-	0.000349396	0.00407436	27.5	-1913	11852	Rhob	Promoter (1-2kb)	Yes
2758	chr12	108849875	108849875	+	0.000203695	0.00274592	32.3216	-1254	104910	Slc25a47	Promoter (1-2kb)	Yes
2715	chr12	102885961	102885961	+	3.06412e-06	0.000106336	38.6346	-7490	238386	Btbd7	Distal Intergenic	Yes
2801	chr12	114772674	114772674	-	1.10788e-05	0.000297515	20	-258980	102465664	Mir7094-2	Distal Intergenic	No
2811	chr12	114787752	114787752	-	3.4841e-05	0.000726267	20	-274058	102465664	Mir7094-2	Distal Intergenic	No
2708	chr12	100978208	100978208	+	0.000565638	0.00577399	20	4149	68339	Ccdc88c	Intron (ENSMUST00000068411.4/68339, intron 4 of 29)	No
2343	chr12	3001582	3001582	-	4.04771e-05	0.000814829	20.2899	-233922	74173	Rab10os	Distal Intergenic	No
2534	chr12	68914377	68914377	-	8.19304e-05	0.00138699	20.339	244677	20090	Rps29	Intron (ENSMUST00000221589.1/ENSMUST00000221589.1, intron 1 of 1)	No
2709	chr12	101118655	101118655	-	0.000535754	0.00556218	20.4082	-26959	74947	Kif4-ps	Distal Intergenic	No
2716	chr12	102933040	102933040	+	0.00249069	0.0163568	20.8333	-15819	217843	Unc79	Distal Intergenic	No
2572	chr12	76848165	76848165	+	0.00365755	0.0213384	20.839	7870	110606	Fntb	Intron (ENSMUST00000125842.7/110606, intron 2 of 12)	No
2535	chr12	68943318	68943318	-	0.0012384	0.00999247	20.8945	215736	20090	Rps29	Intron (ENSMUST00000221589.1/ENSMUST00000221589.1, intron 1 of 1)	No
2579	chr12	77734755	77734755	-	0.000234654	0.00304541	20.9302	324614	53618	Fut8	Distal Intergenic	No
2634	chr12	86537318	86537318	+	0.000185966	0.00256253	20.9302	32909	26380	Esrrb	Distal Intergenic	No
2513	chr12	54728995	54728995	-	0.00219974	0.0149941	21.1064	31488	72183	Snx6	Distal Intergenic	No
2574	chr12	77080485	77080485	-	0.000649322	0.00636456	21.2766	-118284	17187	Max	Distal Intergenic	No
2728	chr12	105422405	105422405	-	0.00693503	0.0328052	21.3012	-17787	100040339	Gm2721	Distal Intergenic	No
2824	chr12	116979665	116979665	-	0.00188169	0.0134354	21.4115	171550	100038689	Gm10421	Intron (ENSMUST00000189009.6/19276, intron 11 of 13)	No
2626	chr12	85498020	85498020	+	0.000260909	0.00329892	21.4286	23109	14281	Fos	Distal Intergenic	No
2710	chr12	101232420	101232420	-	0.000974543	0.00846701	21.6216	83313	74947	Kif4-ps	Intron (ENSMUST00000222371.1/ENSMUST00000222371.1, intron 2 of 21)	No
2587	chr12	79887794	79887794	-	0.00735508	0.0341287	21.7172	36939	77290	9430078K24Rik	Distal Intergenic	No
2747	chr12	108023915	108023915	+	0.00265481	0.0171161	21.8033	-20313	58208	Bcl11b	Distal Intergenic	No
2694	chr12	99830459	99830459	-	5.75111e-05	0.00106719	21.9512	52398	78767	Efcab11	Exon (ENSMUST00000222111.1/ENSMUST00000222111.1, exon 1 of 1)	No
2631	chr12	85882547	85882547	-	0.000446496	0.00485617	22.2222	3561	320244	Ttll5	Intron (ENSMUST00000095536.9/320244, intron 11 of 14)	No
2734	chr12	106807102	106807102	+	0.00498971	0.0262322	22.2326	-90740	71033	4933406K04Rik	Distal Intergenic	No
2662	chr12	88121617	88121617	-	1.71575e-08	1.3478e-06	22.4138	60157	100039315	Pramel51	Distal Intergenic	No
2619	chr12	84663683	84663683	+	0.000228282	0.00298213	22.449	20787	432677	Vrtn	Distal Intergenic	No
2580	chr12	77762442	77762442	-	0.000251386	0.00320654	22.6415	352301	53618	Fut8	Distal Intergenic	No
2637	chr12	86768390	86768390	+	0.000437131	0.00478254	22.8571	27383	627607	Lrrc74a	Distal Intergenic	No
2479	chr12	33168965	33168965	-	0.00136066	0.0106744	23.202	21160	380753	Atxn7l1	Intron (ENSMUST00000077456.12/380753, intron 1 of 2)	No
2458	chr12	28454273	28454273	-	0.000151895	0.00220329	23.4043	62441	68511	Dcdc2c	Intron (ENSMUST00000189735.6/68511, intron 8 of 8)	No
2539	chr12	69472105	69472105	-	7.01642e-06	0.000206735	23.4375	3416	76062	5830428M24Rik	Intron (ENSMUST00000223143.1/76062, intron 2 of 4)	No
2551	chr12	71525638	71525638	+	4.37897e-05	0.000865946	23.6842	-14969	73815	4930404H11Rik	Intron (ENSMUST00000222756.1/73815, intron 2 of 5)	No
2787	chr12	112689293	112689293	+	1.53038e-05	0.000381586	23.8095	10415	382639	Zbtb42	Distal Intergenic	No
2771	chr12	111209240	111209240	-	0.00012572	0.00190495	23.8095	-24749	78062	4930595D18Rik	Intron (ENSMUST00000117269.7/22031, intron 1 of 9)	No
2369	chr12	9417089	9417089	+	3.0622e-05	0.000659354	23.8095	-153027	23967	Osr1	Intron (ENSMUST00000223136.1/ENSMUST00000223136.1, intron 2 of 3)	No
2769	chr12	110577309	110577309	+	0.0007999	0.00735891	24.1087	-13203	319786	B930059L03Rik	Intron (ENSMUST00000109832.2/26931, intron 12 of 12)	No
2684	chr12	98015000	98015000	-	0.00468038	0.0251194	24.2439	201528	14420	Galc	Distal Intergenic	No
2478	chr12	33025543	33025543	-	0.000211414	0.00282537	24.3243	27443	68764	Cdhr3	Distal Intergenic	No
2742	chr12	107753935	107753935	-	9.57229e-05	0.00155893	24.3243	-18439	74968	4930465M20Rik	Intron (ENSMUST00000134448.1/ENSMUST00000134448.1, intron 1 of 1)	No
2630	chr12	85688409	85688409	+	0.000123701	0.00188212	24.3243	1740	53314	Batf	Promoter (1-2kb)	No
2691	chr12	99626910	99626910	+	0.000242981	0.00312707	24.3243	1064	73457	1700064M15Rik	Promoter (1-2kb)	No
2603	chr12	81680798	81680798	-	0.000539322	0.00558878	24.3984	49429	69480	Ttc9	Distal Intergenic	No
2795	chr12	114135487	114135487	-	0.00108754	0.00914445	24.8684	333979	102465663	Mir7094-1	Distal Intergenic	No
2583	chr12	78969379	78969379	-	0.00358888	0.0210851	24.9883	11384	268567	Tmem229b	Intron (ENSMUST00000070174.13/268567, intron 2 of 2)	No
2729	chr12	105467268	105467268	-	5.10341e-05	0.00097405	25	13412	268595	D430019H16Rik	Intron (ENSMUST00000178224.1/268595, intron 1 of 1)	No
2349	chr12	3018155	3018155	-	0.000228911	0.00298819	25.0997	-217349	74173	Rab10os	Distal Intergenic	No
2353	chr12	3814522	3814522	+	0.000838083	0.00760862	25.25	7362	13435	Dnmt3a	Intron (ENSMUST00000173700.1/13435, intron 1 of 1)	No
2526	chr12	61968161	61968161	-	0.000156961	0.00225484	25.5631	444213	238205	Lrfn5	Distal Intergenic	No
2372	chr12	9656282	9656282	-	1.66352e-05	0.000408206	26	81841	23967	Osr1	Distal Intergenic	No
2444	chr12	24633339	24633339	-	0.00182357	0.0131247	26.087	-17935	194655	Klf11	Distal Intergenic	No
2808	chr12	114781655	114781655	+	1.40263e-05	0.000356483	26.1444	-267961	102465664	Mir7094-2	Exon (ENSMUST00000195638.1/ENSMUST00000195638.1, exon 2 of 2)	No
2723	chr12	104048237	104048237	+	0.0031488	0.01926	26.4141	-3794	68054	Serpina12	Distal Intergenic	No
2462	chr12	28782694	28782694	+	0.000149246	0.0021744	26.8477	30833	380752	Eipr1	Intron (ENSMUST00000221877.1/380752, intron 3 of 8)	No
2560	chr12	73631644	73631644	-	1.17328e-05	0.000310446	28.9474	46801	18755	Prkch	Intron (ENSMUST00000221153.1/18755, intron 2 of 14)	No
2459	chr12	28472291	28472291	-	0.00010077	0.00161309	29.0148	44423	68511	Dcdc2c	Intron (ENSMUST00000189735.6/68511, intron 8 of 8)	No
2815	chr12	114788952	114788952	-	4.80679e-07	2.33888e-05	29.8507	-275258	102465664	Mir7094-2	Distal Intergenic	No
2607	chr12	81867746	81867746	+	6.06049e-05	0.00111033	30.2326	7405	54604	Pcnx	Intron (ENSMUST00000221721.1/54604, intron 1 of 35)	No
2641	chr12	87055109	87055109	-	2.93927e-05	0.000639283	30.5195	16670	217733	Tmem63c	Intron (ENSMUST00000154801.7/217733, intron 2 of 25)	No
2760	chr12	108957594	108957594	-	9.60959e-05	0.00156177	30.8333	44862	212198	Wdr25	Intron (ENSMUST00000167816.7/212198, intron 2 of 6)	No
2632	chr12	86454727	86454727	-	0.000334712	0.00394749	31.2331	-15390	26380	Esrrb	Intron (ENSMUST00000116402.9/26380, intron 1 of 6)	No
2739	chr12	107527021	107527021	+	1.61683e-07	9.35288e-06	34	208467	74968	4930465M20Rik	Distal Intergenic	No
2689	chr12	98944494	98944494	+	8.41325e-07	3.71735e-05	35	991	76260	Ttc8	Promoter (<=1kb)	No
2373	chr12	10590009	10590009	-	3.94996e-07	1.98662e-05	35.4839	63234	328061	Gm38407	Distal Intergenic	No
2633	chr12	86482232	86482232	-	1.74142e-08	1.36674e-06	38.2353	12115	26380	Esrrb	Intron (ENSMUST00000116402.9/26380, intron 2 of 6)	No
2547	chr12	71509251	71509251	-	2.163e-05	0.000502006	39.1026	20966	73815	4930404H11Rik	Intron (ENSMUST00000222756.1/73815, intron 1 of 5)	No
2441	chr12	24357764	24357764	+	6.52341e-07	3.01928e-05	39.6236	-140595	21340	Taf1b	Distal Intergenic	No
3214	chr13	48764018	48764018	-	9.9747e-05	0.00160096	-23.6842	101020	12022	Barx1	Distal Intergenic	Yes
3263	chr13	56664702	56664702	+	0.000760157	0.00710667	-20	33489	21810	Tgfbi	Distal Intergenic	Yes
2866	chr13	12072274	12072274	+	0.00264516	0.0170751	-23.7297	34185	20191	Ryr2	Intron (ENSMUST00000021750.14/20191, intron 1 of 104)	Yes
3172	chr13	43239969	43239969	+	0.0077067	0.0352058	-22.0148	63436	328232	Gfod1	Intron (ENSMUST00000055341.6/328232, intron 1 of 1)	Yes
3456	chr13	119488554	119488554	+	3.96928e-05	0.000803054	-26.4151	-170	67304	3110070M22Rik	Promoter (<=1kb)	Yes
3356	chr13	90924392	90924392	+	0.000521612	0.00545976	-25.1744	207	66475	Rps23	Promoter (<=1kb)	Yes
3186	chr13	45212416	45212416	+	1.31314e-06	5.33584e-05	-33.3333	-177326	218203	Mylip	Distal Intergenic	No
3208	chr13	47342928	47342928	+	7.57859e-06	0.000220037	-32.3529	149103	218215	Rnf144b	Distal Intergenic	No
3337	chr13	73525344	73525344	+	1.39347e-05	0.000354666	-31.74	-11403	13162	Slc6a3	Distal Intergenic	No
3096	chr13	25350498	25350498	-	1.41301e-05	0.00035846	-30.7692	-80416	22360	Nrsn1	Distal Intergenic	No
3386	chr13	99128734	99128734	-	2.36073e-06	8.63773e-05	-28.5714	-40813	69603	2310020H05Rik	Distal Intergenic	No
3352	chr13	85114495	85114495	-	5.48138e-05	0.00102883	-27.6596	-74913	66671	Ccnh	Distal Intergenic	No
3232	chr13	52650347	52650347	+	7.12749e-05	0.00125169	-26.8293	53388	20963	Syk	Distal Intergenic	No
3340	chr13	73867495	73867495	+	0.00062949	0.0062332	-26.8182	-19864	72293	Nkd2	Distal Intergenic	No
2845	chr13	6724675	6724675	-	2.72533e-07	1.45093e-05	-26.7217	-75898	56421	Pfkp	Distal Intergenic	No
3362	chr13	92981945	92981945	-	5.56779e-05	0.00104057	-26.4706	-91359	100502942	Gm4814	Distal Intergenic	No
3294	chr13	61803712	61803712	-	0.00532535	0.0274616	-25.7482	-233585	117066	Cts3	Distal Intergenic	No
3196	chr13	46139721	46139721	+	5.36651e-05	0.00101149	-25.5814	-134000	380842	Stmnd1	Distal Intergenic	No
2895	chr13	12817742	12817742	-	4.22107e-08	2.93435e-06	-25.407	-17663	18812	Prl2c3	Distal Intergenic	No
2913	chr13	12832764	12832764	-	4.29002e-08	2.97291e-06	-24.0391	-32685	18812	Prl2c3	Distal Intergenic	No
3079	chr13	22678044	22678044	+	0.000177292	0.00247158	-23.9799	48578	432735	Vmn1r207	Distal Intergenic	No
3327	chr13	71054941	71054941	-	3.75585e-05	0.000770353	-22.7273	-52148	100316804	Mir466f-4	Distal Intergenic	No
2910	chr13	12831938	12831938	-	3.98537e-06	0.000131676	-22.3964	-31859	18812	Prl2c3	Distal Intergenic	No
3210	chr13	47731817	47731817	+	0.000804886	0.00739244	-21.7687	64267	74939	4930471G24Rik	Distal Intergenic	No
3243	chr13	53485871	53485871	-	0.00111645	0.0092994	-21.7674	-12797	17702	Msx2	Distal Intergenic	No
3154	chr13	38117950	38117950	+	0.0090927	0.0393567	-21.4646	-33344	109620	Dsp	Distal Intergenic	No
3376	chr13	96318412	96318412	+	0.000379814	0.00432447	-21.4286	-69882	67463	Poc5	Distal Intergenic	No
3432	chr13	112978919	112978919	-	0.000561871	0.00574616	-21.4286	-8883	218630	Ccno	Distal Intergenic	No
2842	chr13	6348182	6348182	+	0.00418113	0.0233453	-21.0359	-199967	69617	Pitrm1	Distal Intergenic	No
3262	chr13	56419196	56419196	+	0.000830427	0.00756168	-20.9302	-19159	328258	Slc25a48	Distal Intergenic	No
3207	chr13	47327939	47327939	+	8.41096e-05	0.00141331	-20.8333	134114	218215	Rnf144b	Distal Intergenic	No
3113	chr13	32392251	32392251	-	0.0119733	0.0472022	-20.4511	-53511	218138	Gmds	Distal Intergenic	No
3162	chr13	40907720	40907720	+	0.00307252	0.018924	-21.6667	-9881	14538	Gcnt2	Exon (ENSMUST00000224935.1/ENSMUST00000224935.1, exon 2 of 2)	No
3074	chr13	20926959	20926959	+	0.000325177	0.00387387	-28.1165	-83674	27052	Aoah	Intron (ENSMUST00000021757.4/27052, intron 11 of 20)	No
3136	chr13	36161215	36161215	-	5.66053e-05	0.00105393	-26.3158	31315	69955	Fars2	Intron (ENSMUST00000021857.12/69955, intron 1 of 6)	No
3264	chr13	56812918	56812918	+	0.000286131	0.00353415	-23.913	75198	26946	Trpc7	Intron (ENSMUST00000022023.12/26946, intron 5 of 11)	No
3347	chr13	74242043	74242043	-	0.000113015	0.00175865	-22.7273	15502	11624	Ahrr	Intron (ENSMUST00000022059.13/11624, intron 4 of 10)	No
3134	chr13	36032225	36032225	-	0.00126283	0.010122	-24.8943	64372	76487	Ppp1r3g	Intron (ENSMUST00000053265.7/380840, intron 2 of 2)	No
3374	chr13	95817896	95817896	-	1.71229e-05	0.000417619	-23.8095	-53499	544963	Iqgap2	Intron (ENSMUST00000068603.7/544963, intron 2 of 35)	No
3071	chr13	20333344	20333344	-	0.00576393	0.029011	-23.8095	50427	140580	Elmo1	Intron (ENSMUST00000072519.6/140580, intron 13 of 21)	No
3070	chr13	20314881	20314881	+	0.000418827	0.00464043	-20	31964	140580	Elmo1	Intron (ENSMUST00000072519.6/140580, intron 13 of 21)	No
3437	chr13	113822175	113822175	-	9.94457e-05	0.00159825	-21.9512	27553	218639	Arl15	Intron (ENSMUST00000091201.6/218639, intron 1 of 4)	No
3309	chr13	64835029	64835029	+	0.000249075	0.00318742	-21.0213	68926	238680	Cntnap3	Intron (ENSMUST00000091554.5/238680, intron 3 of 23)	No
3106	chr13	30701286	30701286	-	0.0084939	0.037627	-20.9302	41185	105352	Dusp22	Intron (ENSMUST00000091672.12/105352, intron 4 of 7)	No
3381	chr13	98171143	98171143	+	0.000194966	0.00265666	-21.877	4844	110596	Arhgef28	Intron (ENSMUST00000109426.2/110596, intron 1 of 35)	No
3049	chr13	13716762	13716762	-	4.24893e-05	0.000844966	-22.8421	7411	17101	Lyst	Intron (ENSMUST00000110559.2/17101, intron 39 of 52)	No
3350	chr13	81148124	81148124	+	0.00180654	0.0130234	-27.8378	96943	319983	9330111N05Rik	Intron (ENSMUST00000128120.1/110789, intron 5 of 7)	No
3423	chr13	108836896	108836896	+	0.00502435	0.0263593	-22.5687	-23270	238871	Pde4d	Intron (ENSMUST00000133929.7/238871, intron 3 of 3)	No
3093	chr13	24884792	24884792	+	0.000108717	0.00170835	-24.3243	4267	210108	D130043K22Rik	Intron (ENSMUST00000141572.7/210108, intron 15 of 19)	No
3375	chr13	95968578	95968578	-	0.000819811	0.00748665	-27.622	16272	75209	Sv2c	Intron (ENSMUST00000161263.7/75209, intron 12 of 12)	No
3371	chr13	95190567	95190567	+	0.000218753	0.00289979	-20.8333	-4250	218461	Pde8b	Intron (ENSMUST00000162412.7/218461, intron 1 of 19)	No
3184	chr13	44891050	44891050	-	0.000558965	0.00572707	-23.5294	50267	16468	Jarid2	Intron (ENSMUST00000173704.7/16468, intron 6 of 18)	No
3180	chr13	44785559	44785559	-	0.000188226	0.00258816	-21.1538	51519	16468	Jarid2	Intron (ENSMUST00000174068.7/16468, intron 2 of 3)	No
3382	chr13	98299705	98299705	-	7.6633e-05	0.0013196	-22.6415	11810	218490	Btf3	Intron (ENSMUST00000180066.8/ENSMUST00000180066.8, intron 3 of 6)	No
2840	chr13	4388363	4388363	+	0.00405955	0.0228801	-21.0588	-45943	83702	Akr1c6	Intron (ENSMUST00000221569.1/ENSMUST00000221569.1, intron 1 of 2)	No
3330	chr13	71939581	71939581	-	0.00638526	0.0311263	-21.4286	19852	16371	Irx1	Intron (ENSMUST00000222586.1/ENSMUST00000222586.1, intron 1 of 7)	No
3285	chr13	59831603	59831603	+	3.3016e-05	0.000696141	-24.3902	-8456	214290	Tut7	Intron (ENSMUST00000224737.1/ENSMUST00000224737.1, intron 2 of 2)	No
3277	chr13	58984104	58984104	+	6.38942e-05	0.00115408	-25.4945	112369	18212	Ntrk2	Intron (ENSMUST00000225488.1/18212, intron 12 of 17)	No
3418	chr13	108030424	108030424	+	6.42734e-05	0.00115927	-20.6897	-14022	75616	Smim15	Intron (ENSMUST00000225702.1/75597, intron 1 of 3)	No
2882	chr13	12799949	12799949	+	0.000697749	0.00667533	-20.122	101	26421	Prl2c4	Promoter (<=1kb)	No
2869	chr13	12426538	12426538	-	6.78283e-07	3.11159e-05	-40	1797	217995	Heatr1	Promoter (1-2kb)	No
3242	chr13	53376152	53376152	-	6.37432e-05	0.00115206	-22.7273	1196	268656	Sptlc1	Promoter (1-2kb)	No
3411	chr13	105291544	105291544	-	0.000128488	0.0019336	-22	1470	71816	Rnf180	Promoter (1-2kb)	No
3283	chr13	59634302	59634302	-	5.25799e-05	0.000996128	-21.5686	1577	78689	Naa35	Promoter (1-2kb)	No
3107	chr13	30748044	30748044	+	0.00316774	0.0193336	-21.1538	-1182	16364	Irf4	Promoter (1-2kb)	No
3435	chr13	113666374	113666374	-	0.00243737	0.0161146	-21.7023	-2698	56534	Hspb3	Promoter (2-3kb)	No
3088	chr13	24442301	24442301	+	0.0002197	0.00290503	21.7391	25077	12763	Cmah	Intron (ENSMUST00000224953.1/12763, intron 11 of 15)	Yes
3280	chr13	59144411	59144411	+	0.0122516	0.0479352	24.4833	272676	18212	Ntrk2	Exon (ENSMUST00000224127.1/ENSMUST00000224127.1, exon 2 of 2)	Yes
3085	chr13	24392027	24392027	-	6.06595e-05	0.00111066	25	-3260	12763	Cmah	Intron (ENSMUST00000224953.1/12763, intron 1 of 15)	Yes
3215	chr13	48944937	48944937	+	1.31064e-05	0.000338763	26.087	23080	218236	Fam120a	Intron (ENSMUST00000060805.6/218236, intron 3 of 17)	Yes
3290	chr13	60456447	60456447	+	0.00802535	0.03618	26.3158	-145500	69635	Dapk1	Distal Intergenic	Yes
3101	chr13	28419125	28419125	-	1.42928e-05	0.000361694	27.2727	61716	72518	2610307P16Rik	Exon (ENSMUST00000222823.1/ENSMUST00000222823.1, exon 2 of 4)	Yes
3417	chr13	108013408	108013408	+	5.28897e-05	0.00100018	32.924	-31038	75616	Smim15	Intron (ENSMUST00000225702.1/75597, intron 2 of 3)	Yes
3391	chr13	99608688	99608688	-	0.000430009	0.00473111	20	-92148	17755	Map1b	Distal Intergenic	No
3367	chr13	94405438	94405438	+	0.000311255	0.00375108	20	46478	11774	Ap3b1	Intron (ENSMUST00000022196.4/11774, intron 5 of 26)	No
3398	chr13	100868305	100868305	+	0.00111375	0.00928387	20.2222	-34878	69048	Slc30a5	Intron (ENSMUST00000185979.1/ENSMUST00000185979.1, intron 1 of 2)	No
3005	chr13	12925281	12925281	-	3.58164e-06	0.000120688	20.3704	72294	18811	Prl2c2	Distal Intergenic	No
2848	chr13	8311992	8311992	-	0.000237002	0.00306563	20.3704	109070	94191	Adarb2	Intron (ENSMUST00000064473.12/94191, intron 1 of 9)	No
3261	chr13	56254147	56254147	-	0.00136823	0.0107118	20.4762	-1984	18014	Neurog1	Promoter (1-2kb)	No
3100	chr13	28210513	28210513	-	0.00365216	0.0213154	20.5556	68029	28078	Prl5a1	Distal Intergenic	No
3061	chr13	18938718	18938718	-	0.00054564	0.00563241	20.5882	-9487	218038	Amph	Distal Intergenic	No
3158	chr13	39091468	39091468	-	0.00135918	0.0106685	20.6944	-130593	108652	Slc35b3	Distal Intergenic	No
2919	chr13	12836219	12836219	-	7.12097e-06	0.000209048	20.912	-36140	18812	Prl2c3	Distal Intergenic	No
3302	chr13	64178565	64178565	-	0.00146996	0.0112586	21	4465	56541	Habp4	Intron (ENSMUST00000221904.1/56541, intron 5 of 6)	No
3160	chr13	39355073	39355073	-	0.0110151	0.0447061	21.0227	-394198	108652	Slc35b3	Distal Intergenic	No
3112	chr13	31663785	31663785	-	3.19747e-06	0.000109908	21.2766	37969	14238	Foxf2	Distal Intergenic	No
3237	chr13	53021823	53021823	+	0.00183812	0.0132057	21.2963	-40750	18030	Nfil3	Distal Intergenic	No
3159	chr13	39266662	39266662	-	0.000103064	0.00164204	21.4286	-305787	108652	Slc35b3	Distal Intergenic	No
3415	chr13	107832223	107832223	-	8.28756e-05	0.00139905	21.4286	57841	67263	Zswim6	Intron (ENSMUST00000225822.1/67263, intron 1 of 12)	No
3148	chr13	37970256	37970256	-	0.000850155	0.0076913	21.5764	23240	68750	Rreb1	Intron (ENSMUST00000225246.1/107513, intron 9 of 9)	No
3054	chr13	15819447	15819447	-	0.000108527	0.00170567	21.6216	12204	328190	A530046M15Rik	Exon (ENSMUST00000222059.1/ENSMUST00000222059.1, exon 1 of 1)	No
3055	chr13	17151180	17151180	+	1.47735e-06	5.8653e-05	21.6496	543556	192136	Sugct	Intron (ENSMUST00000068545.5/192136, intron 12 of 13)	No
3057	chr13	17628484	17628484	+	0.00704017	0.0331417	21.6912	66252	192136	Sugct	Intron (ENSMUST00000068545.5/192136, intron 6 of 13)	No
3248	chr13	54655521	54655521	+	0.00240637	0.0159899	21.7391	4080	76577	Faf2	3' UTR	No
3267	chr13	56873483	56873483	+	0.000222538	0.00293314	21.842	14633	26946	Trpc7	Intron (ENSMUST00000022023.12/26946, intron 2 of 11)	No
3161	chr13	40444542	40444542	-	0.000208647	0.00279558	21.875	-83092	218165	Ofcc1	Distal Intergenic	No
3032	chr13	12935026	12935026	+	2.23208e-08	1.71223e-06	22.0616	62549	18811	Prl2c2	Distal Intergenic	No
3063	chr13	19702200	19702200	+	0.000394662	0.00443457	22.2222	-4406	73412	Nme8	Distal Intergenic	No
3174	chr13	43673448	43673448	-	0.000130162	0.0019518	22.2222	-43343	622552	Gm20751	Distal Intergenic	No
3270	chr13	57425293	57425293	-	2.63618e-05	0.000587261	22.2222	482294	20745	Spock1	Intron (ENSMUST00000187852.6/20745, intron 9 of 9)	No
3315	chr13	68443812	68443812	-	3.9081e-05	0.00079328	22.3722	-86987	666272	Gm8016	Distal Intergenic	No
3298	chr13	62553336	62553336	-	0.000287282	0.00354251	22.451	5175	77117	Zfp934	Intron (ENSMUST00000076195.6/71508, intron 1 of 2)	No
3173	chr13	43285733	43285733	+	0.00562703	0.0285171	22.4702	17672	328232	Gfod1	Intron (ENSMUST00000055341.6/328232, intron 1 of 1)	No
3433	chr13	113036627	113036627	-	0.000136427	0.00202646	22.5	644	735309	Mir449c	Promoter (<=1kb)	No
3397	chr13	100523834	100523834	-	0.000185549	0.00255878	22.6294	28626	18260	Ocln	Intron (ENSMUST00000069756.10/18260, intron 4 of 8)	No
2904	chr13	12829196	12829196	+	6.31739e-10	7.02773e-08	22.6553	-29117	18812	Prl2c3	Distal Intergenic	No
3131	chr13	35880782	35880782	+	1.33284e-05	0.000343268	22.807	18086	208366	Rpp40	Distal Intergenic	No
3321	chr13	69673411	69673411	-	0.000964203	0.00840918	23.0929	42671	28114	Nsun2	Distal Intergenic	No
2854	chr13	8870103	8870103	+	0.00480386	0.0255814	23.1293	876	207615	Wdr37	Promoter (<=1kb)	No
3043	chr13	12967704	12967704	-	9.66267e-07	4.16011e-05	23.725	29871	18811	Prl2c2	Distal Intergenic	No
3414	chr13	107832192	107832192	-	0.000211207	0.00282346	24.0981	57872	67263	Zswim6	Intron (ENSMUST00000225822.1/67263, intron 1 of 12)	No
3170	chr13	42975223	42975223	+	0.00156949	0.0118035	24.2326	108389	218194	Phactr1	Intron (ENSMUST00000128646.7/218194, intron 4 of 13)	No
2851	chr13	8373150	8373150	-	0.000111224	0.00173875	24.4991	170228	94191	Adarb2	Intron (ENSMUST00000064473.12/94191, intron 1 of 9)	No
2844	chr13	6545299	6545299	-	7.87001e-05	0.001346	24.5283	-2850	69617	Pitrm1	Promoter (2-3kb)	No
3306	chr13	64253600	64253600	+	0.000112593	0.00175457	24.5827	4828	66503	1810034E14Rik	Intron (ENSMUST00000181403.2/66503, intron 1 of 2)	No
2850	chr13	8373102	8373102	+	3.0876e-05	0.000664175	25	170180	94191	Adarb2	Intron (ENSMUST00000064473.12/94191, intron 1 of 9)	No
3072	chr13	20547116	20547116	-	3.64723e-05	0.000754034	25.4902	74390	140580	Elmo1	Intron (ENSMUST00000072519.6/140580, intron 16 of 21)	No
3201	chr13	46839201	46839201	-	8.26017e-05	0.00139622	25.5319	-30144	16553	Kif13a	Intron (ENSMUST00000056978.7/16553, intron 4 of 37)	No
3188	chr13	45295225	45295225	+	8.26017e-05	0.00139622	25.5319	-94517	218203	Mylip	Intron (ENSMUST00000220736.1/ENSMUST00000220736.1, intron 3 of 4)	No
3144	chr13	37364737	37364737	+	5.36651e-05	0.00101149	25.5814	19529	17084	Ly86	Intron (ENSMUST00000021860.6/17084, intron 1 of 4)	No
3203	chr13	46976186	46976186	+	0.00237669	0.0158404	25.7535	38664	105193	Nhlrc1	Distal Intergenic	No
2937	chr13	12855501	12855501	+	1.76027e-05	0.000425907	26.2151	-55422	18812	Prl2c3	Distal Intergenic	No
2959	chr13	12874887	12874887	-	2.07529e-06	7.75414e-05	26.6855	-74808	18812	Prl2c3	Distal Intergenic	No
2849	chr13	8342411	8342411	-	4.56731e-05	0.000894568	27.2727	139489	94191	Adarb2	Intron (ENSMUST00000064473.12/94191, intron 1 of 9)	No
2863	chr13	10893840	10893840	+	1.21514e-09	1.27311e-07	28.0907	-532993	12671	Chrm3	Distal Intergenic	No
2861	chr13	9867536	9867536	-	0.000106308	0.0016794	28.1621	-102206	66505	Zmynd11	Distal Intergenic	No
3059	chr13	17834730	17834730	+	0.000597878	0.00602225	28.4034	-29633	69562	Cdk13	Distal Intergenic	No
3424	chr13	109276834	109276834	+	3.69434e-05	0.000761989	28.5714	16180	238871	Pde4d	Intron (ENSMUST00000122041.7/238871, intron 3 of 16)	No
3268	chr13	56875397	56875397	-	4.43395e-07	2.18273e-05	28.8136	12719	26946	Trpc7	Intron (ENSMUST00000022023.12/26946, intron 2 of 11)	No
3123	chr13	34415538	34415538	-	1.73802e-06	6.7365e-05	28.9474	-70356	73102	Slc22a23	Distal Intergenic	No
3404	chr13	102701231	102701231	-	1.36312e-05	0.000349057	28.9474	7620	17079	Cd180	Intron (ENSMUST00000022124.9/17079, intron 1 of 2)	No
3343	chr13	73938621	73938621	+	6.84868e-06	0.000203013	29.2683	-17	105246	Brd9	Promoter (<=1kb)	No
3157	chr13	38949000	38949000	-	7.64722e-07	3.43186e-05	29.4118	-5848	108652	Slc35b3	Intron (ENSMUST00000021870.11/108652, intron 3 of 9)	No
3187	chr13	45221000	45221000	+	1.28962e-06	5.24993e-05	29.7872	-168742	218203	Mylip	Distal Intergenic	No
3395	chr13	100353561	100353561	+	0.00219084	0.0149531	29.8128	-35887	17952	Naip6	Exon (ENSMUST00000118082.2/ENSMUST00000118082.2, exon 8 of 13)	No
3102	chr13	28815615	28815615	-	6.5108e-06	0.000194836	30.5556	67841	72518	2610307P16Rik	Intron (ENSMUST00000148885.7/72518, intron 2 of 7)	No
3384	chr13	98514025	98514025	+	6.19679e-05	0.0011276	30.9463	-78960	70090	2310005E17Rik	Distal Intergenic	No
3410	chr13	105186222	105186222	+	0.000433251	0.004749	30.9524	84817	71816	Rnf180	Intron (ENSMUST00000226044.1/71816, intron 5 of 7)	No
3442	chr13	114974942	114974942	+	0.00163945	0.0121668	31.2222	-42842	16398	Itga2	Intron (ENSMUST00000061673.8/109700, intron 22 of 28)	No
3198	chr13	46363166	46363166	+	1.58645e-06	6.22837e-05	31.25	-55268	666794	Rbm24	Distal Intergenic	No
3200	chr13	46477524	46477524	-	9.36214e-07	4.05358e-05	32.4324	-24324	67252	Cap2	Intron (ENSMUST00000225579.1/ENSMUST00000225579.1, intron 4 of 4)	No
3166	chr13	41407898	41407898	+	7.42647e-07	3.34596e-05	32.5	-48159	18003	Nedd9	Intron (ENSMUST00000021794.13/18003, intron 2 of 7)	No
3118	chr13	33048871	33048871	+	0.000150362	0.0021885	33.277	21320	20706	Serpinb9b	Distal Intergenic	No
3282	chr13	59566470	59566470	-	0.000248057	0.00317833	38.2353	-7576	67269	Agtpbp1	Intron (ENSMUST00000170520.7/67269, intron 1 of 4)	No
2857	chr13	9244223	9244223	+	4.67543e-06	0.000149982	38.3469	-32305	208440	Dip2c	Distal Intergenic	No
3430	chr13	111788568	111788568	-	1.0656e-05	0.000288708	38.8718	19747	26401	Map3k1	Intron (ENSMUST00000109267.8/26401, intron 1 of 19)	No
3344	chr13	74056192	74056192	-	1.06663e-06	4.5091e-05	39.5833	-91	74470	Cep72	Promoter (<=1kb)	No
2843	chr13	6393539	6393539	-	2.41759e-07	1.31244e-05	40	-154610	69617	Pitrm1	Distal Intergenic	No
3110	chr13	31451032	31451032	+	2.81648e-07	1.48868e-05	42.2222	-105102	15220	Foxq1	Distal Intergenic	No
3821	chr14	79263389	79263389	+	0.00483893	0.0257107	-20.6096	-16020	105590	Zfp957	Distal Intergenic	Yes
3578	chr14	37109498	37109498	-	3.02662e-05	0.000654249	-23.0769	603	70045	Gpr15lg	Promoter (<=1kb)	Yes
3895	chr14	122405638	122405638	+	2.89782e-09	2.79079e-07	-47.9167	1105	328479	Gm5089	Promoter (1-2kb)	Yes
3554	chr14	30561280	30561280	+	5.66606e-08	3.77809e-06	-39.2157	1590	21881	Tkt	Promoter (1-2kb)	Yes
3861	chr14	105501618	105501618	-	0.00865121	0.0381114	-20.644	-1958	74864	4930449E01Rik	Promoter (1-2kb)	Yes
3555	chr14	30690490	30690490	-	0.000278983	0.00347465	-22.5806	8138	328370	Rft1	3' UTR	No
3812	chr14	76355833	76355833	-	3.20232e-07	1.66175e-05	-40.5392	-59128	21807	Tsc22d1	Distal Intergenic	No
3845	chr14	99360103	99360103	+	3.30641e-07	1.70249e-05	-38.4615	60949	12224	Klf5	Distal Intergenic	No
3771	chr14	66131453	66131453	+	5.41288e-07	2.59373e-05	-34.0426	-3586	110902	Chrna2	Distal Intergenic	No
3490	chr14	12871532	12871532	-	6.79847e-06	0.000202004	-33.4416	-48453	27062	Cadps	Distal Intergenic	No
3712	chr14	55206211	55206211	-	9.17936e-05	0.00151077	-32.5581	-15796	71412	Dhrs2	Distal Intergenic	No
3849	chr14	100482596	100482596	-	0.000467008	0.00501618	-28.4553	-197917	16597	Klf12	Distal Intergenic	No
3720	chr14	56228211	56228211	-	0.000992436	0.00857907	-28.1746	6445	14940	Gzmc	Distal Intergenic	No
3858	chr14	105078015	105078015	-	0.000101358	0.00162071	-28.0784	36446	74213	Rbm26	Distal Intergenic	No
3788	chr14	70847958	70847958	-	9.77529e-06	0.000269651	-26.1905	-4975	73648	2410012E07Rik	Distal Intergenic	No
3602	chr14	41520890	41520890	+	0.00226159	0.0153022	-24.2242	-52321	100041722	1700049E17Rik2	Distal Intergenic	No
3603	chr14	41525505	41525505	+	3.11563e-05	0.000668574	-24.0506	-47706	100041722	1700049E17Rik2	Distal Intergenic	No
3676	chr14	46352324	46352324	+	0.0011246	0.00934817	-23.7157	-27090	100041724	Gm15217	Distal Intergenic	No
3773	chr14	66410005	66410005	-	0.0011671	0.0095926	-23.5063	65624	56471	Stmn4	Distal Intergenic	No
3507	chr14	19391531	19391531	+	0.000528847	0.00551012	-23.4043	211050	432825	Gm5458	Distal Intergenic	No
3631	chr14	43308293	43308293	+	2.91466e-07	1.5314e-05	-23.2877	9421	108168154	Gm9732	Distal Intergenic	No
3605	chr14	41723666	41723666	+	0.00369614	0.0214769	-22.8283	48775	100042055	Gm10377	Distal Intergenic	No
3751	chr14	63305340	63305340	-	0.000266343	0.00335272	-21.875	-33648	14463	Gata4	Distal Intergenic	No
3497	chr14	14137000	14137000	-	0.000696328	0.00666533	-21.7974	-16016	66413	Psmd6	Distal Intergenic	No
3873	chr14	118082291	118082291	+	0.00105126	0.00892574	-21.1725	-30047	13190	Dct	Distal Intergenic	No
3874	chr14	118082294	118082294	+	0.000864532	0.00777274	-20.7665	-30050	13190	Dct	Distal Intergenic	No
3837	chr14	87732705	87732705	+	0.00865121	0.0381114	-20.644	193606	219249	Tdrd3	Distal Intergenic	No
3699	chr14	53071052	53071052	-	3.69407e-05	0.000761989	-20.4587	-31586	102632039	Gm30214	Distal Intergenic	No
3787	chr14	70813669	70813669	+	0.00953991	0.0406109	-20.3481	36959	13449	Dok2	Distal Intergenic	No
3483	chr14	6624409	6624409	+	0.00139464	0.0108531	-20.1389	117021	100041151	Gm3636	Distal Intergenic	No
3859	chr14	105450462	105450462	-	0.000480354	0.00512212	-20	22903	71362	5430440P10Rik	Distal Intergenic	No
3717	chr14	55871887	55871887	+	0.00219723	0.0149828	-23.6597	12345	56410	Cbln3	Exon (ENSMUST00000168479.2/277154, exon 8 of 8)	No
3760	chr14	64955160	64955160	-	0.000118809	0.00182403	-26.3158	4847	210925	Ints9	Intron (ENSMUST00000043914.6/210925, intron 1 of 16)	No
3523	chr14	22903276	22903276	-	5.58834e-05	0.00104335	-24.0741	191295	791307	Gm10248	Intron (ENSMUST00000075639.10/76633, intron 6 of 6)	No
3743	chr14	61166776	61166776	-	0.0104765	0.0432356	-26.236	-6214	50720	Sacs	Intron (ENSMUST00000089394.9/50720, intron 2 of 9)	No
3853	chr14	101799801	101799801	+	0.00174087	0.0127067	-20.903	-29167	380928	Lmo7	Intron (ENSMUST00000100337.9/380928, intron 2 of 30)	No
3492	chr14	13836354	13836354	+	0.00151046	0.0114879	-23.4991	113942	66231	Thoc7	Intron (ENSMUST00000144914.2/ENSMUST00000144914.2, intron 12 of 18)	No
3777	chr14	66648878	66648878	-	0.0014509	0.0111658	-28.794	13322	11549	Adra1a	Intron (ENSMUST00000159365.7/11549, intron 2 of 3)	No
3776	chr14	66641478	66641478	+	0.0085645	0.0378352	-23.0769	5922	11549	Adra1a	Intron (ENSMUST00000159365.7/11549, intron 2 of 3)	No
3532	chr14	25475539	25475539	+	0.00418933	0.0233771	-24.4361	16247	328365	Zmiz1	Intron (ENSMUST00000161766.7/328365, intron 1 of 2)	No
3534	chr14	25630566	25630566	-	0.000146771	0.00214543	-20.5128	22728	328365	Zmiz1	Intron (ENSMUST00000162645.7/328365, intron 6 of 23)	No
3549	chr14	28299140	28299140	+	0.000851341	0.0076973	-28.8889	-156381	238988	Erc2	Intron (ENSMUST00000210135.1/238988, intron 17 of 19)	No
3613	chr14	43251106	43251106	-	7.40299e-06	0.000215676	-28.5417	-23930	108168154	Gm9732	Intron (ENSMUST00000223745.1/ENSMUST00000223745.1, intron 1 of 2)	No
3518	chr14	21880892	21880892	-	1.1856e-05	0.000312974	-21.4286	-31915	69156	Comtd1	Intron (ENSMUST00000224374.1/ENSMUST00000224374.1, intron 1 of 1)	No
3885	chr14	120124033	120124033	+	0.000249483	0.00318919	-21.2766	-81598	239283	Oxgr1	Intron (ENSMUST00000226227.1/ENSMUST00000226227.1, intron 4 of 8)	No
3670	chr14	43811686	43811686	-	0.000231344	0.00301195	-21.0294	7953	13586	Ear1	Intron (ENSMUST00000227949.1/ENSMUST00000227949.1, intron 2 of 3)	No
3688	chr14	48843738	48843738	-	0.000271097	0.00339464	-21.8182	-35135	66770	4933429O19Rik	Intron (ENSMUST00000228153.1/606497, intron 2 of 4)	No
3558	chr14	31314106	31314106	+	0.00177159	0.0128552	-21.6598	9790	110084	Dnah1	Intron (ENSMUST00000228755.1/ENSMUST00000228755.1, intron 1 of 1)	No
3708	chr14	54967459	54967459	-	6.68264e-05	0.00119336	-27.7039	-532	17888	Myh6	Promoter (<=1kb)	No
3711	chr14	55110614	55110614	-	0.000920483	0.00812588	-21.8555	-56	319984	Jph4	Promoter (<=1kb)	No
3551	chr14	30055082	30055082	+	0.000145718	0.00213463	-23.2558	1432	12289	Cacna1d	Promoter (1-2kb)	No
3629	chr14	43297586	43297586	-	1.59408e-05	0.000394903	-20.3476	-1286	108168154	Gm9732	Promoter (1-2kb)	No
3674	chr14	45546391	45546391	-	0.0035831	0.0210726	-20.8976	2708	67651	4930527F14Rik	Promoter (2-3kb)	No
3700	chr14	54165590	54165590	-	0.000155663	0.00224343	20	88324	13135	Dad1	Distal Intergenic	Yes
3801	chr14	74791370	74791370	+	0.00497347	0.0261735	21.4024	3621	380916	Lrch1	Intron (ENSMUST00000088970.6/380916, intron 16 of 19)	Yes
3672	chr14	45507048	45507048	+	0.00662087	0.0318504	24.4949	11892	218952	Fermt2	Intron (ENSMUST00000045905.13/218952, intron 2 of 14)	Yes
3854	chr14	102720954	102720954	+	0.000430009	0.00473111	20	261678	100628599	Mir5130	Distal Intergenic	No
3704	chr14	54688980	54688980	+	0.00451487	0.0245583	20.0658	1936	58248	1700123O20Rik	Promoter (1-2kb)	No
3898	chr14	122800469	122800469	-	0.000612921	0.00612621	20.1481	10070	110821	Pcca	Intron (ENSMUST00000038374.12/110821, intron 20 of 23)	No
3669	chr14	43531257	43531257	-	8.80233e-05	0.00146291	20.162	76756	100042342	Gm10375	Distal Intergenic	No
3598	chr14	41487231	41487231	-	0.000447913	0.00486679	20.7843	-85980	100041722	1700049E17Rik2	Intron (ENSMUST00000169361.1/ENSMUST00000169361.1, intron 2 of 4)	No
3527	chr14	24860879	24860879	-	0.000250841	0.00320097	21.7391	-248505	102634576	Gm32123	Distal Intergenic	No
3633	chr14	43315896	43315896	-	0.000238214	0.0030777	21.9833	17024	108168154	Gm9732	Distal Intergenic	No
3742	chr14	61152534	61152534	+	4.24475e-05	0.000844325	22.2222	4482	50720	Sacs	Intron (ENSMUST00000089394.9/50720, intron 2 of 9)	No
3566	chr14	33891362	33891362	+	3.91778e-05	0.000794698	22.4138	-32225	14560	Gdf10	Distal Intergenic	No
3735	chr14	59672943	59672943	-	1.0546e-05	0.000285994	22.7273	45754	219134	Shisa2	Intron (ENSMUST00000080368.12/50769, intron 34 of 35)	No
3594	chr14	41468891	41468891	-	4.42717e-06	0.000143796	23.5294	-104320	100041722	1700049E17Rik2	Distal Intergenic	No
3881	chr14	119845600	119845600	+	0.00071752	0.00680689	23.706	96375	75432	1700006F04Rik	Intron (ENSMUST00000065904.4/50787, intron 1 of 1)	No
3683	chr14	47823331	47823331	+	0.00391482	0.0222909	24.031	-75520	73961	4930447J18Rik	Distal Intergenic	No
3800	chr14	74621626	74621626	+	0.000462445	0.00498113	24.0517	-19214	15558	Htr2a	Distal Intergenic	No
3649	chr14	43329739	43329739	+	0.000279716	0.00347985	24.0874	18072	71826	1700001F09Rik	Distal Intergenic	No
3719	chr14	56159935	56159935	-	0.00062058	0.00617408	24.5037	-356	14944	Gzmg	Promoter (<=1kb)	No
3888	chr14	120961995	120961995	+	0.00185847	0.0133183	24.5047	46148	70572	Ipo5	Distal Intergenic	No
3636	chr14	43319193	43319193	+	2.4998e-07	1.34877e-05	24.5902	20321	108168154	Gm9732	Intron (ENSMUST00000165969.1/ENSMUST00000165969.1, intron 1 of 2)	No
3892	chr14	121429195	121429195	-	7.13832e-06	0.000209348	25	-49184	223255	Stk24	Distal Intergenic	No
3724	chr14	57277363	57277363	+	0.00125279	0.0100644	25.4274	121093	68631	Cryl1	Intron (ENSMUST00000022517.8/68631, intron 6 of 7)	No
3830	chr14	85965257	85965257	+	8.74817e-05	0.00145712	25.7143	-280713	75155	4930529K09Rik	Distal Intergenic	No
3886	chr14	120353307	120353307	-	1.79089e-05	0.000432485	25.7143	-25934	105559	Mbnl2	Intron (ENSMUST00000088419.12/105559, intron 2 of 8)	No
3590	chr14	41393456	41393456	-	5.3435e-06	0.000166981	25.7675	-179755	100041722	1700049E17Rik2	Distal Intergenic	No
3840	chr14	91751419	91751419	-	0.00314681	0.0192551	25.9615	1624528	74967	4930474H20Rik	Distal Intergenic	No
3899	chr14	122824076	122824076	+	5.29069e-06	0.000165741	26.3158	33677	110821	Pcca	Intron (ENSMUST00000038374.12/110821, intron 21 of 23)	No
3592	chr14	41425897	41425897	+	3.0824e-07	1.61185e-05	26.3736	-147314	100041722	1700049E17Rik2	Distal Intergenic	No
3897	chr14	122687227	122687227	-	8.32698e-05	0.00140251	26.4706	-26802	110821	Pcca	Exon (ENSMUST00000226674.1/ENSMUST00000226674.1, exon 1 of 1)	No
3489	chr14	12150784	12150784	+	0.00011671	0.00179964	26.8293	-3199	19270	Ptprg	Intron (ENSMUST00000022264.12/19270, intron 10 of 29)	No
3865	chr14	108952463	108952463	+	2.90191e-05	0.00063256	26.8461	-38305	76965	Slitrk1	Distal Intergenic	No
3866	chr14	109056709	109056709	+	2.42198e-05	0.000548547	27.6304	-142551	76965	Slitrk1	Distal Intergenic	No
3880	chr14	119838846	119838846	-	2.21856e-06	8.20949e-05	27.6596	89621	75432	1700006F04Rik	Intron (ENSMUST00000065904.4/50787, intron 1 of 1)	No
3577	chr14	36637158	36637158	-	0.000212315	0.00283505	27.9348	249202	72972	Ccser2	Distal Intergenic	No
3586	chr14	41343337	41343337	+	8.29105e-07	3.67543e-05	27.9412	-158188	20390	Sftpd	Distal Intergenic	No
3692	chr14	51058194	51058194	+	0.000162957	0.00231863	27.9426	-952	497106	Rnase12	Promoter (<=1kb)	No
3615	chr14	43259656	43259656	+	4.97199e-12	8.41866e-10	28.3333	-15380	108168154	Gm9732	Exon (ENSMUST00000169587.1/ENSMUST00000169587.1, exon 2 of 5)	No
3766	chr14	65688774	65688774	+	5.34009e-06	0.000166933	28.5714	12297	71145	Scara5	Intron (ENSMUST00000022610.14/71145, intron 2 of 8)	No
3666	chr14	43525828	43525828	+	6.20814e-05	0.00112943	28.8095	82185	100042342	Gm10375	Distal Intergenic	No
3831	chr14	86634308	86634308	+	1.52752e-05	0.000381323	29.2683	114536	56419	Diaph3	Distal Intergenic	No
3707	chr14	54965279	54965279	-	4.09866e-06	0.000134532	29.7872	1295	17888	Myh6	Promoter (1-2kb)	No
3780	chr14	67958102	67958102	-	1.25488e-05	0.000326746	30.8712	-24660	68813	Dock5	Distal Intergenic	No
3706	chr14	54699808	54699808	-	1.44507e-05	0.000364956	31.25	-975	101056084	Cirop	Promoter (<=1kb)	No
3535	chr14	25753097	25753097	+	0.000161492	0.00230447	31.9917	15942	71918	Zcchc24	Intron (ENSMUST00000069180.7/71918, intron 2 of 3)	No
3820	chr14	79145902	79145902	+	4.72263e-06	0.000151112	34.2857	1981	219189	Vwa8	Promoter (1-2kb)	No
3822	chr14	79494001	79494001	+	0.000104679	0.00166116	35.3741	-12481	22380	Wbp4	Intron (ENSMUST00000040131.12/13709, intron 1 of 8)	No
3729	chr14	58466385	58466385	+	5.07627e-05	0.000970971	37.5645	389878	14180	Fgf9	Distal Intergenic	No
3871	chr14	117969419	117969419	-	2.54611e-08	1.91646e-06	52.2727	-15572	102465148	Mir6239	Intron (ENSMUST00000088483.9/23888, intron 9 of 9)	No
4347	chr15	101106169	101106169	-	6.488e-06	0.000194478	-33.3333	-9586	208258	Ankrd33	Distal Intergenic	Yes
4346	chr15	101106161	101106161	-	5.61428e-06	0.000174024	-31.1111	-9594	208258	Ankrd33	Distal Intergenic	Yes
4272	chr15	89365555	89365555	-	9.8802e-05	0.00159254	-27.5	-4137	52683	Ncaph2	Intron (ENSMUST00000036987.11/52683, intron 9 of 19)	Yes
4041	chr15	58579843	58579843	-	0.00272053	0.017376	-23.7772	-58662	631797	Fer1l6	Intron (ENSMUST00000161028.1/631797, intron 16 of 40)	Yes
4030	chr15	54923098	54923098	-	0.000669764	0.00650228	-30.3527	-485	18606	Enpp2	Promoter (<=1kb)	Yes
4326	chr15	98663825	98663825	-	0.00403593	0.0227901	-22.7273	-936	74351	Ddx23	Promoter (<=1kb)	Yes
4310	chr15	96813270	96813270	+	5.80685e-06	0.000178054	-36.25	-113540	67760	Slc38a2	Distal Intergenic	No
4334	chr15	99533854	99533854	+	3.4164e-07	1.7502e-05	-34.6939	-5689	72393	Faim2	Distal Intergenic	No
4138	chr15	69573446	69573446	-	4.03546e-07	2.0224e-05	-32.6531	302913	75076	4930504C09Rik	Distal Intergenic	No
4306	chr15	96473561	96473561	+	8.26602e-06	0.000235988	-32.5313	-12718	72193	Scaf11	Distal Intergenic	No
4099	chr15	69454102	69454102	+	2.58059e-05	0.000577795	-31.2865	183569	75076	4930504C09Rik	Distal Intergenic	No
4065	chr15	67203469	67203469	+	0.000150476	0.00218907	-30.8333	-23300	69334	1700012I11Rik	Distal Intergenic	No
4288	chr15	93892217	93892217	+	0.000379265	0.00432157	-29.6547	34894	77248	9430014N10Rik	Distal Intergenic	No
3931	chr15	8842390	8842390	-	1.34103e-05	0.000344801	-28.5714	-125559	223332	Ranbp3l	Distal Intergenic	No
4048	chr15	60299500	60299500	+	2.25943e-05	0.000519332	-28.2051	-282887	71088	4933412E24Rik	Distal Intergenic	No
3974	chr15	31387309	31387309	+	0.00588043	0.0293828	-27.8846	-19583	67434	Ankrd33b	Distal Intergenic	No
3981	chr15	32183092	32183092	-	0.000119252	0.00182925	-26.9085	5803	57254	Tas2r119	Distal Intergenic	No
3998	chr15	36338486	36338486	-	0.000643949	0.00632807	-26.7677	-55339	30945	Rnf19a	Distal Intergenic	No
4093	chr15	69444562	69444562	+	1.49426e-06	5.92442e-05	-26.6667	174029	75076	4930504C09Rik	Distal Intergenic	No
4045	chr15	59805300	59805300	+	0.00172715	0.0126391	-25.264	-10341	100503021	Gm19510	Distal Intergenic	No
4064	chr15	67186060	67186060	+	3.05504e-05	0.000658134	-25	-9230	20442	St3gal1	Distal Intergenic	No
4360	chr15	102676770	102676770	+	1.38916e-05	0.000353774	-25	-4418	67942	Atp5mc2	Distal Intergenic	No
3966	chr15	27724153	27724153	+	0.000247472	0.00317313	-24.8973	12369	223435	Trio	Distal Intergenic	No
4097	chr15	69448382	69448382	-	2.63283e-06	9.41847e-05	-24.6377	177849	75076	4930504C09Rik	Distal Intergenic	No
4170	chr15	75723554	75723554	+	0.00010573	0.00167452	-24.2424	10966	14787	Rhpn1	Distal Intergenic	No
4263	chr15	87991226	87991226	+	0.000892566	0.00795346	-24.2308	-195283	102465209	Mir6393	Distal Intergenic	No
4159	chr15	74449407	74449407	+	0.00123628	0.00998097	-24.0896	-66788	107831	Adgrb1	Distal Intergenic	No
3977	chr15	31673712	31673712	+	0.00112567	0.00935583	-24.0351	71594	68073	Atpsckmt	Distal Intergenic	No
4039	chr15	58485646	58485646	-	0.00156245	0.0117616	-23.9819	-24402	631797	Fer1l6	Distal Intergenic	No
3953	chr15	13370811	13370811	-	0.000325672	0.00387715	-23.6842	-197136	12563	Cdh6	Distal Intergenic	No
4112	chr15	69486042	69486042	+	6.68282e-07	3.07691e-05	-23.5507	215509	75076	4930504C09Rik	Distal Intergenic	No
4083	chr15	69419047	69419047	-	2.00765e-05	0.000473805	-23.0769	148514	75076	4930504C09Rik	Distal Intergenic	No
4206	chr15	80223677	80223677	-	0.00024754	0.00317355	-22.807	-10341	239555	Mief1	Distal Intergenic	No
4092	chr15	69444314	69444314	-	2.17302e-05	0.000503646	-22.7273	173781	75076	4930504C09Rik	Distal Intergenic	No
3930	chr15	7722891	7722891	+	0.000107594	0.00169523	-22.5	-87955	14573	Gdnf	Distal Intergenic	No
4233	chr15	83600478	83600478	-	0.00484229	0.0257199	-22.449	-5321	223723	Ttll12	Distal Intergenic	No
4038	chr15	58475116	58475116	+	0.000583706	0.00591122	-22.2097	32383	210998	Fam91a1	Distal Intergenic	No
4086	chr15	69429957	69429957	+	1.02664e-05	0.000280479	-21.875	159424	75076	4930504C09Rik	Distal Intergenic	No
3928	chr15	7086980	7086980	+	0.00389612	0.0222822	-21.7845	-3634	16880	Lifr	Distal Intergenic	No
4161	chr15	74766759	74766759	-	5.28928e-06	0.000165741	-21.5686	-3139	17068	Ly6d	Distal Intergenic	No
3978	chr15	31807048	31807048	+	0.0121527	0.0476625	-21.4514	204930	68073	Atpsckmt	Distal Intergenic	No
4379	chr15	103878271	103878271	+	5.35605e-05	0.00101025	-21.0794	21019	20770	Mucl2	Distal Intergenic	No
4107	chr15	69477566	69477566	-	0.000619003	0.00616186	-20.979	207033	75076	4930504C09Rik	Distal Intergenic	No
4260	chr15	87430782	87430782	+	0.000557516	0.00571683	-20.9302	-113517	106014	Tafa5	Distal Intergenic	No
4352	chr15	101697904	101697904	+	0.00555017	0.0282575	-20.8267	-3597	16687	Krt6a	Distal Intergenic	No
3962	chr15	27135611	27135611	-	0.00033753	0.00397381	-20.5128	-240031	448987	Fbxl7	Distal Intergenic	No
3908	chr15	3712308	3712308	+	0.000236603	0.00306136	-20.4103	-128816	14600	Ghr	Distal Intergenic	No
3971	chr15	31272420	31272420	-	0.000228282	0.00298213	-22.449	4084	223453	Dap	Exon (ENSMUST00000044524.15/223453, exon 3 of 4)	No
4061	chr15	66682377	66682377	-	0.00975952	0.0412413	-23.9541	11624	21819	Tg	Exon (ENSMUST00000065916.13/21819, exon 9 of 48)	No
4070	chr15	69003550	69003550	-	0.00800185	0.0361257	-21.4706	73482	13992	Khdrbs3	Intron (ENSMUST00000022954.6/13992, intron 2 of 8)	No
4062	chr15	66846159	66846159	-	0.000212064	0.00283234	-21.0526	-14330	20491	Sla	Intron (ENSMUST00000065916.13/21819, intron 45 of 47)	No
3967	chr15	28322437	28322437	-	0.000353058	0.00410134	-25.561	118685	110082	Dnah5	Intron (ENSMUST00000067048.7/110082, intron 35 of 78)	No
4300	chr15	95808933	95808933	+	0.000505275	0.00531974	-21.6012	8211	105722	Ano6	Intron (ENSMUST00000071874.7/105722, intron 1 of 19)	No
4305	chr15	96394020	96394020	-	5.09627e-05	0.000973102	-32.0635	15206	77044	Arid2	Intron (ENSMUST00000096250.4/77044, intron 20 of 20)	No
4292	chr15	94450154	94450154	-	0.00589877	0.029451	-28.2086	15264	223838	Adamts20	Intron (ENSMUST00000128797.1/223838, intron 1 of 3)	No
4239	chr15	83828185	83828185	+	0.000356339	0.00413185	-33.8594	-7822	223726	Mpped1	Intron (ENSMUST00000163723.7/223726, intron 1 of 4)	No
3946	chr15	10546330	10546330	-	0.000801629	0.00736866	-20	12320	75777	Ttc23l	Intron (ENSMUST00000167842.8/75777, intron 3 of 11)	No
3941	chr15	9309923	9309923	-	0.000157198	0.00225708	-24.3678	-25627	223337	Ugt3a2	Intron (ENSMUST00000175695.8/105887, intron 3 of 3)	No
4303	chr15	96276644	96276644	-	0.00185156	0.0132753	-21.9512	6964	70040	2610037D02Rik	Intron (ENSMUST00000180852.1/70040, intron 1 of 6)	No
4301	chr15	96150562	96150562	-	0.000541275	0.00560309	-25	-71009	402773	D030018L15Rik	Intron (ENSMUST00000180852.1/70040, intron 5 of 6)	No
4343	chr15	100964715	100964715	+	2.74677e-07	1.46086e-05	-44.7179	-3881	20273	Scn8a	Intron (ENSMUST00000201518.3/20273, intron 6 of 14)	No
4056	chr15	63182178	63182178	-	0.00023902	0.00308404	-20.7895	297430	432958	Gm20740	Intron (ENSMUST00000228339.2/432958, intron 8 of 8)	No
3926	chr15	6712791	6712791	+	5.28257e-05	0.00099938	-22.807	4408	78757	Rictor	Intron (ENSMUST00000228918.1/78757, intron 2 of 9)	No
4313	chr15	97159530	97159530	+	0.000164851	0.00233917	-27.2727	7692	102635594	Gm32885	Intron (ENSMUST00000229245.1/102635594, intron 3 of 3)	No
4296	chr15	95224929	95224929	+	2.99983e-06	0.000104599	-28.5714	-62535	100043315	LOC100043315	Intron (ENSMUST00000229933.1/54003, intron 20 of 20)	No
4055	chr15	62640931	62640931	-	0.00925832	0.0397982	-22.3077	418328	19296	Pvt1	Intron (ENSMUST00000230029.1/ENSMUST00000230029.1, intron 1 of 3)	No
4060	chr15	65954223	65954223	+	1.72138e-05	0.000419024	-31.1912	22581	654498	Hhla1	Intron (ENSMUST00000239034.1/654498, intron 6 of 17)	No
4152	chr15	73838095	73838095	-	5.874e-07	2.76636e-05	-36.3636	1576	268816	Mroh5	Promoter (1-2kb)	No
4029	chr15	54921490	54921490	-	0.000254779	0.00323812	-34.3496	1123	18606	Enpp2	Promoter (1-2kb)	No
3993	chr15	35294861	35294861	-	0.00404131	0.0228103	-24.3182	-1237	107587	Osr2	Promoter (1-2kb)	No
4349	chr15	101226253	101226253	+	0.0113794	0.0456918	-21.6886	-1067	380977	A330009N23Rik	Promoter (1-2kb)	No
4207	chr15	80245806	80245806	+	0.000899162	0.00799286	-20.9569	-1825	239555	Mief1	Promoter (1-2kb)	No
4015	chr15	39942149	39942149	-	6.31535e-05	0.00114335	-20.9302	1541	239393	Lrp12	Promoter (1-2kb)	No
4214	chr15	81618190	81618190	-	3.33151e-05	0.00070147	-31.1111	-2872	328572	Ep300	Promoter (2-3kb)	No
4238	chr15	83802821	83802821	+	0.00218203	0.0149123	-28.4034	2791	223726	Mpped1	Promoter (2-3kb)	No
4365	chr15	102981108	102981108	-	9.60198e-05	0.00156151	20	4076	15427	Hoxc9	5' UTR	Yes
4283	chr15	92965153	92965153	-	9.57716e-05	0.00155904	22.5	221510	239618	Pdzrn4	Distal Intergenic	Yes
4163	chr15	74954975	74954975	+	0.00316291	0.0193161	23.7613	-76	17069	Ly6e	Promoter (<=1kb)	Yes
3929	chr15	7167485	7167485	+	0.000796941	0.00733934	27.0637	13132	16880	Lifr	Intron (ENSMUST00000067190.11/16880, intron 6 of 19)	Yes
4227	chr15	82843280	82843280	+	0.00069624	0.00666533	20	-48986	76279	Cyp2d26	Intron (ENSMUST00000048966.6/21411, intron 2 of 4)	No
4270	chr15	89017998	89017998	-	0.000962336	0.00839788	20	-2423	83456	Mov10l1	Promoter (2-3kb)	No
4040	chr15	58577213	58577213	-	0.000302682	0.00367885	20.5128	-61292	631797	Fer1l6	Intron (ENSMUST00000161028.1/631797, intron 15 of 40)	No
3972	chr15	31281443	31281443	-	0.000248192	0.00317924	20.8333	13107	223453	Dap	Distal Intergenic	No
4354	chr15	101750261	101750261	-	0.000218753	0.00289979	20.8333	-7152	56735	Krt71	Distal Intergenic	No
4344	chr15	100970263	100970263	-	0.00219471	0.0149703	20.9653	141	20273	Scn8a	Promoter (<=1kb)	No
4357	chr15	101987910	101987910	-	0.00390329	0.0222875	21.0294	16572	16691	Krt8	Distal Intergenic	No
4275	chr15	89514625	89514625	+	0.000519583	0.00544111	21.0299	-9136	58234	Shank3	Intron (ENSMUST00000109309.8/58234, intron 9 of 21)	No
4213	chr15	81187242	81187242	-	1.67626e-05	0.000410647	21.0526	3280	223701	Mrtfa	Intron (ENSMUST00000134469.8/223701, intron 1 of 14)	No
4323	chr15	98195227	98195227	+	0.00490418	0.0259464	21.0956	218	545140	Or10ad1c	Promoter (<=1kb)	No
4019	chr15	43541388	43541388	-	8.06019e-05	0.00137082	21.6216	64147	66736	Emc2	Distal Intergenic	No
4387	chr15	103888257	103888257	+	0.000789754	0.00729447	21.6709	11033	20770	Mucl2	Distal Intergenic	No
3987	chr15	34175978	34175978	-	0.000958667	0.0083758	21.6842	42488	67154	Mtdh	Distal Intergenic	No
4032	chr15	55069208	55069208	-	0.000178185	0.00248051	21.9512	2691	319944	Taf2	Promoter (2-3kb)	No
3917	chr15	5286024	5286024	-	0.000194219	0.00264853	22	-41837	19219	Ptger4	Distal Intergenic	No
4169	chr15	75652705	75652705	+	0.000223699	0.00294083	22	16029	72960	Top1mt	Exon (ENSMUST00000184801.1/ENSMUST00000184801.1, exon 5 of 5)	No
4127	chr15	69551544	69551544	+	5.47124e-07	2.61036e-05	22.0339	281011	75076	4930504C09Rik	Distal Intergenic	No
4144	chr15	72859015	72859015	-	0.00101797	0.00873222	22.1717	-48691	353342	Peg13	Intron (ENSMUST00000023276.15/76510, intron 16 of 21)	No
3952	chr15	12646799	12646799	+	9.27633e-05	0.00152162	22.2222	-47743	68070	Pdzd2	Intron (ENSMUST00000189469.6/68070, intron 2 of 4)	No
4350	chr15	101263322	101263322	-	0.00978575	0.0413046	22.2297	-3524	15370	Nr4a1	Intron (ENSMUST00000228985.1/15370, intron 2 of 7)	No
3938	chr15	9302272	9302272	-	7.34793e-05	0.00127827	22.7148	18771	105887	Ugt3a1	Intron (ENSMUST00000175695.8/105887, intron 2 of 3)	No
4150	chr15	73464854	73464854	-	6.94781e-06	0.000205302	22.7273	-41574	14083	Ptk2	Distal Intergenic	No
4173	chr15	75982694	75982694	-	9.93756e-05	0.00159789	22.7273	-239	223648	Ccdc166	Promoter (<=1kb)	No
4002	chr15	37215471	37215471	+	0.00588176	0.029386	22.7997	-17565	252973	Grhl2	Distal Intergenic	No
4267	chr15	88583470	88583470	-	0.000581207	0.00589471	22.9578	-16832	70073	Zdhhc25	Distal Intergenic	No
4378	chr15	103875580	103875580	+	8.44865e-05	0.00141802	23.0224	23710	20770	Mucl2	Distal Intergenic	No
4137	chr15	69573126	69573126	+	0.00137572	0.0107553	23.0631	302593	75076	4930504C09Rik	Distal Intergenic	No
4215	chr15	81737246	81737246	+	3.02363e-05	0.000653922	23.0769	-7243	19387	Rangap1	Intron (ENSMUST00000230726.1/19387, intron 1 of 4)	No
4289	chr15	93929481	93929481	-	0.00190576	0.0135493	23.2381	-2370	77248	9430014N10Rik	Promoter (2-3kb)	No
4185	chr15	77985476	77985476	-	0.000188128	0.00258766	23.3829	-14663	55944	Eif3d	Distal Intergenic	No
3984	chr15	32859287	32859287	+	0.000238449	0.00307892	23.4043	-61436	15529	Sdc2	Distal Intergenic	No
4273	chr15	89486408	89486408	-	1.26057e-05	0.000327643	23.4043	8669	100532730	C230037L18Rik	Distal Intergenic	No
4217	chr15	81954713	81954713	+	0.000179332	0.00249253	23.4188	-1209	29858	Pmm1	Promoter (1-2kb)	No
4187	chr15	78059142	78059142	-	5.29446e-06	0.0001658	23.4375	60886	12300	Cacng2	Intron (ENSMUST00000019290.2/12300, intron 1 of 3)	No
4252	chr15	86160685	86160685	+	0.00455251	0.024693	23.8312	-1217	223753	Cerk	Promoter (1-2kb)	No
4314	chr15	97172079	97172079	+	0.00203319	0.0141978	24.0108	-4835	102635594	Gm32885	Distal Intergenic	No
4196	chr15	78857942	78857942	+	0.00489321	0.0259148	24.1897	-2413	107753	Lgals2	Promoter (2-3kb)	No
4367	chr15	103138210	103138210	+	4.82343e-05	0.000935001	24.3902	8618	432989	D930007P13Rik	Intron (ENSMUST00000230071.1/ENSMUST00000230071.1, intron 1 of 1)	No
4181	chr15	76912812	76912812	+	0.00148042	0.0113169	24.3954	5198	239546	Zfp647	Intron (ENSMUST00000229055.1/239546, intron 4 of 4)	No
4154	chr15	73898312	73898312	-	0.000155508	0.0022423	24.4444	-58613	268816	Mroh5	Distal Intergenic	No
4199	chr15	79045920	79045920	+	0.000260252	0.00329334	24.5833	4035	14429	Galr3	Exon (ENSMUST00000230803.1/ENSMUST00000230803.1, exon 2 of 2)	No
4164	chr15	75146794	75146794	+	4.29868e-06	0.000140242	25	-8446	546644	Ly6g	Distal Intergenic	No
4389	chr15	103889349	103889349	+	0.000473187	0.00506183	25.5208	9941	20770	Mucl2	Distal Intergenic	No
4200	chr15	79152658	79152658	+	1.17512e-05	0.000310653	25.5814	1744	69833	Polr2f	Promoter (1-2kb)	No
4008	chr15	38370709	38370709	+	0.000573633	0.00583265	25.5952	-70003	21847	Klf10	Distal Intergenic	No
4321	chr15	98060684	98060684	+	5.08038e-05	0.000971436	25.8739	3553	223870	Senp1	Intron (ENSMUST00000044189.15/223870, intron 9 of 17)	No
4017	chr15	42123969	42123969	-	0.0029812	0.0185323	26.0317	-254249	223513	Abra	Distal Intergenic	No
4220	chr15	82063711	82063711	+	0.000149246	0.0021744	26.8477	4560	328573	4930407I10Rik	Exon (ENSMUST00000100396.3/328573, exon 2 of 2)	No
4228	chr15	82949349	82949349	-	0.000464717	0.00499548	27.2297	9947	100526477	Mir3080	Intron (ENSMUST00000229547.1/21411, intron 1 of 1)	No
4351	chr15	101535118	101535118	-	1.04366e-05	0.000283987	27.2727	-2298	16680	Krt84	Promoter (2-3kb)	No
4115	chr15	69502926	69502926	+	4.29425e-05	0.000852825	27.3794	232393	75076	4930504C09Rik	Distal Intergenic	No
4120	chr15	69509410	69509410	-	1.79607e-06	6.90084e-05	27.451	238877	75076	4930504C09Rik	Distal Intergenic	No
4052	chr15	61878253	61878253	+	7.03871e-05	0.00124112	28.1522	-103802	432956	D030024E09Rik	Distal Intergenic	No
4007	chr15	38244816	38244816	-	3.61522e-05	0.000748839	28.2051	25613	18285	Odf1	Intron (ENSMUST00000227099.1/ENSMUST00000227099.1, intron 2 of 2)	No
3945	chr15	10345526	10345526	-	0.000445319	0.00484696	28.254	-13006	268782	Agxt2	Intron (ENSMUST00000145428.7/19116, intron 10 of 10)	No
4280	chr15	91780663	91780663	-	1.36134e-05	0.000348701	28.2609	285	66725	Lrrk2	Promoter (<=1kb)	No
4229	chr15	83061834	83061834	-	8.38765e-06	0.000238783	28.5714	-27672	68607	Serhl	Distal Intergenic	No
4309	chr15	96655188	96655188	-	2.21939e-05	0.000512532	29.4118	-12275	105727	Slc38a1	Distal Intergenic	No
4250	chr15	86047807	86047807	+	2.96703e-06	0.000103783	29.5455	-9888	223752	Gramd4	Distal Intergenic	No
4315	chr15	97456633	97456633	+	2.10539e-05	0.000491967	29.9478	95416	239647	Pced1b	Distal Intergenic	No
3909	chr15	3882867	3882867	-	2.52104e-05	0.000567487	30.6239	89115	106052	Fbxo4	Distal Intergenic	No
4105	chr15	69474560	69474560	+	8.86124e-08	5.5717e-06	33.2348	204027	75076	4930504C09Rik	Distal Intergenic	No
4210	chr15	80544829	80544829	-	7.9671e-07	3.55145e-05	33.3212	15641	383075	Enthd1	Intron (ENSMUST00000096347.3/383075, intron 1 of 5)	No
3911	chr15	4068824	4068824	+	0.000363576	0.00418605	35.0056	21565	67041	Oxct1	Intron (ENSMUST00000110690.8/67041, intron 7 of 16)	No
3961	chr15	25632553	25632553	-	1.32514e-06	5.37659e-05	35.1351	10004	17909	Myo10	Intron (ENSMUST00000110457.7/17909, intron 1 of 40)	No
4108	chr15	69477756	69477756	-	2.17638e-10	2.71887e-08	36.8421	207223	75076	4930504C09Rik	Distal Intergenic	No
4279	chr15	91606799	91606799	+	1.25877e-05	0.000327456	37.315	-33538	239606	Slc2a13	Distal Intergenic	No
4219	chr15	82003941	82003941	+	3.79141e-05	0.000775844	41.2821	-11578	14375	Xrcc6	Intron (ENSMUST00000165777.7/14375, intron 1 of 4)	No
4552	chr16	30733262	30733262	-	0.000394178	0.00443026	-30.2924	133539	224093	Fam43a	Distal Intergenic	Yes
4694	chr16	91522597	91522597	-	0.0106675	0.0437415	-24.8355	4947	102465190	Mir6367	Distal Intergenic	Yes
4566	chr16	33234191	33234191	+	0.000171173	0.00240643	-26.0367	9593	106326	Osbpl11	Intron (ENSMUST00000232100.1/106326, intron 10 of 12)	Yes
4493	chr16	15246105	15246105	+	2.94304e-06	0.000103149	-37.8378	339440	66793	Clxn	Distal Intergenic	No
4415	chr16	3246109	3246109	-	1.26468e-07	7.59989e-06	-30.1205	-346289	258859	Or1f19	Distal Intergenic	No
4729	chr16	95749126	95749126	+	1.40175e-06	5.63096e-05	-28.3019	33272	23872	Ets2	Distal Intergenic	No
4505	chr16	18175324	18175324	+	0.00328099	0.0197894	-26.1702	-10154	102465189	Mir6366	Distal Intergenic	No
4504	chr16	18036793	18036793	-	1.13679e-05	0.000303148	-26.087	-16067	13353	Dgcr6	Distal Intergenic	No
4728	chr16	95667022	95667022	+	0.000440447	0.00480698	-25.754	-35053	23872	Ets2	Distal Intergenic	No
4457	chr16	3789045	3789045	+	0.000412585	0.00459093	-25.012	41158	74120	Zfp263	Distal Intergenic	No
4643	chr16	73621093	73621093	+	0.000211414	0.00282537	-24.3243	278792	268902	Robo2	Distal Intergenic	No
4455	chr16	3340786	3340786	-	1.42766e-06	5.71689e-05	-23.2877	-251612	258859	Or1f19	Distal Intergenic	No
4401	chr16	3139803	3139803	-	2.60479e-05	0.000582031	-22.807	-452595	258859	Or1f19	Distal Intergenic	No
4623	chr16	56962689	56962689	+	0.000432648	0.0047457	-22.5	-34628	100503609	Lnp1	Distal Intergenic	No
4690	chr16	91206472	91206472	-	0.00389612	0.0222822	-21.7845	-18985	50913	Olig2	Distal Intergenic	No
4553	chr16	30773743	30773743	+	0.0002197	0.00290503	-21.7391	174020	224093	Fam43a	Distal Intergenic	No
4443	chr16	3275377	3275377	+	0.00152427	0.0115671	-21.2378	-317021	258859	Or1f19	Distal Intergenic	No
4639	chr16	65516270	65516270	+	0.00426968	0.0236312	-21.068	-4241	18736	Pou1f1	Distal Intergenic	No
4437	chr16	3272490	3272490	-	0.00108283	0.00911834	-20.6865	-319908	258859	Or1f19	Distal Intergenic	No
4477	chr16	9043357	9043357	+	0.000500959	0.00528703	-20.3125	212036	69053	Hapstr1	Distal Intergenic	No
4460	chr16	4919776	4919776	+	0.000194219	0.00264853	-22	4313	17237	Mgrn1	Intron (ENSMUST00000023159.9/17237, intron 8 of 15)	No
4495	chr16	15839900	15839900	+	0.00870666	0.0382499	-22.0096	22822	72083	Mzt2	Intron (ENSMUST00000023352.8/19090, intron 85 of 85)	No
4592	chr16	38098635	38098635	-	0.00317184	0.0193492	-20.119	8347	56637	Gsk3b	Intron (ENSMUST00000023507.12/56637, intron 1 of 10)	No
4585	chr16	35725007	35725007	+	1.57468e-05	0.000391142	-28.5714	44323	224132	Slc49a4	Intron (ENSMUST00000023554.8/224132, intron 5 of 8)	No
4737	chr16	96981304	96981304	+	1.99558e-06	7.52001e-05	-23.3626	189448	13508	Dscam	Intron (ENSMUST00000056102.8/13508, intron 3 of 32)	No
4578	chr16	35074857	35074857	+	3.82766e-06	0.00012742	-38.4479	26242	70757	Hacd2	Intron (ENSMUST00000061156.9/70757, intron 3 of 6)	No
4492	chr16	14234201	14234201	+	3.5711e-05	0.000741424	-24.5283	50628	67203	Nde1	Intron (ENSMUST00000090287.4/17880, intron 11 of 40)	No
4688	chr16	91080258	91080258	+	4.13321e-05	0.000828302	-21.5686	-11113	74387	4932438H23Rik	Intron (ENSMUST00000146047.1/74387, intron 1 of 1)	No
4717	chr16	94495411	94495411	-	0.00162997	0.0121148	-22.0053	8976	13185	Vps26c	Intron (ENSMUST00000210205.1/ENSMUST00000210205.1, intron 1 of 1)	No
4714	chr16	94188272	94188272	-	6.44654e-07	2.98997e-05	-35.8974	-13272	110948	Hlcs	Intron (ENSMUST00000228910.1/110948, intron 2 of 6)	No
4481	chr16	12661790	12661790	+	1.83792e-06	7.03714e-05	-31.8182	-138789	75493	1700003L19Rik	Intron (ENSMUST00000230696.1/ENSMUST00000230696.1, intron 10 of 11)	No
4554	chr16	31149569	31149569	+	0.000537239	0.00557313	-35.873	-44686	78618	Acap2	Intron (ENSMUST00000230698.1/78618, intron 4 of 22)	No
4725	chr16	95420744	95420744	-	0.00144026	0.0111062	-25.0751	38501	13876	Erg	Intron (ENSMUST00000233881.1/13876, intron 2 of 10)	No
4559	chr16	32269673	32269673	-	1.81249e-05	0.000436863	-21.0526	-1795	69576	Smco1	Promoter (1-2kb)	No
4652	chr16	78272342	78272342	+	0.000797399	0.00734279	-30.7494	2658	100503619	E330011O21Rik	Promoter (2-3kb)	No
4491	chr16	14005358	14005358	+	0.00189332	0.0134935	20.0231	-18470	74482	Ifitm7	Intron (ENSMUST00000056521.11/67254, intron 1 of 5)	Yes
4573	chr16	34330032	34330032	-	0.00690057	0.0327142	23.119	31767	545156	Kalrn	Intron (ENSMUST00000076810.11/545156, intron 6 of 59)	Yes
4475	chr16	8585112	8585112	-	0.00269111	0.0172668	24.7297	1485	268860	Abat	Promoter (1-2kb)	Yes
4683	chr16	90333756	90333756	+	1.03375e-05	0.000281897	25.5814	-49253	224432	Scaf4	Distal Intergenic	Yes
4558	chr16	31633024	31633024	+	0.00204281	0.0142458	26.372	14891	224098	Gm536	Intron (ENSMUST00000232209.1/224098, intron 1 of 1)	Yes
4515	chr16	21406200	21406200	-	8.0066e-09	6.8641e-07	41.6667	-16918	209018	Vps8	Distal Intergenic	Yes
4620	chr16	56755010	56755010	-	0.000153077	0.00221543	20	-37560	21787	Tfg	Intron (ENSMUST00000023437.4/239853, intron 8 of 15)	No
4462	chr16	5147312	5147312	+	0.00123737	0.00998602	20.0483	203	665119	Sec14l5	Promoter (<=1kb)	No
4501	chr16	17839452	17839452	-	0.000466278	0.00500957	20.3704	-1088	80733	Car15	Promoter (1-2kb)	No
4614	chr16	51033414	51033414	+	0.0037898	0.0218441	20.4028	249936	78639	1700116B05Rik	Distal Intergenic	No
4542	chr16	27285946	27285946	-	8.57218e-05	0.00143276	20.4082	-21543	239790	Ostn	Distal Intergenic	No
4656	chr16	78485753	78485753	+	0.00096887	0.0084382	20.5128	74491	67102	D16Ertd472e	Distal Intergenic	No
4627	chr16	58107822	58107822	+	0.00108283	0.00911834	20.6865	-300621	73379	Dcbld2	Distal Intergenic	No
4434	chr16	3271664	3271664	+	5.07661e-11	7.16548e-09	20.7407	-320734	258859	Or1f19	Distal Intergenic	No
4574	chr16	34375989	34375989	-	0.00553985	0.0282196	20.9899	-14190	545156	Kalrn	Intron (ENSMUST00000076810.11/545156, intron 3 of 59)	No
4670	chr16	87441568	87441568	+	0.000190761	0.0026139	21.0526	-995	53858	Rwdd2b	Promoter (<=1kb)	No
4668	chr16	87302042	87302042	+	6.75828e-06	0.000201213	21.1913	-52143	67768	N6amt1	Distal Intergenic	No
4731	chr16	95845947	95845947	+	0.00339412	0.0202472	21.2737	-177	69776	1600002D24Rik	Promoter (<=1kb)	No
4502	chr16	18013921	18013921	-	4.12866e-06	0.000135296	21.2766	33493	22363	Vpreb1b	Distal Intergenic	No
4419	chr16	3249705	3249705	+	0.000639628	0.00630246	21.527	-342693	258859	Or1f19	Distal Intergenic	No
4496	chr16	16774690	16774690	+	0.00090879	0.00805167	21.7391	45433	665562	Rpl31-ps12	Intron (ENSMUST00000023468.5/50525, intron 8 of 10)	No
4596	chr16	42443673	42443673	-	0.000266343	0.00335272	21.875	-103022	14432	Gap43	Distal Intergenic	No
4629	chr16	58693631	58693631	-	0.00777668	0.0353899	21.9048	15775	12892	Cpox	Intron (ENSMUST00000232532.1/ENSMUST00000232532.1, intron 1 of 1)	No
4647	chr16	76495856	76495856	-	0.000113731	0.00176636	22.0149	-52939	102632730	Gm30726	Intron (ENSMUST00000207575.2/ENSMUST00000207575.2, intron 1 of 5)	No
4681	chr16	90229654	90229654	-	0.00197262	0.0138793	22.561	8900	20655	Sod1	Exon (ENSMUST00000163419.8/224432, exon 20 of 20)	No
4546	chr16	29841722	29841722	-	4.73911e-05	0.000921872	22.8571	120585	328657	Gm1968	Distal Intergenic	No
4563	chr16	33179944	33179944	+	9.6367e-05	0.0015649	22.8571	-5127	106326	Osbpl11	Distal Intergenic	No
4621	chr16	56904270	56904270	-	0.000219783	0.00290503	23.0769	-18104	56277	Tmem45a	Intron (ENSMUST00000211219.1/ENSMUST00000211219.1, intron 2 of 2)	No
4549	chr16	30663672	30663672	-	0.00155649	0.0117337	23.141	63949	224093	Fam43a	Distal Intergenic	No
4533	chr16	24104974	24104974	-	0.000574858	0.00584241	23.4075	-22284	108168278	Gm46545	Distal Intergenic	No
4514	chr16	21364836	21364836	-	0.0115015	0.0460125	23.5772	-31480	76222	Magef1	Distal Intergenic	No
4664	chr16	84793947	84793947	+	0.00407905	0.0229564	23.794	389	67374	Jam2	Promoter (<=1kb)	No
4580	chr16	35212721	35212721	-	0.000305863	0.00370431	23.9967	57844	224129	Adcy5	Intron (ENSMUST00000114913.2/224129, intron 1 of 20)	No
4650	chr16	77044537	77044537	+	0.000828088	0.00754671	24.1667	30750	30940	Usp25	Intron (ENSMUST00000023580.7/30940, intron 3 of 23)	No
4645	chr16	75938920	75938920	-	2.47044e-05	0.000558233	24.4898	14412	67742	Samsn1	Intron (ENSMUST00000226794.1/67742, intron 3 of 9)	No
4473	chr16	8280808	8280808	-	5.60049e-05	0.00104538	25	144328	74720	Tmem114	Distal Intergenic	No
4705	chr16	93802087	93802087	-	9.16337e-05	0.00150898	25	1898	70028	Dop1b	Promoter (1-2kb)	No
4715	chr16	94337857	94337857	-	5.11424e-05	0.000975907	25.5319	9437	170765	Ripply3	Distal Intergenic	No
4630	chr16	59336502	59336502	+	3.41018e-07	1.74802e-05	25.5714	-6970	257881	Or5ac23	Distal Intergenic	No
4673	chr16	87770261	87770261	-	0.000772222	0.00718252	25.6481	71257	12013	Bach1	Distal Intergenic	No
4572	chr16	34131910	34131910	-	1.70884e-05	0.000417008	26.6667	31369	545156	Kalrn	Intron (ENSMUST00000076810.11/545156, intron 33 of 59)	No
4716	chr16	94343771	94343771	-	0.00120392	0.00980242	27.668	15351	170765	Ripply3	Distal Intergenic	No
4672	chr16	87615686	87615686	-	7.20195e-06	0.000210864	28.5714	62356	224419	Map3k7cl	Distal Intergenic	No
4591	chr16	37945177	37945177	-	0.00166702	0.0123185	29.0466	28681	239845	Gpr156	Intron (ENSMUST00000061274.8/239845, intron 1 of 9)	No
4583	chr16	35580089	35580089	-	4.33294e-07	2.14379e-05	29.0909	38518	20357	Sema5b	Intron (ENSMUST00000133554.1/20357, intron 1 of 5)	No
4719	chr16	94812710	94812710	-	1.36086e-05	0.000348679	29.14	43962	16522	Kcnj6	Intron (ENSMUST00000095873.11/16522, intron 3 of 4)	No
4527	chr16	23502876	23502876	+	0.00011045	0.00172864	29.4118	-17415	67775	Rtp4	Intron (ENSMUST00000089883.6/17174, intron 2 of 15)	No
4498	chr16	17029460	17029460	+	6.64096e-05	0.00118867	30.9524	3094	26413	Mapk1	Intron (ENSMUST00000232611.1/26413, intron 6 of 8)	No
4484	chr16	13079302	13079302	-	8.17939e-06	0.000234272	31.1111	-30382	50505	Ercc4	Distal Intergenic	No
4461	chr16	4954269	4954269	-	3.24189e-05	0.000687364	32.996	-376	72615	Anks3	Promoter (<=1kb)	No
4613	chr16	50059753	50059753	+	2.9733e-05	0.00064541	34.1414	192920	16423	Cd47	Distal Intergenic	No
4686	chr16	90770578	90770578	+	0.000329903	0.00391247	35.331	2213	207932	Urb1	Promoter (2-3kb)	No
4642	chr16	73269495	73269495	-	6.08314e-05	0.00111312	35.6061	285740	19876	Robo1	Intron (ENSMUST00000232248.1/ENSMUST00000232248.1, intron 5 of 5)	No
5511	chr17	80801788	80801788	-	0.00179435	0.012974	-29.1444	-73303	225028	Map4k3	Distal Intergenic	Yes
5562	chr17	94651699	94651699	-	5.00354e-05	0.000959557	-28.2051	98193	76781	Mettl4	Distal Intergenic	Yes
5310	chr17	32943825	32943825	-	2.66628e-05	0.000592301	-27.2727	3510	170716	Cyp4f13	Intron (ENSMUST00000075253.12/170716, intron 2 of 12)	Yes
4905	chr17	12779690	12779690	-	0.000184008	0.00254231	-31.1888	-10026	16004	Igf2r	Intron (ENSMUST00000160932.2/104103, intron 1 of 2)	Yes
5401	chr17	47527701	47527701	-	0.00261893	0.0169466	-28.2251	22460	12445	Ccnd3	Intron (ENSMUST00000182129.7/12445, intron 1 of 5)	Yes
5205	chr17	17829305	17829305	+	0.000387276	0.00438059	-21.5014	-883	387230	Mir99b	Promoter (<=1kb)	Yes
5325	chr17	34672421	34672421	+	1.6466e-05	0.000405418	-26.4151	1886	81877	Tnxb	Promoter (1-2kb)	Yes
5281	chr17	28855625	28855625	-	0.000952531	0.00833871	-22.7778	-2786	433091	Pnpla1	Promoter (2-3kb)	Yes
5317	chr17	33774666	33774666	+	3.69595e-07	1.87167e-05	-35.8974	3799	57875	Angptl4	3' UTR	No
5298	chr17	31613041	31613041	+	0.000385152	0.00436502	-22.5806	4832	12411	Cbs	3' UTR	No
5188	chr17	14102084	14102084	+	1.1551e-06	4.80656e-05	-46.8673	102010	240025	Dact2	Distal Intergenic	No
5507	chr17	80196950	80196950	+	3.27163e-07	1.68878e-05	-38.8889	7995	225027	Srsf7	Distal Intergenic	No
4839	chr17	6473139	6473139	+	3.53959e-07	1.80492e-05	-32.7586	-6117	547127	Tmem181b-ps	Distal Intergenic	No
4904	chr17	12519210	12519210	-	7.58235e-05	0.00130821	-32.5	-11506	20519	Slc22a3	Distal Intergenic	No
4877	chr17	6532467	6532467	+	9.70257e-08	6.02767e-06	-31.4815	-65445	547127	Tmem181b-ps	Distal Intergenic	No
5242	chr17	25336504	25336504	-	7.13775e-05	0.00125282	-29.5455	9023	100503895	Tpsab1	Distal Intergenic	No
5560	chr17	93151260	93151260	-	1.11142e-05	0.000298283	-29.4118	-47757	11516	Adcyap1	Distal Intergenic	No
5510	chr17	80752732	80752732	+	0.000808496	0.00741317	-28.6987	-24247	225028	Map4k3	Distal Intergenic	No
5520	chr17	83162002	83162002	+	1.75459e-06	6.7769e-05	-28.3333	-53290	106522	Pkdcc	Distal Intergenic	No
4903	chr17	12519027	12519027	-	1.67528e-06	6.52771e-05	-27.6596	-11323	20519	Slc22a3	Distal Intergenic	No
5346	chr17	35421274	35421274	-	1.1842e-08	9.80801e-07	-27.5362	-3576	110557	H2-Q6	Distal Intergenic	No
5333	chr17	35268950	35268950	-	0.000911759	0.00807002	-27.4638	3473	14980	H2-L	Distal Intergenic	No
5027	chr17	13309345	13309345	-	8.06951e-12	1.31827e-09	-27.3504	-45227	100041352	Tcp10c	Distal Intergenic	No
5453	chr17	65648326	65648326	-	0.000696117	0.00666533	-26.5581	-6158	213272	Txndc2	Distal Intergenic	No
5193	chr17	14642139	14642139	-	5.56779e-05	0.00104057	-26.4706	28727	21826	Thbs2	Distal Intergenic	No
5323	chr17	34656652	34656652	-	6.65191e-05	0.00118956	-26.0294	-3805	81877	Tnxb	Distal Intergenic	No
5261	chr17	26817745	26817745	+	6.85041e-05	0.00121594	-25.4397	23820	18091	Nkx2-5	Distal Intergenic	No
5026	chr17	13309338	13309338	-	2.33614e-10	2.89448e-08	-25.4309	-45234	100041352	Tcp10c	Distal Intergenic	No
5254	chr17	26345678	26345678	-	0.00145682	0.0111877	-24.8099	-69151	240055	Neurl1b	Distal Intergenic	No
5210	chr17	21672061	21672061	+	0.001539	0.0116407	-24.2424	14479	73229	Zfp983	Distal Intergenic	No
5496	chr17	78075085	78075085	+	1.89341e-06	7.21827e-05	-24	-125163	50766	Crim1	Distal Intergenic	No
4778	chr17	6421771	6421771	+	1.72655e-05	0.000420051	-23.8095	-8341	21648	Dynlt1b	Distal Intergenic	No
5409	chr17	48689657	48689657	-	0.000130222	0.00195238	-23.0769	227253	76589	Unc5cl	Distal Intergenic	No
5531	chr17	84880465	84880465	+	0.000286494	0.00353611	-23.0769	-76276	19043	Ppm1b	Distal Intergenic	No
4859	chr17	6508745	6508745	-	0.00371756	0.0215596	-22.8706	-41723	547127	Tmem181b-ps	Distal Intergenic	No
4773	chr17	6416328	6416328	-	0.000179528	0.00249447	-22.6568	-4494	101055731	Gm29719	Distal Intergenic	No
5276	chr17	28309311	28309311	-	0.00212092	0.0146055	-22.6471	-4208	72775	Fance	Distal Intergenic	No
5253	chr17	26345643	26345643	-	7.58162e-05	0.00130821	-22.2222	-69186	240055	Neurl1b	Distal Intergenic	No
5397	chr17	45985028	45985028	-	6.32287e-05	0.00114394	-22.2222	36344	22339	Vegfa	Distal Intergenic	No
5482	chr17	72858080	72858080	-	0.000276735	0.00345251	-20.7547	17149	383295	Ypel5	Distal Intergenic	No
4780	chr17	6422114	6422114	-	0.000400467	0.00448438	-20.629	-7998	21648	Dynlt1b	Distal Intergenic	No
5431	chr17	56557741	56557741	-	0.000817878	0.00747425	-20.6258	-3354	100504425	Tincr	Distal Intergenic	No
5282	chr17	28947391	28947391	-	0.000198561	0.00269083	-20.5128	-3551	69307	Pxt1	Distal Intergenic	No
4929	chr17	13192431	13192431	+	4.46408e-09	4.08152e-07	-20.289	-12611	100038394	Gm10512	Distal Intergenic	No
4853	chr17	6493649	6493649	-	4.44269e-05	0.000875407	-20.0852	-26627	547127	Tmem181b-ps	Distal Intergenic	No
5356	chr17	35432589	35432589	+	1.32421e-06	5.37588e-05	-20	-6566	15018	H2-Q7	Distal Intergenic	No
5201	chr17	15725467	15725467	+	0.00265526	0.0171174	-21.712	-13068	12648	Chd1	Exon (ENSMUST00000024627.13/12648, exon 3 of 36)	No
4865	chr17	6515404	6515404	+	8.94542e-06	0.000251798	-32.4603	-48382	547127	Tmem181b-ps	Exon (ENSMUST00000231996.1/ENSMUST00000231996.1, exon 5 of 6)	No
5530	chr17	84823370	84823370	-	7.90316e-06	0.000227691	-27.2727	-32581	72416	Lrpprc	Exon (ENSMUST00000235108.1/ENSMUST00000235108.1, exon 4 of 4)	No
5220	chr17	23638067	23638067	-	0.000453594	0.00491203	-28.3088	6910	240047	Mmp25	Intron (ENSMUST00000024696.8/240047, intron 4 of 9)	No
5499	chr17	78624265	78624265	+	0.0013941	0.0108498	-33.3333	50320	74199	Vit	Intron (ENSMUST00000024880.10/74199, intron 12 of 13)	No
5460	chr17	66911505	66911505	+	0.000616529	0.00614906	-24.9694	32937	19274	Ptprm	Intron (ENSMUST00000037974.9/19274, intron 14 of 32)	No
5229	chr17	24399226	24399226	-	0.000409473	0.00456379	-21.4286	14398	654822	D330041H03Rik	Intron (ENSMUST00000039013.14/27410, intron 22 of 32)	No
5547	chr17	87131339	87131339	+	0.000340164	0.00399576	-20	23481	56468	Socs5	Intron (ENSMUST00000041369.7/56468, intron 2 of 2)	No
5219	chr17	23594072	23594072	+	0.00113665	0.00941603	-22.1967	5415	22654	Zfp13	Intron (ENSMUST00000057029.4/22654, intron 1 of 5)	No
5448	chr17	64619276	64619276	+	0.00065456	0.00640239	-26.8116	18540	17158	Man2a1	Intron (ENSMUST00000086723.9/17158, intron 1 of 21)	No
5449	chr17	64619297	64619297	+	0.000628325	0.00622795	-25.4394	18561	17158	Man2a1	Intron (ENSMUST00000086723.9/17158, intron 1 of 21)	No
5251	chr17	26009302	26009302	-	0.00577713	0.0290608	-21.25	9158	215445	Rab11fip3	Intron (ENSMUST00000118828.7/215445, intron 3 of 11)	No
5228	chr17	24290780	24290780	-	5.44216e-06	0.000169463	-30.2326	37752	381072	Abca17	Intron (ENSMUST00000121226.7/381072, intron 19 of 30)	No
5470	chr17	70512037	70512037	+	1.37852e-05	0.000352284	-28.6804	-3985	224997	Dlgap1	Intron (ENSMUST00000133983.7/224997, intron 4 of 13)	No
5290	chr17	29947328	29947328	-	4.30814e-06	0.000140395	-26.8657	22759	74762	Mdga1	Intron (ENSMUST00000167190.8/74762, intron 1 of 20)	No
5288	chr17	29869242	29869242	+	0.000240839	0.00310387	-29.4331	18240	74762	Mdga1	Intron (ENSMUST00000171691.8/74762, intron 1 of 16)	No
5378	chr17	36507353	36507353	+	0.00321734	0.0195427	-22.9365	-39722	224754	H2-M11	Intron (ENSMUST00000173452.1/ENSMUST00000173452.1, intron 1 of 1)	No
5388	chr17	43938922	43938922	-	4.37156e-05	0.000865062	-22.6667	-14077	53901	Rcan2	Intron (ENSMUST00000228972.1/53901, intron 2 of 4)	No
5200	chr17	15635825	15635825	-	0.00150647	0.0114645	-20.0882	4037	71008	4933401D09Rik	Intron (ENSMUST00000231822.1/71008, intron 3 of 3)	No
4873	chr17	6520935	6520935	+	7.5074e-07	3.37897e-05	-24.5837	-53913	547127	Tmem181b-ps	Intron (ENSMUST00000231996.1/ENSMUST00000231996.1, intron 3 of 5)	No
4864	chr17	6513752	6513752	+	1.33386e-05	0.000343357	-22.2222	-46730	547127	Tmem181b-ps	Intron (ENSMUST00000231996.1/ENSMUST00000231996.1, intron 5 of 5)	No
5195	chr17	14890213	14890213	-	0.00343976	0.0204491	-20.7016	19306	71682	Wdr27	Intron (ENSMUST00000232147.1/71682, intron 20 of 25)	No
5475	chr17	71305880	71305880	+	0.000167161	0.0023598	-23.2558	4401	246707	Emilin2	Intron (ENSMUST00000233057.1/246707, intron 2 of 7)	No
4936	chr17	13199679	13199679	-	1.74444e-07	9.9669e-06	-23.6421	-5363	100038394	Gm10512	Intron (ENSMUST00000233603.1/ENSMUST00000233603.1, intron 2 of 2)	No
5095	chr17	13372695	13372695	+	0.00172475	0.0126277	-20.5051	18123	100041352	Tcp10c	Intron (ENSMUST00000233884.1/100041352, intron 11 of 12)	No
5307	chr17	32484909	32484909	-	0.000122162	0.00186545	-29.4439	6658	320997	Cyp4f39	Intron (ENSMUST00000237491.1/320997, intron 8 of 13)	No
5326	chr17	34695268	34695268	-	0.000270435	0.00338828	-20.3704	24733	81877	Tnxb	Intron (ENSMUST00000238967.1/81877, intron 17 of 43)	No
5280	chr17	28827450	28827450	-	0.00043268	0.0047457	-28.8889	-632	268936	Brpf3	Promoter (<=1kb)	No
5233	chr17	24708622	24708622	+	0.000169899	0.00239234	-23.0769	-962	213773	Tbl3	Promoter (<=1kb)	No
5260	chr17	26789947	26789947	+	0.000250347	0.00319728	-22.5806	-828	224630	Bnip1	Promoter (<=1kb)	No
5391	chr17	45506474	45506474	-	0.000981166	0.00851084	-22.0299	-367	224805	Aars2	Promoter (<=1kb)	No
5302	chr17	32023337	32023337	+	0.000191133	0.00261778	-21.5686	-132	74377	Hsf2bp	Promoter (<=1kb)	No
5394	chr17	45571730	45571730	-	0.000379418	0.00432213	-21.3333	-148	15516	Hsp90ab1	Promoter (<=1kb)	No
5490	chr17	74323457	74323457	-	3.08165e-06	0.000106727	-20.7547	487	66310	Dpy30	Promoter (<=1kb)	No
5277	chr17	28317486	28317486	-	0.000356098	0.00413013	-20	-20	72775	Fance	Promoter (<=1kb)	No
5433	chr17	56735582	56735582	-	5.90194e-06	0.000180355	-29.1667	1354	14346	Fut4-ps1	Promoter (1-2kb)	No
5198	chr17	15378344	15378344	+	1.70132e-05	0.000415747	-25	-1472	13388	Dll1	Promoter (1-2kb)	No
4834	chr17	6468567	6468567	+	4.37543e-07	2.16239e-05	-22.2222	-1545	547127	Tmem181b-ps	Promoter (1-2kb)	No
5297	chr17	31303911	31303911	+	0.000223699	0.00294083	-22	-1632	224674	Slc37a1	Promoter (1-2kb)	No
5529	chr17	84573979	84573979	-	0.000900514	0.00799908	-21.875	-1571	213556	Plekhh2	Promoter (1-2kb)	No
5303	chr17	32089111	32089111	-	0.000324821	0.00387126	-21.2766	1144	435518	Pdxk-ps	Promoter (1-2kb)	No
5402	chr17	47741848	47741848	+	3.92833e-05	0.000796287	-36.1702	2945	21425	Tfeb	Promoter (2-3kb)	No
5273	chr17	28212447	28212447	+	0.000382574	0.00434691	-20	2768	23853	Def6	Promoter (2-3kb)	No
4843	chr17	6492711	6492711	-	0.00182347	0.0131247	20.6452	-25689	547127	Tmem181b-ps	Distal Intergenic	Yes
5262	chr17	26838860	26838860	+	0.00653258	0.0315893	20.743	2705	18091	Nkx2-5	Promoter (2-3kb)	Yes
4844	chr17	6492738	6492738	-	0.000484857	0.00515704	21.4134	-25716	547127	Tmem181b-ps	Distal Intergenic	Yes
4845	chr17	6492743	6492743	-	6.37584e-06	0.000192096	22.2636	-25721	547127	Tmem181b-ps	Distal Intergenic	Yes
4841	chr17	6492665	6492665	-	2.4983e-05	0.000563518	23.5507	-25643	547127	Tmem181b-ps	Distal Intergenic	Yes
5250	chr17	25913263	25913263	+	0.00245689	0.0162012	23.6552	369	224624	Rab40c	Promoter (<=1kb)	Yes
5532	chr17	85013729	85013729	+	9.16337e-05	0.00150898	25	-14647	20532	Slc3a1	Exon (ENSMUST00000080217.13/19043, exon 6 of 6)	Yes
5553	chr17	87621596	87621596	-	0.00456707	0.0247529	25.8333	-14383	17075	Epcam	Distal Intergenic	Yes
5395	chr17	45680779	45680779	+	4.91185e-05	0.000946706	26.3158	-156	224807	Tmem63b	Promoter (<=1kb)	Yes
5283	chr17	29269885	29269885	+	0.00333973	0.0200327	27.7746	162	80748	BC004004	Promoter (<=1kb)	Yes
5249	chr17	25913257	25913257	+	4.81553e-05	0.00093406	29.6091	375	224624	Rab40c	Promoter (<=1kb)	Yes
5514	chr17	81011144	81011144	+	4.84056e-06	0.000154103	30.8405	53923	72167	Thumpd2	Distal Intergenic	Yes
5289	chr17	29916891	29916891	-	0.000171951	0.00241506	20	-26931	74762	Mdga1	Intron (ENSMUST00000167190.8/74762, intron 3 of 20)	No
5285	chr17	29530373	29530373	-	0.000228151	0.0029813	20	19184	71138	Tmem217	Intron (ENSMUST00000234305.1/71138, intron 2 of 4)	No
5320	chr17	34262990	34262990	-	2.80376e-05	0.00061553	20	-219	14961	H2-Ab1	Promoter (<=1kb)	No
4992	chr17	13234373	13234373	-	5.88742e-10	6.65858e-08	20.1204	4116	236574	Smok2b	Intron (ENSMUST00000162940.2/236574, intron 1 of 2)	No
4836	chr17	6470591	6470591	-	9.69977e-05	0.00157237	20.2532	-3569	547127	Tmem181b-ps	Distal Intergenic	No
5128	chr17	13421162	13421162	+	4.39721e-06	0.000142876	20.2532	66590	100041352	Tcp10c	Distal Intergenic	No
5216	chr17	23207556	23207556	-	0.000120256	0.00184369	20.339	-14304	22700	Zfp40	Distal Intergenic	No
5087	chr17	13370498	13370498	+	3.22667e-05	0.000685083	20.4058	15926	100041352	Tcp10c	Intron (ENSMUST00000233884.1/100041352, intron 11 of 12)	No
4927	chr17	13191701	13191701	+	3.3132e-10	3.93378e-08	20.4648	-13341	100038394	Gm10512	Distal Intergenic	No
5080	chr17	13368891	13368891	-	6.31723e-06	0.00019059	20.4819	14319	100041352	Tcp10c	Intron (ENSMUST00000233884.1/100041352, intron 10 of 12)	No
5227	chr17	24246259	24246259	+	0.0105929	0.0435569	20.5861	3313	12449	Ccnf	Intron (ENSMUST00000115390.4/12449, intron 2 of 16)	No
5400	chr17	46574113	46574113	+	0.000748358	0.00702615	20.6007	-1163	71461	Ptk7	Promoter (1-2kb)	No
5521	chr17	83249788	83249788	-	0.00108283	0.00911834	20.6865	28753	106522	Pkdcc	Distal Intergenic	No
5412	chr17	48950966	48950966	+	0.00180456	0.0130166	20.8696	18587	70530	Lrfn2	Intron (ENSMUST00000046254.2/70530, intron 1 of 2)	No
5503	chr17	79719322	79719322	+	0.00228196	0.0153997	20.9043	-4261	13078	Cyp1b1	Distal Intergenic	No
5117	chr17	13400525	13400525	-	1.41001e-08	1.14116e-06	20.9169	45953	100041352	Tcp10c	Intron (ENSMUST00000191525.1/ENSMUST00000191525.1, intron 3 of 6)	No
5436	chr17	57282917	57282917	+	2.94493e-05	0.000640198	21.0526	3790	22324	Vav1	Intron (ENSMUST00000169220.8/22324, intron 2 of 27)	No
4769	chr17	6399001	6399001	-	0.000688559	0.00662259	21.4286	12530	101055731	Gm29719	Intron (ENSMUST00000232402.1/101055731, intron 2 of 10)	No
5443	chr17	62741312	62741312	+	0.0058572	0.0293154	21.5035	139832	13640	Efna5	Intron (ENSMUST00000076840.11/13640, intron 1 of 4)	No
5238	chr17	25131821	25131821	-	0.00012766	0.00192344	21.5686	-1570	26373	Clcn7	Promoter (1-2kb)	No
5472	chr17	70531457	70531457	-	0.000514479	0.00540126	21.6216	9295	224997	Dlgap1	Intron (ENSMUST00000133983.7/224997, intron 5 of 13)	No
5256	chr17	26398568	26398568	+	0.00190968	0.0135662	21.7906	-16261	240055	Neurl1b	Distal Intergenic	No
4871	chr17	6519190	6519190	+	2.07225e-06	7.74606e-05	21.8182	-52168	547127	Tmem181b-ps	Intron (ENSMUST00000231996.1/ENSMUST00000231996.1, intron 3 of 5)	No
5223	chr17	23924320	23924320	+	1.54232e-05	0.000384174	22.0339	6842	620253	Dcpp3	Intron (ENSMUST00000234950.1/ENSMUST00000234950.1, intron 1 of 1)	No
5060	chr17	13354558	13354558	-	0.000223006	0.00293702	22.2222	-14	100041352	Tcp10c	Promoter (<=1kb)	No
5528	chr17	84492812	84492812	+	0.000731942	0.00690879	22.2676	-19083	213556	Plekhh2	Distal Intergenic	No
4781	chr17	6424679	6424679	+	0.000162996	0.00231882	22.2884	-5433	21648	Dynlt1b	Distal Intergenic	No
5387	chr17	43005638	43005638	+	6.61625e-05	0.00118607	22.449	-10917	94185	Tnfrsf21	Distal Intergenic	No
5286	chr17	29644134	29644134	-	0.000254284	0.00323462	22.5	9648	58230	Rnf8	3' UTR	No
4889	chr17	8228758	8228758	+	0.000153992	0.00222481	22.5	-7285	12458	Ccr6	Distal Intergenic	No
5557	chr17	87956623	87956623	-	0.000153992	0.00222481	22.5	-18439	17688	Msh6	Distal Intergenic	No
4887	chr17	7296168	7296168	+	0.000658882	0.00642898	22.5	-28478	21461	Tcp10a	Intron (ENSMUST00000024575.7/20112, intron 19 of 20)	No
5358	chr17	35433581	35433581	+	1.84399e-06	7.05423e-05	22.6415	-5574	15018	H2-Q7	Distal Intergenic	No
5184	chr17	13741883	13741883	+	0.000184655	0.00254884	22.6415	-8985	21646	Tcte2	Intron (ENSMUST00000135850.7/72578, intron 1 of 4)	No
4795	chr17	6439301	6439301	-	0.000363163	0.00418427	22.7368	9189	21648	Dynlt1b	Intron (ENSMUST00000180035.7/547127, intron 8 of 8)	No
5274	chr17	28229697	28229697	-	0.00178294	0.0129166	23.0159	-3003	19015	Ppard	Distal Intergenic	No
5308	chr17	32667869	32667869	-	0.00043301	0.00474814	23.0769	259	631304	Cyp4f40	Promoter (<=1kb)	No
5473	chr17	71110322	71110322	-	0.0118783	0.0469493	23.2016	-10582	17929	Myom1	Intron (ENSMUST00000024847.13/17929, intron 29 of 36)	No
5231	chr17	24661023	24661023	+	0.000100772	0.00161309	23.5294	-2566	381073	Npw	Promoter (2-3kb)	No
4861	chr17	6509440	6509440	+	3.41009e-06	0.000116149	23.6111	-42418	547127	Tmem181b-ps	Distal Intergenic	No
5392	chr17	45538767	45538767	+	0.000436255	0.00477599	23.641	5714	21645	Tcte1	Intron (ENSMUST00000113547.1/21645, intron 3 of 4)	No
5551	chr17	87514434	87514434	+	0.00302245	0.0187254	23.8642	-67499	12314	Calm2	Distal Intergenic	No
5539	chr17	86528074	86528074	+	0.00147053	0.0112619	24.2733	34747	18754	Prkce	Intron (ENSMUST00000097275.8/18754, intron 10 of 14)	No
5075	chr17	13367595	13367595	-	3.22656e-06	0.000110769	24.5401	13023	100041352	Tcp10c	Intron (ENSMUST00000233884.1/100041352, intron 8 of 12)	No
4777	chr17	6419040	6419040	+	2.87686e-05	0.00062772	24.6491	-7206	101055731	Gm29719	Distal Intergenic	No
5441	chr17	62000740	62000740	-	0.000223064	0.00293702	25	880404	13640	Efna5	Distal Intergenic	No
5502	chr17	79561762	79561762	+	0.000104434	0.00165847	25	-50101	381110	Rmdn2	Distal Intergenic	No
5208	chr17	19463909	19463909	-	9.18908e-05	0.00151152	25	-40823	627537	Vmn2r100	Intron (ENSMUST00000231951.1/ENSMUST00000231951.1, intron 6 of 7)	No
5086	chr17	13370400	13370400	+	1.09121e-06	4.58613e-05	25.5319	15828	100041352	Tcp10c	Intron (ENSMUST00000233884.1/100041352, intron 11 of 12)	No
5255	chr17	26388107	26388107	+	2.31595e-05	0.000529425	25.641	-26722	240055	Neurl1b	Distal Intergenic	No
5546	chr17	87092627	87092627	+	0.000281417	0.00349068	25.6848	-15052	56468	Socs5	Distal Intergenic	No
4967	chr17	13217046	13217046	-	0.000439624	0.00480216	26.1593	-4142	27263	Smok2a	Distal Intergenic	No
5480	chr17	72562637	72562637	+	2.48707e-05	0.000561129	26.3158	41190	11682	Alk	Intron (ENSMUST00000086639.5/11682, intron 1 of 28)	No
5393	chr17	45569984	45569984	+	0.000897752	0.00798898	26.9504	-248	15516	Hsp90ab1	Promoter (<=1kb)	No
5403	chr17	47802230	47802230	-	3.57141e-06	0.000120485	27.0833	12789	21425	Tfeb	Distal Intergenic	No
5263	chr17	26912388	26912388	+	1.76345e-07	1.00365e-05	27.2727	-4703	16580	Kifc5b	Intron (ENSMUST00000237264.1/ENSMUST00000237264.1, intron 1 of 4)	No
5484	chr17	73221633	73221633	-	5.83333e-05	0.00107859	28.6688	17483	225010	Lclat1	Intron (ENSMUST00000067545.7/225010, intron 5 of 5)	No
5130	chr17	13423803	13423803	+	1.99482e-06	7.52001e-05	28.6961	69231	100041352	Tcp10c	Distal Intergenic	No
5477	chr17	71693800	71693800	-	0.000139678	0.00206607	28.8442	7099	320159	Togaram2	Intron (ENSMUST00000097284.9/320159, intron 6 of 19)	No
5535	chr17	86143970	86143970	+	0.000374026	0.0042784	28.9295	1205	78586	Srbd1	Promoter (1-2kb)	No
5550	chr17	87437709	87437709	-	8.31956e-07	3.68592e-05	29.0909	9139	12314	Calm2	Intron (ENSMUST00000040440.6/12314, intron 2 of 5)	No
5118	chr17	13402955	13402955	+	4.76014e-08	3.23267e-06	29.3056	48383	100041352	Tcp10c	Intron (ENSMUST00000191525.1/ENSMUST00000191525.1, intron 1 of 6)	No
5554	chr17	87724202	87724202	+	1.27844e-06	5.21888e-05	30	27661	17685	Msh2	Distal Intergenic	No
5300	chr17	31708929	31708929	-	3.92023e-05	0.000795012	30.5556	29449	12954	Cryaa	Distal Intergenic	No
5295	chr17	31003487	31003487	-	0.000562596	0.00575291	31.2354	1542	52020	Umodl1	Promoter (1-2kb)	No
4746	chr17	3018217	3018217	-	0.0009698	0.00844076	31.2418	65823	328734	Pisd-ps2	Distal Intergenic	No
4899	chr17	12065155	12065155	-	1.08009e-06	4.55241e-05	31.3725	35239	50873	Prkn	Distal Intergenic	No
5369	chr17	35480917	35480917	+	7.07059e-05	0.0012455	31.5028	10820	15007	H2-Q10	Distal Intergenic	No
4869	chr17	6518442	6518442	-	3.65582e-07	1.85347e-05	32.8974	-51420	547127	Tmem181b-ps	Intron (ENSMUST00000231996.1/ENSMUST00000231996.1, intron 4 of 5)	No
5437	chr17	57285512	57285512	-	5.16622e-07	2.49042e-05	34.6939	6385	22324	Vav1	Intron (ENSMUST00000169220.8/22324, intron 2 of 27)	No
5351	chr17	35426133	35426133	+	4.43003e-07	2.18273e-05	35.9703	1256	15019	H2-Q8	Promoter (1-2kb)	No
5035	chr17	13317870	13317870	-	1.60953e-17	5.12592e-15	37.7316	-36702	100041352	Tcp10c	Distal Intergenic	No
5324	chr17	34669495	34669495	+	1.81644e-07	1.0285e-05	39.4697	-1040	81877	Tnxb	Promoter (1-2kb)	No
5222	chr17	23894574	23894574	+	8.01564e-09	6.86518e-07	44.186	-4147	630537	Dcpp2	Intron (ENSMUST00000168272.8/630537, intron 1 of 3)	No
5787	chr18	67390225	67390225	+	0.00356386	0.0209917	-21.9048	-492	67951	Tubb6	Promoter (<=1kb)	Yes
5781	chr18	66059720	66059720	+	2.82947e-05	0.000619679	-26.8293	16683	320924	Ccbe1	3' UTR	No
5707	chr18	46539241	46539241	-	0.000182661	0.00252726	-33.9793	-13270	240263	Fem1c	Distal Intergenic	No
5810	chr18	73844912	73844912	-	0.00122101	0.00989926	-29.1884	-14473	71263	Mro	Distal Intergenic	No
5652	chr18	29701253	29701253	-	1.14449e-05	0.000304399	-28.5714	-204684	78058	4930578E11Rik	Distal Intergenic	No
5587	chr18	3065748	3065748	-	9.48972e-06	0.000263836	-27.3632	57664	100312476	Vmn1r238	Distal Intergenic	No
5869	chr18	82168125	82168125	+	2.95548e-10	3.56179e-08	-26.3471	-176045	100628596	Mir5127	Distal Intergenic	No
5615	chr18	9504420	9504420	+	4.44125e-05	0.000875407	-25.9052	-54266	67974	Ccny	Distal Intergenic	No
5830	chr18	76401208	76401208	+	0.00144026	0.0111062	-25.0751	138716	17126	Smad2	Distal Intergenic	No
5576	chr18	3041413	3041413	+	8.76292e-06	0.000247371	-25.0066	81999	100312476	Vmn1r238	Distal Intergenic	No
5623	chr18	11524630	11524630	+	1.02557e-06	4.36434e-05	-24.5614	-108646	225182	Rbbp8	Distal Intergenic	No
5630	chr18	15163363	15163363	-	0.00192102	0.0135962	-23.7607	-11917	106931	Kctd1	Distal Intergenic	No
5767	chr18	64086944	64086944	-	0.00100928	0.00868107	-23.4929	81830	73588	St8sia3os	Distal Intergenic	No
5697	chr18	41611289	41611289	-	0.000238449	0.00307892	-23.4043	339905	77619	Prelid2	Distal Intergenic	No
5775	chr18	64737390	64737390	+	0.00251941	0.0164803	-23.1737	-76123	54670	Atp8b1	Distal Intergenic	No
5764	chr18	63501465	63501465	+	0.00439059	0.0240978	-22.8997	-114282	667742	Piezo2	Distal Intergenic	No
5655	chr18	31418443	31418443	-	0.00679885	0.0323973	-21.9298	28963	20983	Syt4	Distal Intergenic	No
5620	chr18	11197158	11197158	-	0.00129723	0.0103125	-21.5873	138111	14465	Gata6	Distal Intergenic	No
5760	chr18	62078769	62078769	+	0.000328646	0.00390203	-21.0526	100810	225608	Sh3tc2	Distal Intergenic	No
5805	chr18	73367121	73367121	-	0.000143206	0.00210728	-20.7547	-205923	240396	Mex3c	Distal Intergenic	No
5621	chr18	11204077	11204077	+	0.00121141	0.00984402	-20.3213	145030	14465	Gata6	Distal Intergenic	No
5583	chr18	3060654	3060654	-	8.55966e-06	0.000242487	-20.2703	62758	100312476	Vmn1r238	Distal Intergenic	No
5842	chr18	78477088	78477088	+	0.000151651	0.00220174	-25.7143	119763	27411	Slc14a2	Exon (ENSMUST00000238077.1/ENSMUST00000238077.1, exon 1 of 2)	No
5852	chr18	80436999	80436999	-	9.09784e-05	0.00150071	-23.5294	3789	67655	Ctdp1	Intron (ENSMUST00000036229.12/67655, intron 10 of 12)	No
5646	chr18	25003750	25003750	+	0.00679885	0.0323973	-21.9298	-120611	225288	Fhod3	Intron (ENSMUST00000037097.8/225288, intron 10 of 26)	No
5822	chr18	75138266	75138266	-	0.0112026	0.0452084	-23.6637	12841	69190	Dym	Intron (ENSMUST00000039608.8/69190, intron 13 of 16)	No
5766	chr18	63847160	63847160	-	0.000504446	0.00531414	-24.3243	69188	104082	Wdr7	Intron (ENSMUST00000072726.6/104082, intron 20 of 27)	No
5850	chr18	80345567	80345567	+	0.0012315	0.00995406	-20.2594	17769	240444	Kcng2	Intron (ENSMUST00000077962.7/240444, intron 1 of 3)	No
5886	chr18	89375241	89375241	-	9.81564e-05	0.00158561	-20	169140	225825	Cd226	Intron (ENSMUST00000097495.4/623279, intron 7 of 7)	No
5750	chr18	60617100	60617100	-	0.00286048	0.018	-23.8182	6225	104027	Synpo	Intron (ENSMUST00000097566.9/104027, intron 1 of 2)	No
5801	chr18	70489783	70489783	-	3.18899e-05	0.000680519	-24.5388	-3706	170461	Stard6	Intron (ENSMUST00000114959.8/170461, intron 6 of 8)	No
5601	chr18	5008391	5008391	+	0.00054891	0.00565822	-20.8333	13773	225115	Svil	Intron (ENSMUST00000126977.7/225115, intron 1 of 37)	No
5688	chr18	38671499	38671499	-	0.004799	0.0255667	-24.8447	-5219	71302	Arhgap26	Intron (ENSMUST00000127448.7/ENSMUST00000127448.7, intron 2 of 3)	No
5881	chr18	84735787	84735787	-	0.00666832	0.0319705	-24.2248	-8280	102641800	Gm38576	Intron (ENSMUST00000161429.2/240479, intron 2 of 3)	No
5714	chr18	53313991	53313991	+	0.00654332	0.0316266	-21.8496	68222	69226	Snx24	Intron (ENSMUST00000165032.8/69226, intron 1 of 6)	No
5840	chr18	78048123	78048123	-	1.33917e-06	5.41666e-05	-36	9272	620235	Siglec15	Intron (ENSMUST00000170760.2/620235, intron 3 of 5)	No
5617	chr18	10369502	10369502	+	0.0021579	0.0147855	-23.423	44323	381157	Greb1l	Intron (ENSMUST00000173356.7/381157, intron 1 of 8)	No
5705	chr18	45539284	45539284	-	0.000526945	0.00549667	-20.8046	-20185	140492	Kcnn2	Intron (ENSMUST00000183850.7/140492, intron 2 of 10)	No
5607	chr18	6265257	6265257	+	0.000622113	0.0061834	-20	-23734	16573	Kif5b	Intron (ENSMUST00000234972.1/ENSMUST00000234972.1, intron 1 of 2)	No
5738	chr18	57747916	57747916	-	0.00795703	0.0359823	-21.6667	32079	100503033	Gm19519	Intron (ENSMUST00000236816.1/100503033, intron 2 of 5)	No
5706	chr18	46015163	46015163	-	0.000460854	0.00496823	-23.0392	30097	107003	A330093E20Rik	Intron (ENSMUST00000237850.1/107003, intron 2 of 3)	No
5670	chr18	35479225	35479225	-	4.0579e-05	0.000816549	-22	19637	81500	Sil1	Intron (ENSMUST00000237896.1/81500, intron 1 of 8)	No
5763	chr18	63030895	63030895	-	1.55517e-05	0.000387002	-28.3019	-583	667742	Piezo2	Promoter (<=1kb)	No
5755	chr18	61718765	61718765	-	0.00280779	0.0177593	-27.7132	457	17714	Grpel2	Promoter (<=1kb)	No
5779	chr18	65939538	65939538	-	0.00191237	0.0135733	-25.4464	249	19434	Rax	Promoter (<=1kb)	No
5841	chr18	78210052	78210052	-	0.000117031	0.00180175	-23.0769	-958	27411	Slc14a2	Promoter (<=1kb)	No
5681	chr18	37992583	37992583	-	4.09511e-05	0.000822159	-31.879	-1638	102466913	Mir6980	Promoter (1-2kb)	No
5761	chr18	62339451	62339451	+	0.00174288	0.0127144	-22.619	-1560	15562	Htr4	Promoter (1-2kb)	No
5624	chr18	12347810	12347810	+	0.00556472	0.0283136	20.5556	13991	16774	Lama3	Intron (ENSMUST00000092070.12/16774, intron 1 of 74)	Yes
5756	chr18	61805420	61805420	+	0.00245283	0.0161792	20.7513	-18718	106877	Afap1l1	Intron (ENSMUST00000166783.2/319713, intron 22 of 23)	Yes
5642	chr18	21382523	21382523	-	2.8451e-05	0.000622175	24.4898	-82385	381126	Garem1	Distal Intergenic	Yes
5853	chr18	80686173	80686173	-	0.000241811	0.00311458	24.8293	22000	18018	Nfatc1	Intron (ENSMUST00000167977.7/18018, intron 2 of 9)	Yes
5647	chr18	25487679	25487679	-	5.56779e-05	0.00104057	26.4706	-782	108013	Celf4	Promoter (<=1kb)	Yes
5639	chr18	20931233	20931233	+	0.00042017	0.00465128	27.3737	-13392	67664	Rnf125	Distal Intergenic	Yes
5612	chr18	7983222	7983222	+	0.000862467	0.0077613	20	72603	225131	Wac	Distal Intergenic	No
5858	chr18	81996732	81996732	-	0.000547943	0.00565311	20	-4652	100628596	Mir5127	Exon (ENSMUST00000236169.1/ENSMUST00000236169.1, exon 1 of 1)	No
5746	chr18	58703691	58703691	+	0.00274358	0.0174763	20.0483	44211	66307	Isoc1	Distal Intergenic	No
5806	chr18	73415104	73415104	+	0.00973293	0.0411447	20.1626	-157940	240396	Mex3c	Distal Intergenic	No
5582	chr18	3060074	3060074	+	4.78623e-05	0.000928989	20.3715	63338	100312476	Vmn1r238	Distal Intergenic	No
5663	chr18	34319832	34319832	-	0.000388744	0.00439213	20.3887	-11015	66384	Srp19	3' UTR	No
5857	chr18	81607601	81607601	+	0.000808571	0.00741317	20.4082	384479	100628596	Mir5127	Distal Intergenic	No
5715	chr18	53674780	53674780	-	9.9166e-05	0.00159579	20.4545	26629	100502945	Gm19466	Intron (ENSMUST00000236653.1/100502945, intron 1 of 3)	No
5863	chr18	82165618	82165618	-	0.0013069	0.0103641	20.5	-173538	100628596	Mir5127	Distal Intergenic	No
5735	chr18	57346246	57346246	-	0.000120728	0.00184804	20.5128	-8495	73137	Prrc1	Distal Intergenic	No
5803	chr18	71150128	71150128	-	0.000179304	0.00249253	20.5128	532355	17191	Mbd2	Distal Intergenic	No
5821	chr18	75038967	75038967	+	0.000452477	0.0049049	20.9729	-8357	69190	Dym	Intron (ENSMUST00000236220.1/69190, intron 1 of 8)	No
5748	chr18	60018427	60018427	-	0.000412979	0.00459126	21.0526	-193653	240327	Iigp1c	Distal Intergenic	No
5825	chr18	75773739	75773739	-	0.000522469	0.00546302	21.0526	-46439	207259	Zbtb7c	Distal Intergenic	No
5762	chr18	62601093	62601093	-	0.00418268	0.0233474	21.459	-4766	408198	Spink7	Intron (ENSMUST00000055725.11/328971, intron 1 of 8)	No
5827	chr18	75989388	75989388	+	0.000227507	0.0029761	21.9512	-70070	207259	Zbtb7c	Intron (ENSMUST00000058997.14/207259, intron 2 of 4)	No
5790	chr18	68210837	68210837	-	0.00037878	0.00431771	21.9512	-17230	52662	Ldlrad4	Intron (ENSMUST00000063775.4/52662, intron 3 of 5)	No
5828	chr18	75997733	75997733	-	0.0106324	0.0436499	22.1835	-61725	207259	Zbtb7c	Intron (ENSMUST00000058997.14/207259, intron 2 of 4)	No
5798	chr18	69887007	69887007	-	0.000330371	0.00391408	22.5	-38419	381175	Ccdc68	Exon (ENSMUST00000235804.1/ENSMUST00000235804.1, exon 2 of 2)	No
5879	chr18	84630579	84630579	-	0.00122772	0.00993567	22.6744	17122	338403	Cndp1	Intron (ENSMUST00000236074.1/ENSMUST00000236074.1, intron 2 of 3)	No
5638	chr18	20917335	20917335	+	6.03712e-05	0.00110677	22.7273	-21242	75964	Trappc8	Distal Intergenic	No
5742	chr18	58057894	58057894	-	0.00271381	0.0173569	22.8632	-21916	14119	Fbn2	Intron (ENSMUST00000025497.7/14119, intron 36 of 64)	No
5774	chr18	64708062	64708062	-	0.00144241	0.0111189	23.2127	-46795	54670	Atp8b1	Distal Intergenic	No
5846	chr18	79968396	79968396	-	9.21718e-07	4.00941e-05	24.1616	-51158	102640717	Gm36718	Distal Intergenic	No
5618	chr18	10862868	10862868	+	0.000222441	0.00293251	24.3902	64503	225164	Mib1	Distal Intergenic	No
5695	chr18	40377568	40377568	+	0.000228988	0.0029883	25.4592	-30517	383348	Kctd16	Intron (ENSMUST00000236889.1/383348, intron 2 of 2)	No
5603	chr18	5862379	5862379	+	1.99291e-05	0.000471335	25.5814	131298	21417	Zeb1	Distal Intergenic	No
5637	chr18	20671645	20671645	-	0.000241408	0.0031103	26.459	6365	22139	Ttr	Intron (ENSMUST00000075312.4/22139, intron 3 of 3)	No
5730	chr18	56765808	56765808	+	0.000233969	0.00303797	26.7735	37367	16906	Lmnb1	Intron (ENSMUST00000102912.7/320253, intron 4 of 4)	No
5613	chr18	7992528	7992528	-	0.000359446	0.00415585	26.8293	81909	225131	Wac	Distal Intergenic	No
5634	chr18	17466613	17466613	-	9.4113e-06	0.000262152	27.2247	114377	75162	4930545E07Rik	Distal Intergenic	No
5856	chr18	81162712	81162712	-	2.19993e-05	0.000508754	27.7778	-175941	20689	Sall3	Distal Intergenic	No
5784	chr18	67000717	67000717	+	0.000280634	0.0034836	28.1643	-50694	100503582	Gm19784	Distal Intergenic	No
5686	chr18	38471793	38471793	+	2.05731e-05	0.000482428	28.5714	20483	65113	Ndfip1	Distal Intergenic	No
5870	chr18	82168547	82168547	+	8.17703e-05	0.00138535	28.6278	-176467	100628596	Mir5127	Distal Intergenic	No
5683	chr18	38170760	38170760	+	0.0037464	0.0216747	28.9024	32403	75599	Pcdh1	Distal Intergenic	No
5804	chr18	72492994	72492994	+	0.000213227	0.00284508	29.1667	-141925	13176	Dcc	Distal Intergenic	No
5653	chr18	30915001	30915001	-	5.75393e-05	0.00106733	32.622	297731	19762	Rit2	Distal Intergenic	No
5691	chr18	39573020	39573020	+	5.5442e-06	0.000172094	33.3333	-53599	14815	Nr3c1	Distal Intergenic	No
5708	chr18	46705150	46705150	-	2.81416e-06	9.91437e-05	33.3333	22879	12583	Cdo1	Distal Intergenic	No
5749	chr18	60445272	60445272	+	9.79872e-06	0.000270044	33.3333	56715	106878	Smim3	Distal Intergenic	No
5732	chr18	57077940	57077940	+	7.71162e-06	0.000223413	39.1304	-55150	70417	Megf10	Distal Intergenic	No
5824	chr18	75755833	75755833	+	3.84019e-05	0.000783463	39.9051	-58279	269037	Ctif	Distal Intergenic	No
5808	chr18	73666767	73666767	+	3.11607e-10	3.7248e-08	46.2963	-3992	17128	Smad4	Intron (ENSMUST00000025393.13/17128, intron 4 of 11)	No
6138	chr19	47338935	47338935	+	0.00145353	0.0111812	-20.4592	-24184	14218	Sh3pxd2a	Intron (ENSMUST00000081619.9/14218, intron 6 of 14)	Yes
6159	chr19	53810396	53810396	-	7.34957e-05	0.0012783	-22.2222	17088	73713	Rbm20	Intron (ENSMUST00000164202.8/73713, intron 1 of 13)	Yes
6093	chr19	42054534	42054534	-	0.000831894	0.00756875	-20.8759	2286	66765	4933411K16Rik	Promoter (2-3kb)	Yes
5951	chr19	10452616	10452616	+	4.23412e-07	2.10672e-05	-33.3333	4857	278795	Lrrc10b	3' UTR	No
6155	chr19	53496654	53496654	-	9.70961e-06	0.000268511	-31.9149	-31858	381232	Mirt1	Distal Intergenic	No
5977	chr19	21379573	21379573	-	0.001074	0.00906998	-28.3283	61286	14544	Gda	Distal Intergenic	No
6175	chr19	56155229	56155229	+	7.1887e-05	0.00125876	-26.1905	-131908	226243	Habp2	Distal Intergenic	No
6176	chr19	56200823	56200823	+	0.000122421	0.0018681	-25	-86314	226243	Habp2	Distal Intergenic	No
6053	chr19	36768594	36768594	+	0.00326871	0.0197449	-24.14	-31941	53412	Ppp1r3c	Distal Intergenic	No
5960	chr19	12249704	12249704	+	7.84025e-05	0.00134325	-23.5294	-8045	258683	Or5an1c	Distal Intergenic	No
5910	chr19	6036441	6036441	+	0.0101908	0.0424278	-22.803	-10135	74126	Syvn1	Distal Intergenic	No
6184	chr19	57022272	57022272	-	1.84929e-05	0.000443069	-21.8182	-14044	226250	Afap1l2	Distal Intergenic	No
6003	chr19	27039375	27039375	+	0.00284168	0.0179047	-21.451	153450	329047	Gm815	Distal Intergenic	No
6204	chr19	61240711	61240711	+	0.000249483	0.00318919	-21.2766	-12282	12982	Csf2ra	Distal Intergenic	No
5998	chr19	25484125	25484125	-	0.000244474	0.00314063	-20.5128	-21493	50796	Dmrt1	Distal Intergenic	No
5974	chr19	18742996	18742996	-	0.000774274	0.00719076	-20	-6987	225997	Trpm6	Distal Intergenic	No
6126	chr19	45336143	45336143	-	0.00436876	0.0240064	-24.6154	-27591	12234	Btrc	Exon (ENSMUST00000187727.1/ENSMUST00000187727.1, exon 2 of 2)	No
6191	chr19	57532477	57532477	+	0.000174111	0.00243763	-20	23411	78073	6720468P15Rik	Exon (ENSMUST00000235179.1/ENSMUST00000235179.1, exon 4 of 4)	No
5956	chr19	10860023	10860023	-	0.000126119	0.00190902	-20.7547	7115	98170	Tmem132a	Exon (ENSMUST00000235186.1/ENSMUST00000235186.1, exon 1 of 1)	No
5955	chr19	10848047	10848047	+	5.28933e-06	0.000165741	-26.7857	5152	65221	Slc15a3	Intron (ENSMUST00000025646.2/65221, intron 1 of 7)	No
5992	chr19	25056821	25056821	+	0.00797444	0.0360333	-21.4239	4208	76088	Dock8	Intron (ENSMUST00000025831.7/76088, intron 2 of 47)	No
5983	chr19	23610167	23610167	+	0.00105579	0.00895473	-22.7564	42645	67483	Cfap95	Intron (ENSMUST00000035849.4/67483, intron 2 of 5)	No
6146	chr19	48277049	48277049	-	4.54129e-05	0.00089046	-26.1905	71024	66673	Sorcs3	Intron (ENSMUST00000078880.5/66673, intron 1 of 26)	No
6056	chr19	37073335	37073335	-	0.00120449	0.00980442	-20	-100508	319931	A330032B11Rik	Intron (ENSMUST00000079754.10/208922, intron 7 of 10)	No
6102	chr19	42960454	42960454	-	0.000628396	0.00622795	-22.2344	-180476	192236	Hps1	Intron (ENSMUST00000099428.4/545291, intron 6 of 11)	No
6157	chr19	53682327	53682327	+	0.00114904	0.00949109	-27.295	5021	73713	Rbm20	Intron (ENSMUST00000164202.8/73713, intron 1 of 13)	No
6158	chr19	53748336	53748336	-	0.00011671	0.00179964	-26.8293	-44972	73713	Rbm20	Intron (ENSMUST00000164202.8/73713, intron 1 of 13)	No
6065	chr19	37936978	37936978	-	0.00021618	0.00287729	-26.1218	3003	226101	Myof	Intron (ENSMUST00000172095.2/226101, intron 31 of 52)	No
6145	chr19	48121182	48121182	+	3.53574e-06	0.00011969	-22.7273	-84843	66673	Sorcs3	Intron (ENSMUST00000237618.1/ENSMUST00000237618.1, intron 2 of 2)	No
5933	chr19	9039353	9039353	-	0.00171668	0.0125875	-27.7384	39693	66395	Ahnak	Intron (ENSMUST00000237912.1/66395, intron 5 of 6)	No
5954	chr19	10732350	10732350	-	1.72095e-05	0.000419024	-21.5385	6624	12507	Cd5	Intron (ENSMUST00000238167.1/12507, intron 1 of 11)	No
6063	chr19	37526227	37526227	-	5.09631e-05	0.000973102	-34.9242	5348	107371	Exoc6	Intron (ENSMUST00000238954.1/107371, intron 1 of 22)	No
6061	chr19	37526175	37526175	-	9.2934e-07	4.03065e-05	-30.7692	5296	107371	Exoc6	Intron (ENSMUST00000238954.1/107371, intron 1 of 22)	No
6060	chr19	37526173	37526173	-	1.89969e-06	7.23906e-05	-29.2308	5294	107371	Exoc6	Intron (ENSMUST00000238954.1/107371, intron 1 of 22)	No
6130	chr19	46035376	46035376	+	0.0113953	0.045731	-27.2932	-498	16825	Ldb1	Promoter (<=1kb)	No
5959	chr19	12120461	12120461	+	5.24521e-05	0.000994659	-27.0021	239	258677	Or5a1	Promoter (<=1kb)	No
6114	chr19	44204482	44204482	+	0.000488466	0.00518418	-28.8889	1213	30049	Scd3	Promoter (1-2kb)	No
6044	chr19	34609409	34609409	+	2.31567e-07	1.26568e-05	-28.2882	1439	667370	Ifit3b	Promoter (1-2kb)	No
5912	chr19	6136997	6136997	+	2.65656e-05	0.000590906	-25.4902	1163	56327	Arl2	Promoter (1-2kb)	No
5978	chr19	21439467	21439467	+	0.000808088	0.00741105	-23.4188	1392	14544	Gda	Promoter (1-2kb)	No
6154	chr19	53450235	53450235	-	0.00367492	0.0213941	-23.4144	1256	381232	Mirt1	Promoter (1-2kb)	No
5925	chr19	7304032	7304032	+	0.000412979	0.00459126	21.0526	-8585	13728	Mark2	Exon (ENSMUST00000170286.1/ENSMUST00000170286.1, exon 2 of 2)	Yes
5942	chr19	9836797	9836797	+	7.22624e-07	3.26946e-05	22.4855	38126	16319	Incenp	Exon (ENSMUST00000236905.1/ENSMUST00000236905.1, exon 1 of 2)	Yes
5889	chr19	3577866	3577866	+	0.00397441	0.022508	26.732	-2117	52036	Ppp6r3	Promoter (2-3kb)	Yes
6121	chr19	45102333	45102333	+	0.000206252	0.00277107	20	26194	107250	Kazald1	Intron (ENSMUST00000236133.1/ENSMUST00000236133.1, intron 3 of 4)	No
5894	chr19	4680147	4680147	+	0.00356543	0.0209995	20.061	18168	381196	Gm960	Exon (ENSMUST00000236726.1/ENSMUST00000236726.1, exon 1 of 1)	No
6185	chr19	57033985	57033985	+	0.00763269	0.034991	20.1406	10957	226251	Ablim1	3' UTR	No
6082	chr19	40791004	40791004	-	0.00864547	0.0381014	20.2381	-40275	240665	Ccnj	Intron (ENSMUST00000207801.1/ENSMUST00000207801.1, intron 15 of 25)	No
6029	chr19	34585754	34585754	+	6.98787e-05	0.00123363	20.2703	2223	15959	Ifit3	Promoter (2-3kb)	No
6030	chr19	34585757	34585757	+	4.77217e-05	0.000926667	20.5479	2226	15959	Ifit3	Promoter (2-3kb)	No
6067	chr19	38295126	38295126	-	0.00119619	0.00975358	20.6522	29716	56839	Lgi1	Intron (ENSMUST00000198518.4/56839, intron 4 of 7)	No
6017	chr19	29637942	29637942	+	0.00185175	0.0132755	20.7071	1621	226090	Ermp1	Promoter (1-2kb)	No
6164	chr19	54401123	54401123	+	0.00106054	0.00898297	20.789	356972	11551	Adra2a	Distal Intergenic	No
6011	chr19	28711041	28711041	-	2.11524e-05	0.00049377	20.8333	-30964	226075	Glis3	Intron (ENSMUST00000181393.7/320176, intron 4 of 4)	No
5917	chr19	6361265	6361265	-	0.000132648	0.00198033	20.9302	-2425	22668	Sf1	Promoter (2-3kb)	No
6167	chr19	55188846	55188846	-	0.0077327	0.0352826	21.4156	-732	21684	Tectb	Promoter (<=1kb)	No
6150	chr19	51650264	51650264	+	0.000128868	0.00193735	21.4286	-614033	16333	Ins1	Distal Intergenic	No
5997	chr19	25356981	25356981	-	0.000860698	0.0077517	21.7234	-38322	107351	Kank1	Intron (ENSMUST00000049400.14/107351, intron 3 of 13)	No
5892	chr19	4210634	4210634	+	0.00183956	0.0132122	21.7447	-3604	56708	Clcf1	Distal Intergenic	No
6163	chr19	54333227	54333227	+	0.00771333	0.0352248	21.7639	289076	11551	Adra2a	Distal Intergenic	No
6137	chr19	47146861	47146861	-	0.000223699	0.00294083	22	-2607	546729	Calhm1	Promoter (2-3kb)	No
6090	chr19	41272055	41272055	-	1.26428e-05	0.000328321	22.2222	-8058	107358	Tm9sf3	Distal Intergenic	No
5899	chr19	5096979	5096979	+	3.51974e-05	0.000731983	22.2222	1403	12794	Cnih2	Promoter (1-2kb)	No
5916	chr19	6313954	6313954	+	0.00145687	0.0111877	22.5422	7498	240505	Cdc42bpg	Exon (ENSMUST00000025681.7/240505, exon 13 of 37)	No
6192	chr19	57589593	57589593	+	6.82316e-06	0.000202666	22.6415	-21441	226255	Atrnl1	Distal Intergenic	No
5975	chr19	19822445	19822445	-	0.0011342	0.00940372	23.1424	-502411	68994	1500015L24Rik	Distal Intergenic	No
5906	chr19	5750314	5750314	+	0.00305259	0.018842	23.3766	-337	16998	Ltbp3	Promoter (<=1kb)	No
6195	chr19	58214777	58214777	-	0.00346205	0.0205511	23.4432	163610	100885835	Mir5623	Intron (ENSMUST00000143595.1/ENSMUST00000143595.1, intron 1 of 1)	No
6107	chr19	43595295	43595295	+	0.00137601	0.0107556	24.2788	-17030	18089	Nkx2-3	Distal Intergenic	No
5968	chr19	16063590	16063590	+	0.000667977	0.00649044	24.6377	-69241	14682	Gnaq	Distal Intergenic	No
6111	chr19	43827345	43827345	+	0.00247042	0.0162588	24.8718	-11458	100038628	Gm10768	Intron (ENSMUST00000026208.5/12780, intron 25 of 31)	No
6084	chr19	40958113	40958113	-	0.00158331	0.011872	24.9658	36035	17060	Blnk	Intron (ENSMUST00000117695.7/17060, intron 6 of 16)	No
5990	chr19	24849456	24849456	+	3.85582e-05	0.000786287	25	12196	226041	Pgm5	Intron (ENSMUST00000047666.4/226041, intron 1 of 10)	No
6086	chr19	41107324	41107324	+	0.00307935	0.0189528	25.3456	-30211	226115	Opalin	Intron (ENSMUST00000025986.14/24087, intron 10 of 20)	No
6064	chr19	37532963	37532963	-	0.00024325	0.00312947	25.7331	12084	107371	Exoc6	Intron (ENSMUST00000238954.1/107371, intron 1 of 22)	No
5931	chr19	8652985	8652985	+	0.00273485	0.0174373	26.1111	10350	402757	9830166K06Rik	Intron (ENSMUST00000236864.1/402757, intron 2 of 2)	No
6074	chr19	39425178	39425178	-	3.24716e-05	0.000687599	26.3158	37897	13097	Cyp2c38	Intron (ENSMUST00000035488.2/13097, intron 5 of 8)	No
6200	chr19	58901567	58901567	-	7.67212e-06	0.000222488	26.5306	10192	100526480	Mir3086	Intron (ENSMUST00000237297.1/73442, intron 2 of 6)	No
5982	chr19	23394958	23394958	-	0.000106308	0.0016794	28.1621	53440	71738	Mamdc2	Intron (ENSMUST00000036069.7/71738, intron 2 of 13)	No
6131	chr19	46446092	46446092	-	0.00205719	0.0143066	28.5985	-11814	24069	Sufu	Intron (ENSMUST00000039922.12/24069, intron 3 of 11)	No
5964	chr19	14948489	14948489	-	4.14278e-05	0.000829843	28.9474	-350438	21888	Tle4	Distal Intergenic	No
6085	chr19	41061493	41061493	-	0.000734318	0.00692497	29.8413	6630	226115	Opalin	Downstream (<=300bp)	No
5929	chr19	8097819	8097819	-	8.78305e-05	0.00146108	30.1744	34163	434674	Slc22a28	Intron (ENSMUST00000065651.4/434674, intron 5 of 9)	No
6142	chr19	47589579	47589579	+	0.00030193	0.00367434	30.4437	9560	20874	Slk	Intron (ENSMUST00000026043.11/20874, intron 1 of 17)	No
6194	chr19	58096350	58096350	-	2.712e-06	9.63515e-05	30.7692	45183	100885835	Mir5623	Intron (ENSMUST00000077282.6/226255, intron 28 of 28)	No
6148	chr19	49694076	49694076	-	1.60296e-09	1.64047e-07	50	558602	58178	Sorcs1	Distal Intergenic	No
6799	chr2	170321725	170321725	+	5.87837e-06	0.000179853	-32.5758	28015	76960	Bcas1	Distal Intergenic	Yes
6338	chr2	32486213	32486213	-	0.00269606	0.0172837	-20.924	-34768	227731	Slc25a25	Distal Intergenic	Yes
6299	chr2	27982391	27982391	-	1.336e-05	0.000343808	-31.4286	-35050	12831	Col5a1	Intron (ENSMUST00000028280.13/12831, intron 27 of 65)	Yes
6268	chr2	24643115	24643115	+	0.000964699	0.00840963	-24.6411	-5636	12287	Cacna1b	Intron (ENSMUST00000070864.13/12287, intron 31 of 45)	Yes
6504	chr2	102364641	102364641	-	9.84347e-05	0.00158895	-22.449	35616	80985	Trim44	Intron (ENSMUST00000102573.7/80985, intron 2 of 4)	Yes
6764	chr2	166293198	166293198	+	0.0069331	0.0327997	-24.8355	19290	670775	Gm11468	Intron (ENSMUST00000152987.1/670775, intron 2 of 2)	Yes
6789	chr2	168767671	168767671	-	0.000510031	0.00536419	-26.6667	272	99377	Sall4	Promoter (<=1kb)	Yes
6292	chr2	27103633	27103633	-	9.83107e-05	0.00158752	-22.3602	-153	77794	Adamtsl2	Promoter (<=1kb)	Yes
6286	chr2	26357851	26357851	-	2.04184e-05	0.00047982	-25.641	1896	332579	Card9	Promoter (1-2kb)	Yes
6842	chr2	178950248	178950248	-	6.74576e-07	3.0962e-05	-38.2353	-464688	68175	4930591A17Rik	Distal Intergenic	No
6743	chr2	163781561	163781561	+	1.39572e-06	5.61714e-05	-35.6525	-31322	11486	Ada	Distal Intergenic	No
6572	chr2	128540341	128540341	-	7.95659e-07	3.54855e-05	-34.8837	-37576	100043424	Morrbid	Distal Intergenic	No
6412	chr2	61484469	61484469	+	9.57082e-05	0.00155893	-32.381	-94116	21353	Tank	Distal Intergenic	No
6442	chr2	75776648	75776648	+	2.62135e-06	9.39264e-05	-30.6452	-55529	228061	Agps	Distal Intergenic	No
6666	chr2	152939079	152939079	+	6.60148e-07	3.04741e-05	-30	-5871	14239	Foxs1	Distal Intergenic	No
6295	chr2	27800023	27800023	-	9.19333e-06	0.000256973	-29.4118	59822	20181	Rxra	Distal Intergenic	No
6306	chr2	28588871	28588871	-	1.77728e-06	6.84952e-05	-29.3103	-5592	70239	Gtf3c5	Distal Intergenic	No
6539	chr2	118506113	118506113	+	7.84369e-05	0.00134358	-28.5281	-26402	20813	Srp14	Distal Intergenic	No
6404	chr2	59574427	59574427	+	5.63972e-06	0.000174489	-27.907	-37615	66860	Tanc1	Distal Intergenic	No
6807	chr2	172546162	172546162	+	2.23086e-05	0.000514215	-27.907	-3431	21420	Tfap2c	Distal Intergenic	No
6781	chr2	167823009	167823009	-	8.61333e-05	0.00143773	-27.0308	-109048	19246	Ptpn1	Distal Intergenic	No
6438	chr2	74671899	74671899	-	3.16515e-05	0.00067673	-26.6667	-3114	15432	Hoxd12	Distal Intergenic	No
6723	chr2	160723133	160723133	+	9.77529e-06	0.000269651	-26.1905	5664	21969	Top1	Distal Intergenic	No
6811	chr2	173080379	173080379	-	5.14563e-05	0.0009802	-26	-30456	74161	Ctcflos	Distal Intergenic	No
6520	chr2	105520170	105520170	+	0.00129922	0.0103208	-25.7765	-120851	19672	Rcn1	Distal Intergenic	No
6839	chr2	178625647	178625647	-	0.000190389	0.00260977	-25.2319	165017	381409	Cdh26	Distal Intergenic	No
6772	chr2	166751268	166751268	-	4.64199e-05	0.000906739	-25	-37436	277360	Prex1	Distal Intergenic	No
6747	chr2	164702776	164702776	-	0.00213967	0.0146994	-24.4318	4275	78239	Spint4	Distal Intergenic	No
6845	chr2	179172673	179172673	+	0.00713367	0.0334259	-24.2096	-242263	68175	4930591A17Rik	Distal Intergenic	No
6575	chr2	128900855	128900855	-	3.97435e-05	0.00080364	-24.1379	36923	70370	Fbln7	Distal Intergenic	No
6846	chr2	179207202	179207202	-	0.00154206	0.0116559	-23.8889	-207734	68175	4930591A17Rik	Distal Intergenic	No
6656	chr2	152336220	152336220	+	0.00538773	0.0276805	-23.6631	-3567	24105	Rbck1	Distal Intergenic	No
6538	chr2	118378256	118378256	-	0.000176165	0.0024593	-23.4043	-4837	381413	Gpr176	Distal Intergenic	No
6866	chr2	181070797	181070797	+	9.11756e-06	0.000255584	-23.1674	24624	16536	Kcnq2	Distal Intergenic	No
6767	chr2	166418773	166418773	-	5.18563e-05	0.000986116	-23.0769	-28678	319684	5031425F14Rik	Distal Intergenic	No
6208	chr2	3549951	3549951	+	0.00105842	0.00896927	-22.7921	-20537	66540	Fam107b	Distal Intergenic	No
6804	chr2	172383137	172383137	+	0.00730831	0.0339872	-22.3923	-10657	320664	Cass4	Distal Intergenic	No
6798	chr2	170223243	170223243	+	0.00868549	0.0381957	-22.0246	-75140	228913	Zfp217	Distal Intergenic	No
6720	chr2	160118697	160118697	-	0.000332536	0.00393128	-21.9512	102044	71613	9130015L21Rik	Distal Intergenic	No
6455	chr2	80232321	80232321	-	0.00133929	0.0105612	-21.5875	-60151	320769	Prdx6b	Distal Intergenic	No
6631	chr2	145667342	145667342	+	0.00103774	0.0088442	-21.2121	-7873	408057	BC039771	Distal Intergenic	No
6379	chr2	38664716	38664716	+	0.000725681	0.00685997	-20.9302	-20629	19177	Psmb7	Distal Intergenic	No
6823	chr2	175075543	175075543	+	0.00257565	0.0167526	-20.7547	-7762	664987	Gm14393	Distal Intergenic	No
6732	chr2	162851492	162851492	+	0.00604151	0.0299484	-20.6628	-80036	67996	Srsf6	Distal Intergenic	No
6523	chr2	107435135	107435135	-	0.00047239	0.00505675	-20.5128	143740	16492	Kcna4	Distal Intergenic	No
6641	chr2	149014248	149014248	-	0.000486231	0.00516854	-20	-138556	13010	Cst3	Distal Intergenic	No
6498	chr2	98667110	98667110	-	2.44108e-05	0.00055259	-34.2199	1199021	241568	Lrrc4c	Exon (ENSMUST00000099683.1/ENSMUST00000099683.1, exon 2 of 5)	No
6614	chr2	143151252	143151252	-	0.000942871	0.00827671	-27.7018	72779	57329	Otor	Exon (ENSMUST00000118582.1/ENSMUST00000118582.1, exon 1 of 1)	No
6578	chr2	129948577	129948577	+	1.50821e-07	8.80536e-06	-33.3333	-63772	21818	Tgm3	Exon (ENSMUST00000187719.1/ENSMUST00000187719.1, exon 1 of 1)	No
6383	chr2	39154157	39154157	+	0.00255156	0.0166376	-23.4082	8078	100042584	Gm16523	Exon (ENSMUST00000204611.1/ENSMUST00000204611.1, exon 1 of 1)	No
6852	chr2	179595292	179595292	+	0.000115465	0.00178639	-20	151059	12561	Cdh4	Intron (ENSMUST00000000314.12/12561, intron 2 of 15)	No
6855	chr2	179799526	179799526	+	1.34103e-05	0.000344801	-28.5714	22363	12561	Cdh4	Intron (ENSMUST00000000314.12/12561, intron 4 of 15)	No
6663	chr2	152808927	152808927	-	0.00010359	0.00164804	-23.4737	19608	12048	Bcl2l1	Intron (ENSMUST00000007803.11/12048, intron 2 of 2)	No
6231	chr2	11282928	11282928	+	0.00124061	0.010003	-22.2727	32470	18761	Prkcq	Intron (ENSMUST00000028118.8/18761, intron 14 of 17)	No
6549	chr2	121052037	121052037	-	4.27813e-05	0.000850006	-20.7547	-14965	13828	Epb42	Intron (ENSMUST00000028721.7/74176, intron 9 of 12)	No
6580	chr2	130470715	130470715	+	3.20502e-05	0.00068228	-23.2558	20171	19262	Ptpra	Intron (ENSMUST00000028769.13/19262, intron 1 of 20)	No
6537	chr2	118301270	118301270	+	0.0091314	0.0394796	-20.1066	-3644	73358	1700054M17Rik	Intron (ENSMUST00000039160.2/381413, intron 1 of 2)	No
6681	chr2	155070417	155070417	-	0.00264984	0.0170926	-29.4444	4030	269378	Ahcy	Intron (ENSMUST00000054607.15/269378, intron 1 of 9)	No
6270	chr2	24731906	24731906	-	0.000109575	0.00171815	-23.8806	31141	12287	Cacna1b	Intron (ENSMUST00000070864.13/12287, intron 5 of 45)	No
6332	chr2	31736067	31736067	-	0.00111609	0.00929727	-24.527	-23876	11350	Abl1	Intron (ENSMUST00000075759.12/11350, intron 1 of 10)	No
6510	chr2	103702968	103702968	+	9.86457e-05	0.00159061	-21.8182	-12067	99382	Abtb2	Intron (ENSMUST00000076212.3/99382, intron 5 of 16)	No
6316	chr2	29726552	29726552	+	1.81743e-05	0.000437656	-23.0769	-4041	107746	Rapgef1	Intron (ENSMUST00000095087.10/107746, intron 16 of 25)	No
6835	chr2	178188636	178188636	-	0.000856631	0.00773007	-22.9167	-4448	74189	Phactr3	Intron (ENSMUST00000108917.7/74189, intron 1 of 12)	No
6827	chr2	177076259	177076259	+	1.11761e-05	0.000299216	-20.6897	66578	628147	Gm2004	Intron (ENSMUST00000108970.8/ENSMUST00000108970.8, intron 1 of 3)	No
6794	chr2	169666829	169666829	-	3.14588e-05	0.000674082	-29.7872	33153	228911	Tshz2	Intron (ENSMUST00000109159.2/228911, intron 1 of 2)	No
6726	chr2	161582608	161582608	+	0.00391458	0.0222909	-22.622	217547	19281	Ptprt	Intron (ENSMUST00000109443.7/19281, intron 18 of 30)	No
6728	chr2	161878468	161878468	+	0.00641977	0.0312355	-28.1513	-78313	19281	Ptprt	Intron (ENSMUST00000109443.7/19281, intron 9 of 30)	No
6696	chr2	157432522	157432522	-	6.93728e-05	0.00122765	-29.4286	8130	20779	Src	Intron (ENSMUST00000109533.7/20779, intron 1 of 13)	No
6680	chr2	154853970	154853970	+	0.00194408	0.0137211	-20.4545	38812	67204	Eif2s2	Intron (ENSMUST00000109701.9/19383, intron 1 of 7)	No
6325	chr2	30838664	30838664	-	1.85444e-06	7.08807e-05	-29.1667	3692	20204	Prrx2	Intron (ENSMUST00000113592.8/20204, intron 1 of 3)	No
6632	chr2	146134511	146134511	-	0.00985138	0.0414765	-20.296	-17833	78774	Cfap61	Intron (ENSMUST00000133433.7/78774, intron 22 of 26)	No
6349	chr2	34067218	34067218	-	3.46652e-05	0.000723456	-29.078	40511	329387	C230014O12Rik	Intron (ENSMUST00000134921.1/329387, intron 1 of 3)	No
6415	chr2	62400652	62400652	+	5.25799e-05	0.000996128	-21.5686	11207	13482	Dpp4	Intron (ENSMUST00000136879.1/ENSMUST00000136879.1, intron 1 of 4)	No
6721	chr2	160321649	160321649	+	6.61149e-05	0.00118607	-23.4127	5845	329554	Gm826	Intron (ENSMUST00000138905.1/329554, intron 1 of 2)	No
6740	chr2	163676358	163676358	+	0.000712232	0.00677153	-23.4671	14859	18769	Pkig	Intron (ENSMUST00000147385.7/18769, intron 1 of 2)	No
6222	chr2	6276357	6276357	+	2.79198e-05	0.000613601	-24.4444	-46310	98910	Usp6nl	Intron (ENSMUST00000151782.1/320132, intron 3 of 6)	No
6608	chr2	135552886	135552886	-	0.00947217	0.0404177	-20.1265	30410	320684	9630028H03Rik	Intron (ENSMUST00000153402.1/320684, intron 1 of 1)	No
6503	chr2	101821228	101821228	+	3.22623e-05	0.000685083	-25.5319	-6895	72446	Prr5l	Intron (ENSMUST00000163762.7/72446, intron 2 of 9)	No
6709	chr2	158529270	158529270	-	7.6633e-05	0.0013196	-22.6415	-12467	545481	Arhgap40	Intron (ENSMUST00000165398.1/545481, intron 2 of 14)	No
6310	chr2	29219309	29219309	+	4.6967e-05	0.000915641	-31.2264	-14387	171171	Ntng2	Intron (ENSMUST00000183583.7/171171, intron 2 of 5)	No
6529	chr2	113064820	113064820	-	0.000100271	0.00160799	-22.2222	-34489	20192	Ryr3	Intron (ENSMUST00000208151.1/20192, intron 1 of 101)	No
6570	chr2	128239903	128239903	-	0.0110309	0.0447524	-21.4939	111772	12125	Bcl2l11	Intron (ENSMUST00000225087.1/100043424, intron 2 of 6)	No
6354	chr2	34961260	34961260	-	0.000374162	0.0042784	-30.3911	302	22029	Traf1	Promoter (<=1kb)	No
6626	chr2	144565483	144565483	-	9.12499e-07	3.97912e-05	-27.2727	584	27054	Sec23b	Promoter (<=1kb)	No
6278	chr2	25571292	25571292	-	0.000824346	0.00752106	-26.3248	24	381352	Mamdc4	Promoter (<=1kb)	No
6664	chr2	152910431	152910431	-	9.27536e-06	0.000258855	-25	-921	228785	Mylk2	Promoter (<=1kb)	No
6380	chr2	38711379	38711379	+	0.00156139	0.0117576	-20.7162	-191	26423	Nr5a1	Promoter (<=1kb)	No
6708	chr2	158259867	158259867	+	5.34817e-08	3.58782e-06	-35.098	1773	329547	Bpi	Promoter (1-2kb)	No
6267	chr2	24384005	24384005	-	0.000872678	0.00782128	-27.3333	-1327	215632	Psd4	Promoter (1-2kb)	No
6308	chr2	28838881	28838881	+	0.00725244	0.0338072	-25	1405	269252	Gtf3c4	Promoter (1-2kb)	No
6551	chr2	121190483	121190483	+	7.09424e-05	0.00124792	-25	-1464	51885	Tubgcp4	Promoter (1-2kb)	No
6676	chr2	154146243	154146243	+	8.05536e-05	0.00137053	-25	1940	18843	Bpifa1	Promoter (1-2kb)	No
6686	chr2	156032685	156032685	+	0.00277849	0.0176249	-22.7815	-1251	74562	Fer1l4	Promoter (1-2kb)	No
6283	chr2	26087653	26087653	+	3.01295e-06	0.000104965	-32.2034	2722	67991	Nacc2	Promoter (2-3kb)	No
6212	chr2	4282704	4282704	-	0.00028327	0.00351021	-23.6842	-2856	209630	Frmd4a	Promoter (2-3kb)	No
6776	chr2	167211305	167211305	-	0.000145464	0.00213162	-23.6842	-2889	19223	Ptgis	Promoter (2-3kb)	No
6581	chr2	130700469	130700469	-	0.00559834	0.0284305	-22.5	-2950	269356	Slc4a11	Promoter (2-3kb)	No
6272	chr2	24947654	24947654	+	0.000192569	0.00263377	-22.2222	-2138	67187	Zmynd19	Promoter (2-3kb)	No
6352	chr2	34441529	34441529	+	0.000577991	0.00586943	20.7954	-2818	227743	Mapkap1	Promoter (2-3kb)	Yes
6774	chr2	167145975	167145975	-	0.00651967	0.0315571	21.2403	42843	16500	Kcnb1	Intron (ENSMUST00000207917.1/16500, intron 1 of 1)	Yes
6854	chr2	179792703	179792703	-	0.00393432	0.0223389	21.4151	15540	12561	Cdh4	Intron (ENSMUST00000000314.12/12561, intron 3 of 15)	Yes
6870	chr2	181456110	181456110	+	0.000974543	0.00846701	21.6216	3269	72147	Zbtb46	Intron (ENSMUST00000029106.12/72147, intron 1 of 4)	Yes
6737	chr2	163395230	163395230	-	0.00274714	0.0174902	21.6425	2719	59091	Jph2	Promoter (2-3kb)	Yes
6754	chr2	165051834	165051834	+	0.00312189	0.0191425	22.6449	-3793	21939	Cd40	Distal Intergenic	Yes
6302	chr2	28065124	28065124	+	4.89658e-05	0.000944589	25	19761	14134	Fcnb	Distal Intergenic	Yes
6344	chr2	32966120	32966120	+	0.000122421	0.0018681	25	2829	104367	Snora65	Promoter (2-3kb)	Yes
6337	chr2	32055491	32055491	+	1.52547e-05	0.000381008	25.5814	3799	227720	Nup214	Intron (ENSMUST00000139629.1/241303, intron 3 of 5)	Yes
6768	chr2	166460296	166460296	-	0.00492759	0.0260235	27.2263	12845	319684	5031425F14Rik	Distal Intergenic	Yes
6347	chr2	33430081	33430081	-	5.89348e-05	0.00108698	29.6979	1236	241311	Zbtb34	Promoter (1-2kb)	Yes
6832	chr2	177323219	177323219	-	1.7514e-05	0.000424901	30.6034	-141514	628308	Zfp970	Intron (ENSMUST00000108959.2/ENSMUST00000108959.2, intron 1 of 3)	Yes
6755	chr2	165051841	165051841	+	1.22217e-06	5.03812e-05	34	-3786	21939	Cd40	Distal Intergenic	Yes
6301	chr2	28000253	28000253	-	2.94181e-06	0.000103146	38.1481	-17188	12831	Col5a1	Intron (ENSMUST00000028280.13/12831, intron 37 of 65)	Yes
6713	chr2	158660821	158660821	+	4.39613e-05	0.00086856	20	-4577	228852	Ppp1r16b	Distal Intergenic	No
6765	chr2	166320647	166320647	+	0.000933742	0.00822318	20.0483	46739	670775	Gm11468	Distal Intergenic	No
6254	chr2	19941965	19941965	+	0.00109263	0.00917106	20.1256	32185	208618	Etl4	Intron (ENSMUST00000114610.7/208618, intron 1 of 7)	No
6719	chr2	159933046	159933046	+	7.59932e-11	1.04097e-08	20.2703	-14295	71081	4933416E03Rik	Intron (ENSMUST00000146060.1/ENSMUST00000146060.1, intron 1 of 3)	No
6780	chr2	167817004	167817004	-	9.02297e-06	0.000253361	20.3125	-115053	19246	Ptpn1	Distal Intergenic	No
6217	chr2	5018012	5018012	+	0.0018014	0.0130023	20.3963	-5221	70024	Mcm10	Distal Intergenic	No
6363	chr2	35679111	35679111	+	0.000302682	0.00367885	20.5128	-12883	69601	Dab2ip	Intron (ENSMUST00000112986.8/69601, intron 3 of 16)	No
6672	chr2	153825606	153825606	+	0.000146771	0.00214543	20.5128	-17375	100504221	Efcab8	Intron (ENSMUST00000126656.3/100504221, intron 21 of 27)	No
6394	chr2	52492212	52492212	+	8.28126e-05	0.00139898	20.5128	64497	12298	Cacnb4	Intron (ENSMUST00000178799.7/12298, intron 2 of 13)	No
6553	chr2	121954521	121954521	-	0.000530113	0.00551821	20.5128	-1480	329506	Ctdspl2	Promoter (1-2kb)	No
6793	chr2	169405967	169405967	-	0.000366141	0.0042068	20.8333	-227046	228911	Tshz2	Distal Intergenic	No
6813	chr2	173279086	173279086	-	0.00213317	0.0146668	20.8333	-2553	65112	Pmepa1	Promoter (2-3kb)	No
6456	chr2	80332404	80332404	+	0.00109442	0.00917567	20.9302	1111	66861	Dnajc10	Promoter (1-2kb)	No
6601	chr2	133099017	133099017	+	0.000463282	0.00498405	21.0648	-153111	241639	Fermt1	Distal Intergenic	No
6221	chr2	6222282	6222282	+	0.00112297	0.00933954	21.0769	-9249	67856	Echdc3	Intron (ENSMUST00000151782.1/320132, intron 1 of 6)	No
6806	chr2	172546125	172546125	+	0.000345099	0.0040397	21.2121	-3468	21420	Tfap2c	Distal Intergenic	No
6246	chr2	17709707	17709707	+	0.000382399	0.00434629	21.2121	21336	74103	Nebl	Intron (ENSMUST00000028080.11/74103, intron 2 of 6)	No
6211	chr2	4200647	4200647	+	0.000315757	0.00378742	21.3275	47775	209630	Frmd4a	Intron (ENSMUST00000177457.7/209630, intron 2 of 24)	No
6493	chr2	93545519	93545519	+	0.0044436	0.0242965	21.3666	-82379	12521	Cd82	Distal Intergenic	No
6752	chr2	164962290	164962290	-	0.000155828	0.00224471	21.3684	1444	57138	Slc12a5	Promoter (1-2kb)	No
6706	chr2	157823384	157823384	+	7.44617e-05	0.00129052	21.4286	33520	66642	Ctnnbl1	Intron (ENSMUST00000029178.6/66642, intron 10 of 15)	No
6848	chr2	179226562	179226562	+	0.00502822	0.0263733	21.524	-188374	68175	4930591A17Rik	Distal Intergenic	No
6617	chr2	143767145	143767145	+	0.000284854	0.00352538	21.6216	22041	378775	Pcsk2os2	Intron (ENSMUST00000028905.9/18549, intron 6 of 11)	No
6761	chr2	165357737	165357737	+	0.0109036	0.044402	21.6501	1664	381405	Zfp663	Promoter (1-2kb)	No
6411	chr2	61222069	61222069	+	0.0119243	0.0470701	21.657	-246918	100038493	Gm13582	Distal Intergenic	No
6497	chr2	98333826	98333826	-	4.6976e-06	0.000150475	21.7949	865737	241568	Lrrc4c	Distal Intergenic	No
6564	chr2	126339525	126339525	+	0.000217962	0.00289402	21.875	152028	241633	Atp8b4	Intron (ENSMUST00000040128.11/241633, intron 24 of 27)	No
6688	chr2	156652792	156652792	-	0.0123489	0.0481832	21.8992	39087	228836	Dlgap4	Intron (ENSMUST00000109567.9/228836, intron 1 of 12)	No
6565	chr2	126720490	126720490	+	0.000125006	0.00189739	21.9512	13130	84092	Usp8	Intron (ENSMUST00000138859.1/84092, intron 3 of 16)	No
6645	chr2	150936137	150936137	+	0.00162732	0.0121003	22.0093	4772	78177	Ninl	Intron (ENSMUST00000109896.7/78177, intron 23 of 23)	No
6328	chr2	31129162	31129162	-	0.00143135	0.0110548	22.1021	12640	14269	Fnbp1	Intron (ENSMUST00000073879.11/14269, intron 1 of 13)	No
6390	chr2	48657661	48657661	-	0.000218802	0.00289979	22.2222	-156448	11480	Acvr2a	Distal Intergenic	No
6544	chr2	119896505	119896505	-	0.00456583	0.0247485	22.2651	-723	29808	Mga	Promoter (<=1kb)	No
6546	chr2	120544153	120544153	+	0.00116572	0.00958396	22.3214	-4293	20402	Zfp106	Intron (ENSMUST00000055241.12/20402, intron 3 of 21)	No
6441	chr2	75233810	75233810	+	0.000687703	0.0066158	22.3494	364829	53375	Mtx2	Intron (ENSMUST00000230629.1/ENSMUST00000230629.1, intron 2 of 6)	No
6297	chr2	27959840	27959840	-	0.0020882	0.0144538	22.5739	-57601	12831	Col5a1	Intron (ENSMUST00000028280.13/12831, intron 11 of 65)	No
6282	chr2	25825397	25825397	-	0.0118477	0.046881	22.7106	2244	77704	Lcn9	Promoter (2-3kb)	No
6868	chr2	181277967	181277967	-	0.000192359	0.0026317	22.7273	115	229004	Gmeb2	Promoter (<=1kb)	No
6762	chr2	165727807	165727807	+	0.00156095	0.0117568	22.9108	14238	14049	Eya2	Intron (ENSMUST00000088132.12/14049, intron 8 of 15)	No
6206	chr2	3529590	3529590	+	0.000272187	0.00340636	22.962	15706	227526	Cdnf	Distal Intergenic	No
6251	chr2	18848464	18848464	-	0.00916062	0.0395691	23.0352	17656	18718	Pip4k2a	Intron (ENSMUST00000006912.11/18718, intron 7 of 9)	No
6494	chr2	93704205	93704205	+	0.00043301	0.00474814	23.0769	304	14043	Ext2	Promoter (<=1kb)	No
6420	chr2	68492380	68492380	+	0.00690057	0.0327142	23.119	-20112	53416	Stk39	Distal Intergenic	No
6371	chr2	36441209	36441209	-	0.000130657	0.00195657	23.1579	-11378	258953	Or1j12	Distal Intergenic	No
6788	chr2	168273396	168273396	-	8.82628e-05	0.00146606	23.6842	-4065	241794	Kcng1	Intron (ENSMUST00000109191.1/241794, intron 1 of 2)	No
6748	chr2	164713124	164713124	-	0.000113484	0.00176409	23.7775	-2181	641368	Spint5	Promoter (2-3kb)	No
6862	chr2	180454988	180454988	-	0.00471805	0.025254	23.7813	-1257	108115	Slco4a1	Promoter (1-2kb)	No
6763	chr2	166289326	166289326	-	5.00197e-05	0.000959557	23.8095	15418	670775	Gm11468	Intron (ENSMUST00000152987.1/670775, intron 2 of 2)	No
6633	chr2	146185713	146185713	-	0.00011406	0.00176961	23.913	-28552	78774	Cfap61	Intron (ENSMUST00000133433.7/78774, intron 25 of 26)	No
6619	chr2	143845302	143845302	+	8.29455e-05	0.00139935	23.9685	17641	12075	Bfsp1	Intron (ENSMUST00000099296.3/12075, intron 4 of 7)	No
6670	chr2	153288031	153288031	-	0.000164416	0.00233487	24.6581	-3382	16569	Kif3b	Distal Intergenic	No
6429	chr2	71781753	71781753	+	7.29576e-05	0.0012712	24.7449	-5176	16403	Itga6	Intron (ENSMUST00000133124.7/16403, intron 3 of 5)	No
6375	chr2	37772744	37772744	-	0.00858613	0.0379061	25	-3505	241324	Crb2	Distal Intergenic	No
6387	chr2	44481519	44481519	-	0.00018232	0.00252333	25	89828	227835	Gtdc1	Distal Intergenic	No
6773	chr2	166822006	166822006	+	1.09068e-05	0.00029379	25	-5651	99371	Arfgef2	Intron (ENSMUST00000099078.9/99371, intron 1 of 38)	No
6751	chr2	164956615	164956615	+	9.18908e-05	0.00151152	25	2229	17395	Mmp9	Promoter (2-3kb)	No
6585	chr2	131451704	131451704	+	0.00113553	0.0094123	25.1292	-39792	228608	Smox	Distal Intergenic	No
6569	chr2	128209707	128209707	+	0.000221306	0.00291994	25.1613	81576	12125	Bcl2l11	Intron (ENSMUST00000225087.1/100043424, intron 3 of 6)	No
6831	chr2	177314256	177314256	-	2.9963e-08	2.19903e-06	26.2418	-150477	628308	Zfp970	Distal Intergenic	No
6382	chr2	39154068	39154068	+	0.00973349	0.0411451	26.4865	8167	100042584	Gm16523	Exon (ENSMUST00000204611.1/ENSMUST00000204611.1, exon 1 of 1)	No
6249	chr2	18521888	18521888	+	3.15715e-05	0.000675676	26.5306	-129058	13418	Dnajc1	Distal Intergenic	No
6243	chr2	14865798	14865798	+	3.38616e-05	0.00071072	26.7532	-7857	12296	Cacnb2	Intron (ENSMUST00000114723.8/12296, intron 2 of 13)	No
6388	chr2	47153219	47153219	-	1.20716e-05	0.000317413	26.8293	1456419	69405	1700019E08Rik	Distal Intergenic	No
6524	chr2	109738360	109738360	-	8.07308e-06	0.000231679	26.8293	28977	12064	Bdnf	Distal Intergenic	No
6557	chr2	122626877	122626877	+	0.000302518	0.00367846	26.9524	-3769	214616	Afg2b	Distal Intergenic	No
6269	chr2	24660162	24660162	-	0.00011095	0.00173478	26.9928	-22683	12287	Cacna1b	Intron (ENSMUST00000070864.13/12287, intron 21 of 45)	No
6657	chr2	152453838	152453838	+	3.18477e-05	0.000680102	27.5	10782	629114	Defb23	Distal Intergenic	No
6541	chr2	119175565	119175565	+	7.2835e-06	0.000212687	27.6596	1056	623781	Gm14137	Promoter (1-2kb)	No
6634	chr2	146229095	146229095	-	7.31877e-05	0.0012742	27.8429	7174	53626	Insm1	Distal Intergenic	No
6636	chr2	147260569	147260569	+	3.09817e-05	0.000665637	27.907	73145	78068	6430503K07Rik	Intron (ENSMUST00000136998.2/100313531, intron 1 of 5)	No
6479	chr2	90797581	90797581	+	0.000542616	0.00560907	28.0952	13521	271813	Agbl2	Exon (ENSMUST00000170320.7/271813, exon 8 of 18)	No
6408	chr2	60221274	60221274	+	0.000332694	0.00393209	28.1319	-3495	57438	Marchf7	Intron (ENSMUST00000102748.10/57438, intron 1 of 9)	No
6227	chr2	9619532	9619532	-	0.000815367	0.00745813	28.4553	254140	14462	Gata3	Distal Intergenic	No
6552	chr2	121417783	121417783	-	1.17328e-05	0.000310446	28.9474	3675	14827	Pdia3	Intron (ENSMUST00000028683.13/14827, intron 1 of 12)	No
6841	chr2	178947565	178947565	-	1.08575e-05	0.00029282	29.4118	-467371	68175	4930591A17Rik	Distal Intergenic	No
6215	chr2	4822947	4822947	+	0.000399808	0.0044787	29.7403	-58617	109079	Sephs1	Distal Intergenic	No
6667	chr2	152960859	152960859	+	3.89784e-06	0.000129396	30.2326	-1626	74711	Ttll9	Promoter (1-2kb)	No
6838	chr2	178526910	178526910	-	0.00079862	0.0073502	30.5208	66280	381409	Cdh26	Distal Intergenic	No
6690	chr2	156685590	156685590	-	0.000941883	0.00827341	30.9163	-15032	228836	Dlgap4	Intron (ENSMUST00000109567.9/228836, intron 2 of 12)	No
6233	chr2	11376493	11376493	-	2.47448e-05	0.000559004	30.9203	22008	77543	8030442B05Rik	Intron (ENSMUST00000192626.1/77543, intron 1 of 2)	No
6790	chr2	169028510	169028510	-	4.38942e-05	0.000867623	31.6035	50242	75508	1700017J07Rik	Distal Intergenic	No
6393	chr2	52492197	52492197	+	1.25363e-07	7.54373e-06	31.7073	64512	12298	Cacnb4	Intron (ENSMUST00000178799.7/12298, intron 2 of 13)	No
6724	chr2	160727035	160727035	+	2.89781e-05	0.000631979	32.2581	-4265	18803	Plcg1	Distal Intergenic	No
6795	chr2	169970516	169970516	-	2.36186e-06	8.63827e-05	32.5	-7329	446211	AY702102	Intron (ENSMUST00000123300.2/228911, intron 1 of 1)	No
6492	chr2	93506587	93506587	-	0.000958005	0.00837168	32.6681	-43447	12521	Cd82	Distal Intergenic	No
6710	chr2	158559766	158559766	+	2.50464e-07	1.34973e-05	33.3333	18029	545481	Arhgap40	Distal Intergenic	No
6501	chr2	101634865	101634865	-	4.25728e-06	0.000138995	33.3333	-5856	68170	Iftap	Intron (ENSMUST00000160037.7/68170, intron 1 of 7)	No
6758	chr2	165183796	165183796	+	7.9196e-06	0.00022809	34.448	-2337	104010	Cdh22	Promoter (2-3kb)	No
6618	chr2	143845259	143845259	+	1.5924e-05	0.000394708	35.8801	17684	12075	Bfsp1	Intron (ENSMUST00000099296.3/12075, intron 4 of 7)	No
6343	chr2	32780892	32780892	-	2.28707e-06	8.41359e-05	36.3636	-1746	227736	Cfap157	Promoter (1-2kb)	No
6377	chr2	38402813	38402813	+	1.69224e-06	6.57928e-05	37.0028	49011	16870	Lhx2	Distal Intergenic	No
7074	chr3	79330398	79330398	-	0.0128739	0.0495654	-21.5584	-6263	100233207	Spmip2	Distal Intergenic	Yes
7017	chr3	51905932	51905932	-	2.25943e-05	0.000519332	-28.2051	-109396	433586	Maml3	Intron (ENSMUST00000121440.3/433586, intron 1 of 4)	Yes
7078	chr3	82950939	82950939	-	0.000264198	0.00333191	-20.9302	46462	78212	Rbm46os	Intron (ENSMUST00000193581.1/ENSMUST00000193581.1, intron 3 of 3)	Yes
7197	chr3	103278452	103278452	-	0.000297299	0.00363554	-27.561	-841	94093	Trim33	Promoter (<=1kb)	Yes
7119	chr3	89450738	89450738	-	0.000583141	0.00590851	-26.6367	-3803	68603	Pmvk	3' UTR	No
7114	chr3	89234773	89234773	+	0.000744285	0.0069961	-25.028	3302	17829	Muc1	3' UTR	No
7457	chr3	151550677	151550677	+	3.44301e-08	2.4754e-06	-48.8889	33248	170757	Adgrl4	Distal Intergenic	No
7387	chr3	122631786	122631786	-	1.26709e-05	0.000328955	-41.061	-12071	214459	Fnbp1l	Distal Intergenic	No
7161	chr3	97309365	97309365	+	4.76993e-07	2.32351e-05	-35.8491	-11448	77578	Bcl9	Distal Intergenic	No
7252	chr3	106191658	106191658	-	3.7232e-06	0.000124365	-33.8095	-24094	12655	Chil3	Distal Intergenic	No
6934	chr3	19402054	19402054	-	9.66735e-07	4.16011e-05	-33.3333	-90732	18583	Pde7a	Distal Intergenic	No
7294	chr3	106237135	106237135	-	1.09404e-05	0.000294515	-32.52	-17628	104183	Chil4	Distal Intergenic	No
7454	chr3	148748888	148748888	-	4.66628e-07	2.2831e-05	-30.2326	74091	99633	Adgrl2	Distal Intergenic	No
7455	chr3	149009506	149009506	+	6.4517e-06	0.000193654	-30.2326	-18951	99633	Adgrl2	Distal Intergenic	No
7385	chr3	121899994	121899994	+	5.26712e-06	0.000165296	-29.7297	-52547	214137	Arhgap29	Distal Intergenic	No
7342	chr3	106304830	106304830	+	9.75603e-08	6.05335e-06	-28.3951	-85323	104183	Chil4	Distal Intergenic	No
7027	chr3	54888312	54888312	+	4.4351e-05	0.000874693	-27.8689	26719	329641	Sertm1	Distal Intergenic	No
7047	chr3	61638216	61638216	+	2.9928e-06	0.00010442	-27.2727	276578	74012	Rap2b	Distal Intergenic	No
7295	chr3	106238528	106238528	+	6.6539e-05	0.00118959	-26.794	-19021	104183	Chil4	Distal Intergenic	No
7287	chr3	106233114	106233114	+	1.45779e-07	8.56241e-06	-26.7442	-13607	104183	Chil4	Distal Intergenic	No
7150	chr3	96386859	96386859	+	0.000919518	0.00812144	-26.3228	27974	21748	Terc	Distal Intergenic	No
6999	chr3	41620931	41620931	-	3.72042e-05	0.0007654	-26.3158	9194	67161	Sclt1	Distal Intergenic	No
6993	chr3	38829232	38829232	+	8.51878e-06	0.000241717	-25.8621	-57708	329628	Fat4	Distal Intergenic	No
6938	chr3	21421826	21421826	+	0.000641443	0.00631258	-25.2924	-654826	81004	Tbl1xr1	Distal Intergenic	No
7438	chr3	145280869	145280869	+	0.00018554	0.00255878	-25	-11603	71355	Col24a1	Distal Intergenic	No
7250	chr3	106186733	106186733	-	2.5349e-07	1.36354e-05	-24.6753	-19169	12655	Chil3	Distal Intergenic	No
7023	chr3	52426407	52426407	-	0.00104386	0.0088835	-24.5722	-90557	102631981	Gm30173	Distal Intergenic	No
7433	chr3	144610499	144610499	+	0.000457486	0.0049434	-24.2706	32847	93684	Selenof	Distal Intergenic	No
6954	chr3	27835443	27835443	+	0.0081867	0.0366542	-24.1414	60925	208613	Tmem212	Distal Intergenic	No
7418	chr3	137815471	137815471	+	0.00144391	0.0111261	-24.127	-31856	102466638	Mir6380	Distal Intergenic	No
7004	chr3	44247027	44247027	+	3.81598e-06	0.000127127	-23.6842	1117643	72511	2610316D01Rik	Distal Intergenic	No
6985	chr3	35889702	35889702	-	0.0092043	0.0396656	-23.4797	20143	114893	Dcun1d1	Distal Intergenic	No
7203	chr3	104747213	104747213	+	0.0043963	0.0241186	-23.3075	26057	329731	Tafa3	Distal Intergenic	No
7062	chr3	68644929	68644929	+	0.000127264	0.00191977	-23.2558	-45715	16159	Il12a	Distal Intergenic	No
7025	chr3	53268964	53268964	-	1.8039e-05	0.000434912	-23.2275	193019	212114	Nhlrc3	Distal Intergenic	No
7175	chr3	99011130	99011130	+	9.45262e-05	0.00154623	-23.1186	-38692	102634753	Gm12440	Distal Intergenic	No
7179	chr3	99511245	99511245	-	0.00285741	0.0179871	-22.931	214735	21384	Tbx15	Distal Intergenic	No
7459	chr3	151978179	151978179	-	0.000152629	0.00221127	-22.807	124675	54120	Gipc2	Distal Intergenic	No
7188	chr3	101618715	101618715	-	0.0028987	0.0181718	-22.5714	-14031	11928	Atp1a1	Distal Intergenic	No
6910	chr3	15459188	15459188	+	2.92712e-05	0.00063711	-22.4113	-32668	320832	Sirpb1a	Distal Intergenic	No
7415	chr3	136479062	136479062	-	0.000494353	0.00523532	-21.9512	-29713	70055	1700030L20Rik	Distal Intergenic	No
6880	chr3	7094096	7094096	-	0.00343549	0.0204363	-21.907	-272573	18767	Pkia	Distal Intergenic	No
6885	chr3	9031198	9031198	+	0.000295065	0.00361323	-21.875	-26475	21985	Tpd52	Distal Intergenic	No
7370	chr3	116038751	116038751	+	0.000144407	0.00212071	-21.4286	30531	58193	Extl2	Distal Intergenic	No
7430	chr3	144156154	144156154	-	0.00789593	0.0357799	-21.118	38664	16911	Lmo4	Distal Intergenic	No
7365	chr3	115559432	115559432	-	0.0116338	0.0463254	-21.0652	155640	13609	S1pr1	Distal Intergenic	No
7360	chr3	112285399	112285399	+	0.00649968	0.0314923	-21.0233	403496	625585	Gm6602	Distal Intergenic	No
6995	chr3	39878461	39878461	+	3.72372e-05	0.00076572	-20.6349	631313	100040882	1700017G19Rik	Distal Intergenic	No
7102	chr3	88035256	88035256	+	7.11854e-05	0.00125095	-20.6349	-7673	73940	Hapln2	Distal Intergenic	No
7452	chr3	147241106	147241106	-	0.000238031	0.00307622	-20.4545	297186	70892	Ttll7	Distal Intergenic	No
7456	chr3	149152272	149152272	-	0.00506844	0.0265263	-20.3742	-161717	99633	Adgrl2	Distal Intergenic	No
7123	chr3	89706025	89706025	-	0.00184835	0.0132565	-20.2606	-8997	56417	Adar	Distal Intergenic	No
7162	chr3	97368664	97368664	-	0.00247612	0.0162939	-20.0946	42515	258272	Or13l2	Distal Intergenic	No
7034	chr3	57887949	57887949	-	0.000430009	0.00473111	-20	-39870	18645	Pfn2	Distal Intergenic	No
7105	chr3	88055412	88055412	+	0.000591814	0.00597549	-22.8723	3083	246703	Naxe	Exon (ENSMUST00000029707.12/66614, exon 8 of 8)	No
7110	chr3	88981751	88981751	+	0.00347174	0.0205982	-24.4324	15939	192195	Ash1l	Exon (ENSMUST00000186583.6/192195, exon 3 of 28)	No
7135	chr3	93288515	93288515	+	0.00120655	0.009819	-21.0109	-31234	68723	Hrnr	Exon (ENSMUST00000214837.1/ENSMUST00000214837.1, exon 3 of 3)	No
7386	chr3	122139473	122139473	+	0.00052515	0.00548378	-21.2121	7471	11304	Abca4	Intron (ENSMUST00000013995.12/11304, intron 30 of 49)	No
7193	chr3	102105005	102105005	+	1.66164e-05	0.000407972	-22.9167	18366	12373	Casq2	Intron (ENSMUST00000029454.11/12373, intron 1 of 10)	No
7029	chr3	55168521	55168521	-	0.0054059	0.0277504	-20.8195	-13507	74434	Sohlh2	Intron (ENSMUST00000052904.10/320604, intron 7 of 7)	No
7269	chr3	106212011	106212011	+	0.001681	0.0123949	-20.8362	7496	104183	Chil4	Intron (ENSMUST00000082219.5/104183, intron 3 of 10)	No
7461	chr3	152399969	152399969	+	4.02995e-09	3.73826e-07	-42.5532	3275	108946	Zzz3	Intron (ENSMUST00000106103.7/108946, intron 1 of 12)	No
7190	chr3	101920709	101920709	-	0.000349396	0.00407436	-27.5	3670	242126	Slc22a15	Intron (ENSMUST00000106928.9/242126, intron 1 of 11)	No
6968	chr3	30885559	30885559	-	0.00197924	0.0139203	-24.2492	29416	71862	Gpr160	Intron (ENSMUST00000108259.7/71862, intron 2 of 2)	No
6955	chr3	27995923	27995923	+	0.000376954	0.00430301	-25.9324	11750	18805	Pld1	Intron (ENSMUST00000120834.7/18805, intron 2 of 26)	No
6923	chr3	15804159	15804159	-	0.00011647	0.00179752	-31.3882	34484	100038947	Sirpb1c	Intron (ENSMUST00000148194.7/100038947, intron 3 of 3)	No
7091	chr3	85110984	85110984	+	0.00969703	0.0410677	-23.5419	158838	50754	Fbxw7	Intron (ENSMUST00000154148.7/99889, intron 3 of 9)	No
7092	chr3	85112193	85112193	+	7.6633e-05	0.0013196	-22.6415	160047	50754	Fbxw7	Intron (ENSMUST00000154148.7/99889, intron 3 of 9)	No
6893	chr3	9697025	9697025	-	0.000101091	0.00161791	-22.2222	7977	94212	Pag1	Intron (ENSMUST00000161949.7/94212, intron 7 of 8)	No
6891	chr3	9415726	9415726	-	1.10005e-09	1.1656e-07	-45.8333	12646	320088	C030034L19Rik	Intron (ENSMUST00000180874.7/320088, intron 3 of 3)	No
6979	chr3	32952340	32952340	-	2.67663e-05	0.00059417	-26.5306	32739	58869	Pex5l	Intron (ENSMUST00000192259.1/ENSMUST00000192259.1, intron 4 of 9)	No
7072	chr3	75410102	75410102	-	0.00170446	0.0125239	-22.0685	41716	213248	Wdr49	Intron (ENSMUST00000193989.3/213248, intron 3 of 14)	No
7056	chr3	65845069	65845069	-	0.00225436	0.015268	-25.5991	102929	56706	Ccnl1	Intron (ENSMUST00000195243.1/ENSMUST00000195243.1, intron 2 of 3)	No
7399	chr3	130734953	130734953	+	1.6448e-06	6.42314e-05	-38.7963	-4555	68436	Rpl34	Intron (ENSMUST00000196074.1/ENSMUST00000196074.1, intron 1 of 1)	No
7195	chr3	102355743	102355743	-	0.000582224	0.00590096	-25.0267	92904	319951	A230001M10Rik	Intron (ENSMUST00000196720.4/319951, intron 2 of 4)	No
7426	chr3	143606273	143606273	-	7.83075e-05	0.00134267	-20	105870	621809	Gm6260	Intron (ENSMUST00000199230.1/ENSMUST00000199230.1, intron 1 of 3)	No
7128	chr3	90575639	90575639	+	1.34697e-05	0.000345725	-29.4118	-9020	20197	S100a3	Intron (ENSMUST00000238700.1/628324, intron 2 of 3)	No
7449	chr3	146641888	146641888	-	0.00297201	0.018496	-27.5388	-44	100286843	Gm16325	Promoter (<=1kb)	No
7149	chr3	96196388	96196388	-	3.25234e-05	0.00068853	-34.8214	1198	69168	Bola1	Promoter (1-2kb)	No
7200	chr3	103848367	103848367	+	2.35642e-05	0.000537198	-24.3243	1543	229672	Bcl2l15	Promoter (1-2kb)	No
6994	chr3	38888056	38888056	+	0.000571406	0.005814	-22.5	1116	329628	Fat4	Promoter (1-2kb)	No
7380	chr3	121424508	121424508	-	0.00240238	0.015967	-22.4322	-1989	71994	Cnn3	Promoter (1-2kb)	No
7234	chr3	106169076	106169076	+	6.8141e-07	3.11945e-05	-22.2272	-1512	12655	Chil3	Promoter (1-2kb)	No
6967	chr3	30765577	30765577	+	0.00558698	0.0283876	24	14532	75953	Samd7	3' UTR	Yes
7306	chr3	106251662	106251662	-	0.00114983	0.00949313	20.1916	-32155	104183	Chil4	Distal Intergenic	No
6964	chr3	29729680	29729680	-	0.00941477	0.0402491	20.3704	92936	102466637	Mir21b	Distal Intergenic	No
7352	chr3	108060143	108060143	-	5.41603e-05	0.00101895	20.4545	-15249	14865	Gstm4	Distal Intergenic	No
7288	chr3	106233115	106233115	-	7.7748e-07	3.47627e-05	20.4819	-13608	104183	Chil4	Distal Intergenic	No
7013	chr3	51469582	51469582	-	0.000595902	0.00600852	20.5128	9835	74838	Naa15	Exon (ENSMUST00000193267.1/ENSMUST00000193267.1, exon 1 of 1)	No
7417	chr3	137408097	137408097	+	0.000362634	0.00418063	20.5882	66923	59308	Emcn	Intron (ENSMUST00000122064.7/59308, intron 5 of 11)	No
7154	chr3	96437722	96437722	-	0.00121411	0.0098618	20.6439	14584	329716	BC107364	Intron (ENSMUST00000093126.10/329716, intron 3 of 4)	No
7258	chr3	106198858	106198858	-	6.87051e-06	0.000203524	20.8333	20649	104183	Chil4	Distal Intergenic	No
7242	chr3	106178015	106178015	-	8.50556e-08	5.37488e-06	20.8333	-10451	12655	Chil3	Exon (ENSMUST00000199870.1/ENSMUST00000199870.1, exon 3 of 3)	No
6908	chr3	15413300	15413300	+	0.000322101	0.00384398	20.8558	13122	320832	Sirpb1a	Intron (ENSMUST00000099201.8/320832, intron 2 of 5)	No
7136	chr3	93751704	93751704	+	0.00253127	0.016542	20.8978	-44694	399675	Tdpoz4	Distal Intergenic	No
6902	chr3	15330101	15330101	-	0.000490083	0.00519634	20.9302	2201	751864	Sirpd	Promoter (2-3kb)	No
6915	chr3	15525885	15525885	+	8.32545e-06	0.000237454	21.0728	49100	668101	Sirpb1b	Intron (ENSMUST00000192382.5/668101, intron 4 of 5)	No
7229	chr3	106161959	106161959	+	0.000202393	0.00273254	21.1888	-1333	12655	Chil3	Promoter (1-2kb)	No
7216	chr3	106140045	106140045	-	0.00365876	0.021344	21.2454	9716	12655	Chil3	Distal Intergenic	No
7191	chr3	102036711	102036711	+	0.000249483	0.00318919	21.2766	26556	18072	Nhlh2	Distal Intergenic	No
7233	chr3	106165799	106165799	-	0.000528334	0.0055079	21.3166	1765	12655	Chil3	Promoter (1-2kb)	No
7002	chr3	42204597	42204597	-	0.0115575	0.0461406	21.4474	453401	73852	D3Ertd751e	Distal Intergenic	No
6911	chr3	15460828	15460828	+	0.000689857	0.0066264	21.4718	-34308	320832	Sirpb1a	Distal Intergenic	No
6984	chr3	34112952	34112952	-	2.59354e-05	0.000580252	21.5686	8494	320478	Sox2ot	Intron (ENSMUST00000196793.4/320478, intron 1 of 3)	No
7401	chr3	131301593	131301593	-	0.00101902	0.00873865	21.6819	1607	71519	Cyp2u1	Promoter (1-2kb)	No
7053	chr3	63309896	63309896	+	0.00552197	0.0281562	21.8221	9736	17380	Mme	Intron (ENSMUST00000194324.5/17380, intron 4 of 5)	No
7446	chr3	146116373	146116373	+	0.00185156	0.0132753	21.9512	-1077	171166	Mcoln3	Promoter (1-2kb)	No
7265	chr3	106205620	106205620	+	1.50761e-08	1.20905e-06	22	13887	104183	Chil4	Intron (ENSMUST00000082219.5/104183, intron 6 of 10)	No
7450	chr3	146642189	146642189	-	0.00162732	0.0121003	22.0093	257	100286843	Gm16325	Promoter (<=1kb)	No
7409	chr3	135257755	135257755	+	0.00680573	0.0324214	22.1292	-2290	229841	Cenpe	Promoter (2-3kb)	No
6922	chr3	15795706	15795706	-	0.000412909	0.00459126	22.1546	42937	100038947	Sirpb1c	Intron (ENSMUST00000148194.7/100038947, intron 3 of 3)	No
7011	chr3	51166541	51166541	+	0.00598148	0.0297294	22.2807	-57906	12457	Noct	Distal Intergenic	No
7436	chr3	145212519	145212519	-	0.00239192	0.0159167	22.449	63501	52184	Odf2l	Distal Intergenic	No
7057	chr3	66391136	66391136	+	1.53894e-05	0.000383611	22.449	-94299	72789	Veph1	Distal Intergenic	No
7156	chr3	96808725	96808725	-	1.222e-05	0.00032036	22.5	5796	54215	Cd160	Intron (ENSMUST00000107074.7/54215, intron 2 of 4)	No
7028	chr3	55154927	55154927	+	0.00130616	0.0103601	22.7346	12639	320604	Ccdc169	Intron (ENSMUST00000052904.10/320604, intron 4 of 7)	No
7121	chr3	89617587	89617587	+	0.000121358	0.00185606	22.8518	-44931	140493	Kcnn3	Intron (ENSMUST00000000811.7/140493, intron 3 of 7)	No
7377	chr3	119528472	119528472	+	7.71565e-05	0.0013268	22.9293	195915	56195	Ptbp2	Distal Intergenic	No
7088	chr3	84633427	84633427	-	0.00588968	0.0294157	22.9293	-32765	320782	Tmem154	Intron (ENSMUST00000154148.7/99889, intron 3 of 9)	No
6894	chr3	9794338	9794338	+	0.00260885	0.0169012	22.9545	39025	94212	Pag1	Intron (ENSMUST00000161949.7/94212, intron 1 of 8)	No
7367	chr3	115726020	115726020	-	0.00481346	0.0256155	23.1122	-10948	13609	S1pr1	Distal Intergenic	No
7381	chr3	121425103	121425103	-	0.00307545	0.0189341	23.1206	-1394	71994	Cnn3	Promoter (1-2kb)	No
7339	chr3	106302297	106302297	-	2.69181e-06	9.58266e-05	23.1746	-82790	104183	Chil4	Distal Intergenic	No
6976	chr3	32596753	32596753	+	0.00138887	0.0108246	23.247	1425	14696	Gnb4	Promoter (1-2kb)	No
6950	chr3	27213271	27213271	+	0.000131232	0.00196386	23.4043	24830	320024	Nceh1	Intron (ENSMUST00000046515.14/320024, intron 1 of 4)	No
7001	chr3	42034300	42034300	-	0.00115213	0.00950767	23.4416	283104	73852	D3Ertd751e	Distal Intergenic	No
6874	chr3	3031071	3031071	+	0.00276778	0.0175817	23.6667	-476959	30942	Hnf4g	Distal Intergenic	No
7192	chr3	102083639	102083639	+	4.24405e-05	0.000844325	24.3902	-2776	12373	Casq2	Promoter (2-3kb)	No
7070	chr3	73627061	73627061	-	0.000118329	0.00181794	25	81181	12038	Bche	Distal Intergenic	No
7298	chr3	106243427	106243427	+	1.67635e-07	9.6466e-06	25	-23920	104183	Chil4	Distal Intergenic	No
6975	chr3	32575025	32575025	+	2.36626e-05	0.000538556	25	807	67414	Mfn1	Promoter (<=1kb)	No
7453	chr3	147302277	147302277	-	2.76392e-06	9.78819e-05	25.3333	358357	70892	Ttll7	Distal Intergenic	No
7439	chr3	145300985	145300985	-	0.000317859	0.00380578	25.4118	8458	71355	Col24a1	Intron (ENSMUST00000029848.4/71355, intron 2 of 59)	No
7086	chr3	84152124	84152124	-	0.00231211	0.0155391	25.603	3662	76915	Mnd1	Intron (ENSMUST00000047368.7/76915, intron 1 of 7)	No
7207	chr3	105686425	105686425	-	5.61941e-06	0.00017405	25.641	1019	53975	Ddx20	Promoter (1-2kb)	No
7122	chr3	89630647	89630647	+	5.20931e-05	0.000989553	25.7143	-31871	140493	Kcnn3	Intron (ENSMUST00000000811.7/140493, intron 3 of 7)	No
7176	chr3	99262469	99262469	-	0.000852114	0.00770095	25.8182	8709	21384	Tbx15	Intron (ENSMUST00000151606.7/21384, intron 1 of 2)	No
7361	chr3	112562964	112562964	+	0.000293238	0.00359785	25.8974	593763	545562	Amy2b	Distal Intergenic	No
7279	chr3	106224431	106224431	-	2.63764e-05	0.000587299	26.1181	-4924	104183	Chil4	Distal Intergenic	No
6887	chr3	9069141	9069141	-	0.000882365	0.00788355	26.2255	7177	75149	4930539M17Rik	Intron (ENSMUST00000194792.1/75149, intron 2 of 2)	No
7064	chr3	69240358	69240358	+	3.15715e-05	0.000675676	26.5306	17939	71619	Arl14	Distal Intergenic	No
7400	chr3	131192170	131192170	-	4.42135e-05	0.000872761	26.5306	78314	16842	Lef1	Intron (ENSMUST00000029611.13/16842, intron 6 of 11)	No
6991	chr3	37915626	37915626	-	0.00017714	0.00247023	26.864	16813	626410	Gm20755	Intron (ENSMUST00000196893.1/626410, intron 1 of 3)	No
7033	chr3	57648894	57648894	-	9.50333e-06	0.000264048	27.027	2814	52245	Commd2	Promoter (2-3kb)	No
7134	chr3	92645934	92645934	+	0.00096467	0.00840963	27.0588	2373	67127	Lce1a1	Promoter (2-3kb)	No
7308	chr3	106253168	106253168	-	0.000301284	0.00366749	27.0969	-33661	104183	Chil4	Distal Intergenic	No
7253	chr3	106192098	106192098	-	0.000229739	0.00299518	27.655	-24534	12655	Chil3	Distal Intergenic	No
7332	chr3	106288218	106288218	+	2.57777e-07	1.38154e-05	27.7778	-68711	104183	Chil4	Intron (ENSMUST00000197160.1/ENSMUST00000197160.1, intron 4 of 9)	No
7210	chr3	106133171	106133171	-	0.000603938	0.00606277	28.1159	10717	81600	Chia1	Distal Intergenic	No
7236	chr3	106171742	106171742	+	2.27117e-06	8.37142e-05	28.5714	-4178	12655	Chil3	Distal Intergenic	No
7407	chr3	133712929	133712929	+	5.99082e-06	0.000182642	28.5714	-167790	214133	Tet2	Distal Intergenic	No
6879	chr3	5892038	5892038	+	6.84868e-06	0.000203013	29.2683	-315799	19302	Pex2	Distal Intergenic	No
7424	chr3	139279968	139279968	-	1.91573e-05	0.000456631	29.4118	74075	381476	Stpg2	Intron (ENSMUST00000106239.7/381476, intron 6 of 13)	No
7113	chr3	89206812	89206812	-	0.00181598	0.0130818	29.8077	1327	14466	Gba1	Promoter (1-2kb)	No
6939	chr3	21455002	21455002	+	0.000520173	0.00544665	29.8718	-621650	81004	Tbl1xr1	Distal Intergenic	No
7184	chr3	100503031	100503031	+	1.24882e-05	0.000325626	30	-13707	74645	Tent5c	Intron (ENSMUST00000122898.1/ENSMUST00000122898.1, intron 1 of 2)	No
7437	chr3	145270133	145270133	-	2.37764e-06	8.68162e-05	30.4348	-22339	71355	Col24a1	Distal Intergenic	No
6925	chr3	15846239	15846239	+	1.43142e-07	8.44648e-06	30.4527	2180	100038947	Sirpb1c	Promoter (2-3kb)	No
7199	chr3	103620312	103620312	+	8.83545e-06	0.000249302	30.5556	44170	54524	Syt6	Intron (ENSMUST00000121834.7/54524, intron 3 of 6)	No
7099	chr3	86298194	86298194	+	3.86647e-06	0.000128615	32.4324	72905	80877	Lrba	Intron (ENSMUST00000192145.5/80877, intron 9 of 50)	No
7420	chr3	138094820	138094820	-	8.6721e-07	3.80799e-05	32.5581	23223	102634333	1110002E22Rik	Intron (ENSMUST00000029805.12/17777, intron 16 of 17)	No
7208	chr3	105697638	105697638	-	9.7691e-05	0.00158012	32.8997	-6961	109050	Inka2	Distal Intergenic	No
7317	chr3	106274008	106274008	+	1.70303e-10	2.19964e-08	35.4839	-54501	104183	Chil4	Distal Intergenic	No
7697	chr4	55712321	55712321	+	3.32538e-06	0.000113659	-36.3636	-179855	16600	Klf4	Distal Intergenic	Yes
8172	chr4	135314510	135314510	-	0.0019512	0.0137648	-27.8731	10339	51796	Srrm1	Distal Intergenic	Yes
8686	chr4	147449546	147449546	+	1.74389e-06	6.75034e-05	-27.8689	-42871	195531	Zfp982	Distal Intergenic	Yes
7798	chr4	62739576	62739576	+	0.000250841	0.00320097	-21.7391	38881	50780	Rgs3	Distal Intergenic	Yes
7554	chr4	8910856	8910856	-	8.33971e-05	0.00140374	-20.9677	55625	320790	Chd7	Distal Intergenic	Yes
8597	chr4	147275407	147275407	-	0.000165667	0.00234653	-20.0744	-206971	71270	4933438K21Rik	Distal Intergenic	Yes
8173	chr4	135314522	135314522	-	0.000264533	0.0033347	-20	10327	51796	Srrm1	Distal Intergenic	Yes
8258	chr4	145050993	145050993	-	3.58434e-08	2.56032e-06	-42.3077	41	230895	Vps13d	Promoter (<=1kb)	Yes
8837	chr4	149547723	149547723	-	0.00204492	0.014256	-22.7541	2606	67087	Ctnnbip1	Promoter (2-3kb)	Yes
8767	chr4	147585056	147585056	-	2.32495e-11	3.50597e-09	-31.1111	31717	433804	Zfp985	3' UTR	No
8310	chr4	145704131	145704131	+	1.67758e-05	0.000410856	-27.451	7970	100041379	Zfp980	3' UTR	No
8402	chr4	146468819	146468819	-	1.39884e-07	8.30985e-06	-27.451	19796	433791	Zfp992	3' UTR	No
7587	chr4	15286367	15286367	+	0.000845284	0.00766059	-22.8675	20536	100201	Tmem64	3' UTR	No
7701	chr4	56751154	56751154	-	0.000330371	0.00391408	-22.5	6131	230233	Elp1	3' UTR	No
8168	chr4	134976052	134976052	+	2.63615e-07	1.40941e-05	-42.1053	45042	68592	Syf2	Distal Intergenic	No
7927	chr4	109993409	109993409	-	1.00771e-06	4.30493e-05	-40.5142	15356	242620	Dmrta2	Distal Intergenic	No
7548	chr4	4499753	4499753	-	2.84308e-07	1.49825e-05	-35.7143	28966	622019	Gm11780	Distal Intergenic	No
8336	chr4	145866169	145866169	+	9.77445e-10	1.04644e-07	-33.7209	28950	236069	Gm13238	Distal Intergenic	No
7679	chr4	51073004	51073004	-	1.03405e-06	4.39405e-05	-33.367	-143674	74914	Cylc2	Distal Intergenic	No
8345	chr4	146055388	146055388	-	1.00226e-06	4.28581e-05	-32.8767	-12364	627585	Gm13034	Distal Intergenic	No
7744	chr4	61715711	61715711	-	2.23305e-10	2.77846e-08	-32	-41575	100048884	Mup18	Distal Intergenic	No
8015	chr4	121996184	121996184	-	5.28022e-07	2.53844e-05	-31.6537	-374081	666927	Gm12887	Distal Intergenic	No
7692	chr4	55091089	55091089	-	2.8155e-05	0.000617385	-30.303	79609	242466	Zfp462	Distal Intergenic	No
7841	chr4	84110689	84110689	-	0.00166362	0.0122986	-29.6474	-65810	78238	6030471H07Rik	Distal Intergenic	No
8741	chr4	147541773	147541773	+	2.99351e-06	0.00010442	-29.3396	-11504	433804	Zfp985	Distal Intergenic	No
7693	chr4	55127257	55127257	+	0.000381786	0.00434131	-28.9737	115777	242466	Zfp462	Distal Intergenic	No
8478	chr4	147017466	147017466	+	1.24479e-13	2.76316e-11	-28.3186	-4384	100043034	Rex2	Distal Intergenic	No
7478	chr4	3064025	3064025	-	2.79396e-05	0.00061373	-28.1887	-108058	100312470	Vmn1r2	Distal Intergenic	No
8197	chr4	138473362	138473362	-	0.000106308	0.0016794	-28.1621	19048	66259	Camk2n1	Distal Intergenic	No
7678	chr4	51073001	51073001	-	1.49162e-05	0.000374889	-27.8114	-143677	74914	Cylc2	Distal Intergenic	No
7877	chr4	99496606	99496606	+	0.00069452	0.0066567	-27.7381	-159693	15221	Foxd3	Distal Intergenic	No
[truncated: 1,260 more rows]

## Sheet: Table 4 ISCmito_5mC_WGoxBS_DMCs
	seqnames	start	end	strand	pvalue	qvalue	meth.diff	distanceToTSS	geneId	geneSymbol	geneAnnotation	overlapsEnhancer
41532	chr6	92883888	92883888	+	4.47177e-06	0.00548823	-50.8159	17553	101401	Adamts9	3' UTR	No
8096	chr11	83420727	83420727	-	6.81838e-06	0.00668158	-50.3361	8728	237891	Gas2l2	3' UTR	No
48572	chr8	123403163	123403163	+	7.63253e-06	0.00700184	-48.6111	3833	66855	Tcf25	3' UTR	No
45926	chr7	144930809	144930809	-	8.83164e-06	0.00749346	-47.6846	7388	12443	Ccnd1	3' UTR	No
47926	chr8	104447130	104447130	-	3.70641e-06	0.00510272	-47.5788	-4083	234663	Dync1li2	3' UTR	No
20813	chr17	7300545	7300545	-	2.38852e-07	0.00157239	-47.5108	-24101	21461	Tcp10a	3' UTR	No
26150	chr19	56486491	56486491	+	3.46343e-07	0.00190448	-46.4564	6804	226245	Plekhs1	3' UTR	No
21318	chr17	28589010	28589010	+	6.17031e-06	0.0063931	-45.3372	3553	20815	Srpk1	3' UTR	No
45927	chr7	144930846	144930846	-	1.11028e-06	0.003157	-45.155	7351	12443	Ccnd1	3' UTR	No
8728	chr11	103067921	103067921	-	1.17219e-05	0.00856962	-44.9758	3829	72469	Plcd3	3' UTR	Yes
19463	chr16	31296941	31296941	-	1.46557e-06	0.00356156	-44.7368	6504	11815	Apod	3' UTR	No
35434	chr4	132113391	132113391	-	4.05302e-05	0.0142904	-44.7154	31095	18386	Oprd1	3' UTR	No
42743	chr6	147111190	147111190	+	6.75542e-06	0.00665666	-44.5616	5876	232539	Klhl42	3' UTR	No
19546	chr16	33960305	33960305	+	2.39438e-05	0.0114802	-44.4211	6698	22247	Umps	3' UTR	No
434	chr1	38794149	38794149	+	0.000125658	0.0224081	-44.4079	27066	381338	Lonrf2	3' UTR	No
49826	chr9	54909917	54909917	+	9.26999e-06	0.00770562	-44.2128	-7366	235386	Hykk	3' UTR	No
50145	chr9	64918948	64918948	-	2.6391e-05	0.0119739	-43.1329	6465	102442	Dennd4a	3' UTR	No
6234	chr11	5525316	5525316	-	3.57551e-05	0.0135982	-43.0952	3393	22433	Xbp1	3' UTR	No
5034	chr10	80950986	80950986	+	6.91431e-06	0.00671543	-42.9412	20174	17873	Gadd45b	3' UTR	No
23706	chr18	46503254	46503254	-	1.93779e-05	0.0105344	-42.8421	22717	240263	Fem1c	3' UTR	No
44241	chr7	78191405	78191405	+	2.41782e-05	0.0115168	-42.467	70482	18213	Ntrk3	3' UTR	No
36100	chr4	148101251	148101251	-	0.000384822	0.035065	-42.2939	-13220	11610	Agtrap	3' UTR	No
26923	chr2	30152013	30152013	+	8.66149e-05	0.0192307	-42.2222	9734	70296	Tbc1d13	3' UTR	No
39560	chr5	140620794	140620794	+	3.53488e-05	0.0135244	-41.954	6493	78339	Ttyh3	3' UTR	No
15356	chr14	54856013	54856013	-	7.98025e-05	0.0186576	-41.5205	4477	239099	Homez	3' UTR	No
2194	chr1	134750936	134750936	-	0.000119888	0.0219389	-41.3919	41636	20980	Syt2	3' UTR	No
11173	chr12	100969975	100969975	+	0.000127649	0.0225356	-41.3743	12382	68339	Ccdc88c	3' UTR	No
7212	chr11	55234430	55234430	-	7.86064e-06	0.00711754	-40.9722	20635	215335	Slc36a1	3' UTR	No
1768	chr1	106539479	106539479	-	0.000120243	0.0219694	-40.9091	7152	102466254	Mir3473f	3' UTR	No
1470	chr1	88674460	88674460	-	3.55166e-06	0.00499067	-40.6926	27761	320982	Arl4c	3' UTR	No
46160	chr8	13372521	13372521	-	1.56321e-06	0.00361013	-40.6832	3056	21781	Tfdp1	3' UTR	No
41323	chr6	85930262	85930262	-	7.04606e-05	0.017716	-40.6265	14464	69786	Tprkb	3' UTR	No
48460	chr8	121092376	121092376	+	0.000284225	0.0310094	-40.0929	7990	15227	Foxf1	3' UTR	Yes
10500	chr12	73104732	73104732	+	0.000496337	0.0388941	-40.0752	8693	20474	Six4	3' UTR	No
2532	chr1	155278086	155278086	-	0.000203888	0.0271889	-40.056	31556	19775	Xpr1	3' UTR	No
25235	chr19	24095369	24095369	+	6.78283e-07	0.00258228	-40	47713	21873	Tjp2	3' UTR	No
28782	chr2	130567087	130567087	-	4.13458e-05	0.0143744	-39.9242	-3338	321014	4930473A02Rik	3' UTR	No
43325	chr7	30025577	30025577	-	0.000192175	0.0265158	-39.8345	19157	243906	Zfp14	3' UTR	No
3219	chr1	182895953	182895953	+	7.61655e-05	0.0183015	-39.7826	-58835	53791	Tlr5	3' UTR	Yes
35853	chr4	141761020	141761020	+	4.69627e-05	0.0151309	-39.7636	13633	214063	Dnajc16	3' UTR	No
39665	chr5	143506192	143506192	-	0.000406371	0.035826	-39.5798	11416	19353	Rac1	3' UTR	No
9876	chr12	28869690	28869690	-	9.28941e-06	0.0077143	-39.564	6356	380752	Eipr1	3' UTR	No
40320	chr6	29073691	29073691	-	7.28867e-06	0.00685917	-39.4444	8229	16846	Lep	3' UTR	No
5111	chr10	83485217	83485217	-	2.0096e-05	0.0106788	-39.4048	10800	216188	Aldh1l2	3' UTR	No
42141	chr6	121413547	121413547	+	0.000159121	0.0246466	-39.3981	54582	14411	Slc6a12	3' UTR	No
9323	chr11	119510453	119510453	+	0.000105811	0.0208983	-39.2422	8475	338371	Endov	3' UTR	No
45803	chr7	140160096	140160096	+	4.93402e-05	0.0154815	-39.2157	4668	258954	Or6ae1	3' UTR	No
39793	chr5	147017034	147017034	+	1.08524e-05	0.00830262	-39.1405	-53234	76366	Mtif3	3' UTR	No
51743	chrX	169312715	169312715	+	1.22953e-05	0.00871429	-39.0351	7565	15159	Hccs	3' UTR	No
17563	chr15	65991878	65991878	-	0.000375586	0.0347562	-38.9474	-15074	654498	Hhla1	3' UTR	No
35108	chr4	123249770	123249770	+	2.16999e-08	0.000533305	-38.6364	10013	56198	Heyl	3' UTR	No
7817	chr11	75769959	75769959	-	0.000488946	0.038658	-38.5065	18355	22627	Ywhae	3' UTR	No
40173	chr6	17573084	17573084	-	0.000485171	0.0385683	-38.4615	26111	17295	Met	3' UTR	No
31023	chr3	53508134	53508134	+	0.000186506	0.0262674	-38.4463	14886	242022	Frem2	3' UTR	No
32099	chr3	107468461	107468461	+	7.35287e-05	0.0180238	-38.3463	-8909	99738	Kcnc4	3' UTR	No
8187	chr11	86269166	86269166	+	1.04687e-06	0.00307096	-38.1176	9434	327987	Med13	3' UTR	No
50725	chr9	95723130	95723130	-	0.000120756	0.0219815	-37.967	9079	22063	Trpc1	3' UTR	No
3668	chr10	8724983	8724983	+	6.77531e-05	0.0174494	-37.8252	31778	70097	Sash1	3' UTR	No
24158	chr18	66058599	66058599	+	7.44278e-07	0.00269133	-37.7778	17804	320924	Ccbe1	3' UTR	No
3442	chr1	190727029	190727029	-	0.000639032	0.0430746	-37.7193	83434	320119	Rps6kc1	3' UTR	No
1968	chr1	125870234	125870234	-	0.000533792	0.0400893	-37.6984	30231	71111	Gpr39	3' UTR	No
18147	chr15	84380811	84380811	+	5.07912e-05	0.0156621	-37.6101	54692	64099	Parvg	3' UTR	No
8080	chr11	82804576	82804576	+	0.000394522	0.0353396	-37.3277	6227	16882	Lig3	3' UTR	No
27098	chr2	34894074	34894074	+	0.000389962	0.0352185	-37.2352	10078	74016	Phf19	3' UTR	No
1472	chr1	88699078	88699078	-	0.000150126	0.0240688	-37.201	3143	320982	Arl4c	3' UTR	Yes
17861	chr15	77056932	77056932	+	3.93894e-05	0.0141131	-37.0588	4181	71939	Apol6	3' UTR	Yes
8818	chr11	106184484	106184484	+	0.000125849	0.0224183	-36.9444	9052	72149	Strada	3' UTR	No
25480	chr19	32675459	32675459	+	4.90538e-05	0.0154413	-36.9257	19411	67979	Atad1	3' UTR	No
31968	chr3	104014740	104014740	-	0.000362375	0.0342393	-36.9192	18320	18685	Phtf1	3' UTR	No
15875	chr14	73596063	73596063	-	0.000122807	0.0221435	-36.5325	5555	20916	Sucla2	3' UTR	No
4582	chr10	61736755	61736755	+	0.000408369	0.0359279	-36.4833	8607	71361	Aifm2	3' UTR	Yes
50756	chr9	96823880	96823880	+	0.000824015	0.0476563	-36.4286	31044	235534	Pxylp1	3' UTR	No
12733	chr13	47247191	47247191	+	0.000141136	0.0234445	-36.391	53366	218215	Rnf144b	3' UTR	Yes
4884	chr10	76598980	76598980	+	0.00053649	0.0401646	-36.3636	11847	14317	Ftcd	3' UTR	No
16591	chr15	7194560	7194560	-	0.000321495	0.0326406	-36.2222	28509	268780	Egflam	3' UTR	No
19903	chr16	55841995	55841995	-	4.98343e-05	0.0155232	-36.2051	-3096	80859	Nfkbiz	3' UTR	No
45759	chr7	139065664	139065664	-	0.000420645	0.0364293	-36.1111	3053	74004	Jakmip3	3' UTR	No
2661	chr1	160968265	160968265	-	1.1014e-05	0.00834646	-36.0614	-10341	11905	Serpinc1	3' UTR	No
973	chr1	67000936	67000936	+	0.000175129	0.0255199	-35.9903	20129	14768	Lancl1	3' UTR	No
25908	chr19	47025143	47025143	-	0.000359205	0.0341533	-35.8974	-9990	76952	Nt5c2	3' UTR	No
50272	chr9	69379760	69379760	+	1.60003e-05	0.00976946	-35.803	-15513	102642202	Gm15511	3' UTR	No
2945	chr1	171897523	171897523	+	0.000382241	0.0349805	-35.6984	-19992	30925	Slamf6	3' UTR	No
12469	chr13	38601120	38601120	-	0.00088071	0.0488302	-35.5619	33941	17828	Bloc1s5	3' UTR	No
47360	chr8	78732671	78732671	-	0.000377426	0.0348134	-35.5307	35497	76775	Slc10a7	3' UTR	Yes
41561	chr6	94595775	94595775	+	0.000745044	0.045794	-35.5212	10640	102466992	Mir7041	3' UTR	No
42087	chr6	119350576	119350576	+	0.000383002	0.0349977	-35.4241	18014	319734	Cacna2d4	3' UTR	No
8426	chr11	95768491	95768491	-	0.00050015	0.0389741	-35.373	19424	268469	Zfp652	3' UTR	No
28435	chr2	117282473	117282473	-	0.000280636	0.03084	-35.1341	23691	68215	Fam98b	3' UTR	No
888	chr1	63313995	63313995	-	0.000700653	0.0446463	-35.0333	23257	73884	Zdbf2	3' UTR	No
46185	chr8	13743174	13743174	+	0.000274576	0.0306401	-34.9699	-14502	69957	Cdc16	3' UTR	No
30685	chr3	32582098	32582098	-	0.000117174	0.02172	-34.8718	7880	67414	Mfn1	3' UTR	Yes
31967	chr3	104014640	104014640	-	0.000647819	0.0432961	-34.6154	18220	18685	Phtf1	3' UTR	No
20542	chr16	95298064	95298064	-	8.2789e-05	0.0189372	-34.4544	18871	16516	Kcnj15	3' UTR	No
4204	chr10	40679455	40679455	-	8.70428e-06	0.00745124	-34.4091	-3827	327747	Mettl24	3' UTR	No
38147	chr5	98276837	98276837	+	3.00076e-05	0.0126342	-34.3891	22425	14176	Fgf5	3' UTR	No
24823	chr19	5370859	5370859	-	0.000370323	0.0345866	-34.3603	-3691	23825	Banf1	3' UTR	No
38275	chr5	101822338	101822338	+	0.000706052	0.0447418	-34.2767	15790	74596	Cds1	3' UTR	No
32650	chr3	138231901	138231901	-	0.000555301	0.0407124	-34.1891	3850	11529	Adh7	3' UTR	No
29241	chr2	152707393	152707393	-	0.000819636	0.0475287	-34.0741	15554	14950	H13	3' UTR	No
12176	chr13	24665536	24665536	-	4.18177e-05	0.0144568	-34.0381	-7403	193385	Ripor2	3' UTR	No
28156	chr2	101641508	101641508	-	0.000740752	0.045655	-33.9232	7993	19373	Rag1	3' UTR	No
44038	chr7	67235052	67235052	+	0.000367469	0.0344588	-33.9069	11443	75099	Lysmd4	3' UTR	Yes
6099	chr10	127600221	127600221	-	6.46688e-06	0.00652879	-33.7963	-16761	16971	Lrp1	3' UTR	Yes
29051	chr2	144543512	144543512	-	5.29741e-05	0.0158211	-33.75	7278	26450	Rbbp9	3' UTR	No
28667	chr2	127097020	127097020	+	0.000209836	0.027527	-33.736	16743	109778	Blvra	3' UTR	No
10441	chr12	70245229	70245229	+	1.26302e-05	0.00883295	-33.5404	-13741	110095	Pygl	3' UTR	No
21512	chr17	33774666	33774666	+	0.00047322	0.0381899	-33.5337	3799	57875	Angptl4	3' UTR	No
4907	chr10	77486965	77486965	-	0.000527445	0.0398944	-33.4842	20350	108707	Slx9	3' UTR	No
44240	chr7	78191132	78191132	-	0.000454956	0.0375224	-33.4502	70755	18213	Ntrk3	3' UTR	Yes
4404	chr10	52320373	52320373	+	2.26503e-05	0.0112176	-33.3333	28755	94221	Gopc	3' UTR	No
45381	chr7	127663427	127663427	-	1.233e-06	0.00330391	-33.3333	43877	12055	Bcl7c	3' UTR	No
33175	chr4	10990109	10990109	+	0.000575577	0.0412477	-33.3333	17567	71801	Plekhf2	3' UTR	Yes
47212	chr8	70844204	70844204	+	0.000530718	0.0399652	-33.3333	-4484	70807	Arrdc2	3' UTR	No
23416	chr18	34345597	34345597	-	0.000152382	0.0241817	-33.2063	14421	66384	Srp19	3' UTR	No
35328	chr4	129644527	129644527	+	0.000250829	0.0296155	-33.1258	-3462	109658	Txlna	3' UTR	No
17710	chr15	73577791	73577791	+	6.81711e-05	0.0175072	-33.1167	10713	105841	Dennd3	3' UTR	No
2685	chr1	161987584	161987584	+	0.000210082	0.0275306	-32.9777	-7948	75368	4930558K02Rik	3' UTR	No
47242	chr8	71521106	71521106	+	0.000401564	0.0356253	-32.6667	4605	619297	Ccdc194	3' UTR	No
50146	chr9	64919268	64919268	-	0.000374676	0.0347368	-32.6087	6785	102442	Dennd4a	3' UTR	No
23791	chr18	52517761	52517761	+	0.000324128	0.0327656	-32.6007	11913	16948	Lox	3' UTR	No
9452	chr12	4858828	4858828	-	0.00030192	0.0317522	-32.5926	8682	238037	Wdcp	3' UTR	No
21441	chr17	31606651	31606651	-	0.000202267	0.027073	-32.5581	3913	18771	Pknox1	3' UTR	No
1864	chr1	119545904	119545904	-	0.000194818	0.0266006	-32.278	-9739	320069	3830432H09Rik	3' UTR	No
2696	chr1	162533530	162533530	+	5.86185e-05	0.0165414	-32.2581	10832	71449	Mettl13	3' UTR	No
7418	chr11	61518935	61518935	+	6.01096e-06	0.00631352	-32.2041	6620	27078	B9d1	3' UTR	No
40523	chr6	38425947	38425947	+	0.00015475	0.0243604	-32.1909	-8003	320538	Ubn2	3' UTR	No
22837	chr17	88737735	88737735	-	5.25942e-06	0.00592897	-31.9149	36321	16867	Lhcgr	3' UTR	No
18572	chr15	98226435	98226435	-	8.40425e-05	0.0190148	-31.9048	-5379	634104	Or10ad1	3' UTR	No
13886	chr13	98725373	98725373	-	0.000574564	0.0412346	-31.8929	10407	218503	Fcho2	3' UTR	No
32155	chr3	109116360	109116360	+	0.000161584	0.0248163	-31.8235	-6789	229731	Slc25a24	3' UTR	No
24974	chr19	10443437	10443437	-	0.000379864	0.0348883	-31.8182	14036	278795	Lrrc10b	3' UTR	No
7793	chr11	75164108	75164108	-	0.000511805	0.0393811	-31.7647	4038	15248	Hic1	3' UTR	No
9843	chr12	27336053	27336053	+	0.000266455	0.0302579	-31.723	6521	20666	Sox11	3' UTR	Yes
39436	chr5	137208879	137208879	+	0.000690246	0.044409	-31.7214	-42809	666339	Muc17	3' UTR	No
35017	chr4	119629018	119629018	-	0.00020297	0.0271323	-31.583	7676	230700	Foxj3	3' UTR	No
28534	chr2	121199760	121199760	+	0.000855911	0.048411	-31.5476	5221	27223	Trp53bp1	3' UTR	No
781	chr1	58754318	58754318	-	0.000727994	0.0453006	-31.5278	23766	12633	Cflar	3' UTR	No
15923	chr14	75527113	75527113	+	7.88236e-05	0.0185785	-31.5205	64836	67926	Cby2	3' UTR	No
8188	chr11	86270980	86270980	+	0.000200797	0.0270178	-31.4327	7620	327987	Med13	3' UTR	No
31645	chr3	89856652	89856652	+	0.00067324	0.0439917	-31.2945	25282	214547	She	3' UTR	No
48130	chr8	111003926	111003926	-	0.000123333	0.0221837	-31.2648	-6126	13680	Ddx19a	3' UTR	No
21418	chr17	31115508	31115508	-	0.000604017	0.0420647	-31.2525	4543	11307	Abcg1	3' UTR	No
22949	chr18	6024850	6024850	-	0.000449924	0.0373701	-31.2422	9857	75415	Arhgap12	3' UTR	No
20903	chr17	11867384	11867384	-	0.000324306	0.0327789	-31.1111	22174	50873	Prkn	3' UTR	No
29342	chr2	155561814	155561814	+	3.80506e-07	0.00200889	-31.1111	-4884	74945	Acss2os	3' UTR	No
40918	chr6	57240234	57240234	+	0.000532922	0.0400484	-31.0298	6795	113864	Vmn1r14	3' UTR	No
49796	chr9	53911980	53911980	-	0.000887588	0.0490017	-30.9598	24854	270162	Elmod1	3' UTR	No
31453	chr3	83040706	83040706	+	0.000104054	0.0207382	-30.9091	9157	110135	Fgb	3' UTR	Yes
6710	chr11	32680234	32680234	-	0.000890124	0.0490839	-30.7065	37330	103583	Fbxw11	3' UTR	Yes
34876	chr4	115813451	115813451	-	0.000367448	0.0344588	-30.643	13067	230649	Atpaf1	3' UTR	No
28580	chr2	122347959	122347959	-	0.000478293	0.0383838	-30.6265	6172	435684	Shf	3' UTR	No
35744	chr4	139738624	139738624	+	0.000594686	0.0418422	-30.3922	85075	83770	Tas1r2	3' UTR	No
360	chr1	36528194	36528194	-	5.1985e-05	0.0157115	-30.3491	7433	94218	Cnnm3	3' UTR	No
51342	chr9	116075549	116075549	-	0.000157626	0.0245688	-30.3077	99716	21813	Tgfbr2	3' UTR	No
8627	chr11	100741305	100741305	-	3.89784e-06	0.00523092	-30.2326	-3090	19345	Rab5c	3' UTR	No
8814	chr11	106058155	106058155	-	5.66151e-06	0.00613383	-30.1515	-7906	70207	Taco1	3' UTR	No
30133	chr2	178423028	178423028	-	0.000180553	0.0258563	-29.8753	-7503	381409	Cdh26	3' UTR	No
35107	chr4	123248330	123248330	-	0.000266133	0.0302359	-29.8009	8573	56198	Heyl	3' UTR	No
32364	chr3	123109003	123109003	-	0.000144254	0.0236314	-29.7863	3807	118449	Synpo2	3' UTR	No
37888	chr5	86303282	86303282	-	0.000923828	0.0499119	-29.75	-13974	435845	Tmprss11c	3' UTR	No
38306	chr5	102897679	102897679	+	0.000154903	0.0243673	-29.7431	52672	231532	Arhgap24	3' UTR	No
15335	chr14	54235699	54235699	+	0.000874014	0.0486891	-29.7297	18215	13135	Dad1	3' UTR	No
48726	chr8	127432985	127432985	+	0.000540514	0.0402813	-29.7281	-14761	93742	Pard3	3' UTR	Yes
2011	chr1	127804288	127804288	+	0.0003622	0.0342393	-29.6411	7717	72949	Ccnt2	3' UTR	No
31646	chr3	89870687	89870687	+	0.000350208	0.033776	-29.6337	39317	214547	She	3' UTR	No
38278	chr5	101834469	101834469	-	0.000551696	0.0405901	-29.5238	17044	72145	Wdfy3	3' UTR	No
46642	chr8	33783254	33783254	-	0.000278216	0.0307824	-29.4748	13960	19663	Rbpms	3' UTR	No
38104	chr5	96074422	96074422	+	6.63795e-05	0.0173101	-29.4118	12511	231464	Cnot6l	3' UTR	No
25918	chr19	47261921	47261921	-	3.61041e-05	0.0136585	-29.2683	11668	102466782	Mir6995	3' UTR	No
23170	chr18	20543295	20543295	-	0.000249941	0.0295886	-29.2653	-14779	13511	Dsg2	3' UTR	No
31075	chr3	55535914	55535914	+	0.00021679	0.0278935	-29.1145	8035	13175	Dclk1	3' UTR	No
23653	chr18	44429305	44429305	+	1.03593e-05	0.00809234	-29.0909	48778	70640	Dcp2	3' UTR	No
23241	chr18	24011677	24011677	-	4.83858e-05	0.0153385	-29.0761	8643	59057	Zfp24	3' UTR	Yes
48074	chr8	109672392	109672392	+	0.000259886	0.0299692	-29.0757	5202	71955	Ist1	3' UTR	No
26699	chr2	25015268	25015268	+	0.000673614	0.0439939	-29.0727	19111	241274	Pnpla7	3' UTR	No
36944	chr5	31515551	31515551	+	0.000192231	0.0265158	-28.9855	8490	74254	Gpn1	3' UTR	No
11550	chr12	110582480	110582480	+	2.23921e-06	0.00415922	-28.9474	-8032	319786	B930059L03Rik	3' UTR	No
15497	chr14	60042820	60042820	-	3.7849e-06	0.00516058	-28.9474	44014	50769	Atp8a2	3' UTR	No
38926	chr5	121132870	121132870	-	6.87689e-06	0.00669869	-28.8889	10765	19247	Ptpn11	3' UTR	No
39453	chr5	137651206	137651206	+	0.000590871	0.0416906	-28.8851	-5492	16369	Irs3	3' UTR	Yes
36922	chr5	30878324	30878324	+	0.000361019	0.0342184	-28.8645	6506	68796	Tmem214	3' UTR	No
9956	chr12	31486263	31486263	-	0.000112161	0.0213876	-28.712	13292	104836	Cbll1	3' UTR	No
29004	chr2	142391492	142391492	-	0.000235361	0.0288317	-28.6822	214885	72899	Macrod2	3' UTR	No
18625	chr15	99497689	99497689	-	0.000917841	0.0497447	-28.6702	12988	72393	Faim2	3' UTR	Yes
21998	chr17	55511281	55511281	+	0.000799071	0.0470819	-28.5823	65037	240119	St6gal2	3' UTR	No
30645	chr3	31050901	31050901	+	0.00010052	0.0204541	-28.5147	11935	102465610	Mir7008	3' UTR	No
40380	chr6	31513399	31513399	+	0.00049334	0.0387916	-28.5007	10912	27205	Podxl	3' UTR	Yes
3599	chr10	4358909	4358909	-	5.87893e-05	0.0165573	-28.4383	11141	83397	Akap12	3' UTR	No
1866	chr1	119591638	119591638	+	0.000163745	0.024969	-28.3977	7602	226352	Epb41l5	3' UTR	No
34256	chr4	82291540	82291540	+	4.08023e-05	0.0143096	-28.3019	207776	18028	Nfib	3' UTR	No
45020	chr7	116342406	116342406	-	0.00013425	0.0230016	-28.267	-8211	68052	Rps13	3' UTR	No
12702	chr13	46648640	46648640	+	0.000339028	0.0334119	-28.2051	8582	67252	Cap2	3' UTR	No
27182	chr2	38591531	38591531	+	0.000408718	0.0359398	-28.1569	52389	19177	Psmb7	3' UTR	No
4562	chr10	61197154	61197154	-	0.000672954	0.0439852	-28.1184	21212	65971	Tbata	3' UTR	No
20758	chr17	6020076	6020076	-	0.000322547	0.0326895	-27.9872	-5000	20975	Synj2	3' UTR	No
15505	chr14	60301056	60301056	-	0.000747408	0.0458564	-27.9605	4801	219135	Mtmr6	3' UTR	No
18582	chr15	98477590	98477590	-	0.000178491	0.025745	-27.9198	5131	16770	Lalba	3' UTR	No
35805	chr4	140786077	140786077	+	0.000138115	0.023305	-27.9088	-11841	18602	Padi4	3' UTR	No
40869	chr6	55091265	55091265	+	0.00020911	0.0274841	-27.8602	9308	12922	Crhr2	3' UTR	No
16267	chr14	105308912	105308912	+	5.28574e-06	0.00593568	-27.7778	14366	76273	Ndfip2	3' UTR	No
14622	chr14	20842909	20842909	+	0.00069452	0.0444889	-27.7381	6185	18792	Plau	3' UTR	No
23792	chr18	52518692	52518692	+	0.000805627	0.0472391	-27.5581	10982	16948	Lox	3' UTR	No
45146	chr7	120904296	120904296	-	0.00057457	0.0412346	-27.2973	12311	13631	Eef2k	3' UTR	No
17288	chr15	53458174	53458174	+	8.1129e-05	0.0188005	-27.2727	-112015	14042	Ext1	3' UTR	No
36856	chr5	27853038	27853038	-	1.09495e-06	0.00313974	-27.2727	10889	15563	Htr5a	3' UTR	No
19048	chr16	14473916	14473916	-	0.000639741	0.0430746	-27.0833	12903	17250	Abcc1	3' UTR	No
19776	chr16	45550101	45550101	+	0.00016132	0.0247961	-27.027	10430	208169	Slc9c1	3' UTR	No
28836	chr2	132371725	132371725	+	0.000137128	0.0232194	-27.027	13675	246313	Prokr2	3' UTR	No
9267	chr11	119080629	119080629	+	0.000789395	0.0468078	-26.7836	5592	12418	Cbx4	3' UTR	No
49014	chr9	21968835	21968835	+	0.000769181	0.0463751	-26.6883	-5329	13857	Epor	3' UTR	No
40216	chr6	21729247	21729247	-	0.000769181	0.0463751	-26.6883	122667	269831	Tspan12	3' UTR	No
29322	chr2	154694657	154694657	-	1.70884e-05	0.0100059	-26.6667	3587	75608	Chmp4b	3' UTR	No
35453	chr4	132723203	132723203	-	3.72571e-05	0.0138547	-26.6667	9280	381560	Xkr8	3' UTR	No
15442	chr14	57690081	57690081	+	0.000548919	0.0405471	-26.5556	9809	50523	Lats2	3' UTR	No
49537	chr9	45130066	45130066	+	0.000507461	0.0392101	-26.5023	4766	100038468	Gm10684	3' UTR	No
38429	chr5	106842533	106842533	+	0.000406481	0.035829	-26.4442	47389	330149	Hfm1	3' UTR	No
48132	chr8	111069751	111069751	-	0.000564692	0.0409988	-26.3889	12111	353287	Clec18a	3' UTR	No
36523	chr5	5672562	5672562	+	0.000681424	0.0442153	-26.3815	4723	74051	Steap2	3' UTR	No
17040	chr15	36504644	36504644	+	0.000781664	0.0466169	-26.3587	-7824	68839	Ankrd46	3' UTR	No
29526	chr2	160948333	160948333	+	0.000454468	0.0374971	-26.306	13188	71389	Chd6	3' UTR	No
27646	chr2	71441375	71441375	+	0.000288902	0.0312117	-26.2014	-11901	66559	Metap1d	3' UTR	No
48755	chr8	128714098	128714098	-	0.000191815	0.0265158	-26.1905	-10235	16412	Itgb1	3' UTR	No
41992	chr6	116024838	116024838	-	0.000113111	0.021446	-26.1727	-29833	67784	Plxnd1	3' UTR	No
18655	chr15	100393610	100393610	-	0.000335364	0.0332356	-26.0219	9633	18174	Slc11a2	3' UTR	No
38327	chr5	103649491	103649491	+	0.000102924	0.0206776	-26	6232	74218	1700016H13Rik	3' UTR	No
7170	chr11	53649881	53649881	+	0.00017829	0.0257261	-25.7692	-15179	16163	Il13	3' UTR	No
30639	chr3	30905567	30905567	-	5.64702e-06	0.00612867	-25.7143	27544	241915	Phc3	3' UTR	No
47426	chr8	82123738	82123738	-	3.43548e-05	0.0133565	-25.7143	220735	16168	Il15	3' UTR	No
6193	chr11	4222164	4222164	-	0.000216856	0.0278989	-25.6892	3939	71962	Castor1	3' UTR	Yes
20206	chr16	84952341	84952341	-	0.000339081	0.0334119	-25.641	11040	11820	App	3' UTR	No
27463	chr2	60751167	60751167	+	0.000916717	0.049711	-25.5735	11154	56878	Rbms1	3' UTR	No
27986	chr2	90816319	90816319	+	2.77775e-05	0.0122175	-25.5319	-30836	56428	Mtch2	3' UTR	No
36099	chr4	148079938	148079938	-	0.000309575	0.0321168	-25.4991	4838	11610	Agtrap	3' UTR	No
5238	chr10	88323171	88323171	+	3.10967e-05	0.0127587	-25.4902	33825	71712	Dram1	3' UTR	No
7258	chr11	57327904	57327904	-	1.94987e-05	0.0105511	-25.4902	151386	14799	Gria1	3' UTR	No
45237	chr7	123494614	123494614	+	0.000706492	0.0447437	-25.3968	5835	210162	Zkscan2	3' UTR	No
25138	chr19	18932083	18932083	-	0.000598364	0.0419564	-25.3788	69017	225998	Rorb	3' UTR	No
21296	chr17	27899986	27899986	-	0.000586375	0.0415223	-25.3684	3285	68776	Taf11	3' UTR	No
17337	chr15	55519418	55519418	-	0.000818572	0.0474788	-25.3488	28746	68537	Mrpl13	3' UTR	No
20624	chr16	97471033	97471033	-	0.000116405	0.0216533	-25.2454	5274	52793	Fam3b	3' UTR	No
829	chr1	60998247	60998247	-	0.000805983	0.0472443	-25	20320	54167	Icos	3' UTR	Yes
3975	chr10	23904830	23904830	+	9.18908e-05	0.0197576	-25	9976	22361	Vnn1	3' UTR	No
18209	chr15	86139327	86139327	-	0.000179738	0.0257932	-25	13121	223753	Cerk	3' UTR	No
31317	chr3	69560331	69560331	+	5.10341e-05	0.0156779	-25	11352	242083	Ppm1l	3' UTR	No
35584	chr4	135706577	135706577	-	7.30194e-05	0.018007	-25	20290	242700	Ifnlr1	3' UTR	No
33808	chr4	53033345	53033345	+	0.000499507	0.0389506	-24.8531	7581	11303	Abca1	3' UTR	No
13858	chr13	98302606	98302606	-	0.000397235	0.0354688	-24.6529	8909	218490	Btf3	3' UTR	No
24535	chr18	80223103	80223103	-	2.12446e-05	0.0109508	-24.5902	7723	27366	Txnl4a	3' UTR	Yes
6443	chr11	16912999	16912999	-	0.000472472	0.0381547	-24.4706	7814	13649	Egfr	3' UTR	No
41026	chr6	66541586	66541586	-	0.000107824	0.0210594	-24.3902	5908	56150	Mad2l1	3' UTR	No
18745	chr15	102434468	102434468	+	0.000211414	0.0276138	-24.3243	-10899	110542	Amhr2	3' UTR	No
35566	chr4	135412680	135412680	+	8.43309e-05	0.0190462	-24.2424	3953	735285	Mir700	3' UTR	No
39491	chr5	139249029	139249029	+	6.76805e-05	0.0174435	-24.2424	-3295	67604	Get4	3' UTR	No
40922	chr6	57754110	57754110	-	0.000169561	0.0252679	-24.2424	51023	71835	Lancl2	3' UTR	No
36539	chr5	8072390	8072390	+	0.000158286	0.0245981	-24.2002	13048	109552	Sri	3' UTR	No
2377	chr1	150361428	150361428	-	0.000197055	0.0267613	-24.0476	-14657	75584	2310030A07Rik	3' UTR	No
30641	chr3	30930022	30930022	+	0.00010785	0.0210594	-24	3089	241915	Phc3	3' UTR	Yes
51401	chr9	118485284	118485284	+	0.000551448	0.0405782	-23.9709	6423	13813	Eomes	3' UTR	No
2154	chr1	133703310	133703310	+	0.000267726	0.0303137	-23.9599	-13202	240754	Lax1	3' UTR	No
38673	chr5	114364975	114364975	-	3.90191e-05	0.0140665	-23.8095	3694	330171	Kctd10	3' UTR	No
27162	chr2	37578506	37578506	+	0.000717238	0.0450133	-23.631	8012	20744	Strbp	3' UTR	No
2195	chr1	134755066	134755066	+	0.000256331	0.0297925	-23.5294	45766	20980	Syt2	3' UTR	No
2546	chr1	155688270	155688270	-	0.000272741	0.0305502	-23.5294	53757	16872	Lhx4	3' UTR	No
15592	chr14	63144394	63144394	-	0.000100772	0.0204743	-23.5294	8876	13030	Ctsb	3' UTR	No
49864	chr9	56496296	56496296	-	2.90757e-05	0.0124905	-23.5294	77466	66867	Hmg20a	3' UTR	No
26196	chr19	57485475	57485475	+	0.000637906	0.0430334	-23.4869	-11915	78073	6720468P15Rik	3' UTR	No
7731	chr11	73081968	73081968	-	0.000225002	0.0282338	-23.4615	-8615	16407	Itgae	3' UTR	No
13610	chr13	83665541	83665541	-	0.000545019	0.0404103	-23.3097	12653	17260	Mef2c	3' UTR	No
7387	chr11	60787302	60787302	-	0.000140147	0.0234215	-23.0769	5871	20425	Shmt1	3' UTR	No
23324	chr18	30316953	30316953	-	0.000505943	0.0391498	-23.0769	44026	225326	Pik3c3	3' UTR	No
29046	chr2	144407460	144407460	+	0.000506294	0.0391498	-22.9167	3382	228714	Kat14	3' UTR	No
26692	chr2	24791967	24791967	+	0.000209917	0.027527	-22.8571	14388	77683	Ehmt1	3' UTR	No
40910	chr6	56778406	56778406	+	0.000300378	0.0316728	-22.8571	18341	210973	Kbtbd2	3' UTR	No
38465	chr5	108835931	108835931	-	0.000688695	0.0443883	-22.8175	16670	435864	Vmn2r9	3' UTR	No
48899	chr9	14835731	14835731	+	0.000260468	0.0299999	-22.6263	-24479	14608	Gpr83	3' UTR	No
34739	chr4	107138385	107138385	-	0.000124841	0.0223323	-22.5806	39283	66526	Tceanc2	3' UTR	No
31701	chr3	94502971	94502971	-	0.00012106	0.0220041	-22.5	15769	78784	Celf3	3' UTR	No
33419	chr4	32585483	32585483	+	0.000751473	0.0459946	-22.3906	10552	12014	Bach2	3' UTR	No
8539	chr11	98582006	98582006	-	0.000574865	0.0412346	-22.2222	5362	66612	Ormdl3	3' UTR	No
15472	chr14	59560907	59560907	+	0.000140576	0.0234229	-22.2222	36929	71891	Cdadc1	3' UTR	No
20759	chr17	6038817	6038817	+	0.000394662	0.0353396	-22.2222	11238	321007	Serac1	3' UTR	No
25911	chr19	47082831	47082831	+	0.000245355	0.0293333	-22.2222	7794	66477	Atp5mk	3' UTR	No
34567	chr4	100442393	100442393	+	0.000310079	0.0321342	-22.2222	-36456	381534	Ube2u	3' UTR	No
37587	chr5	67398374	67398374	-	0.000174846	0.0255118	-22.2222	28956	666938	Bend4	3' UTR	No
8842	chr11	106824756	106824756	-	0.000307387	0.0319861	-22.0339	4250	66313	Smurf2	3' UTR	No
43064	chr7	19303099	19303099	+	0.000261996	0.0300643	-22.0339	6501	14282	Fosb	3' UTR	No
25723	chr19	41922471	41922471	-	0.000128488	0.0226188	-22	10395	18648	Pgam1	3' UTR	No
34669	chr4	105033630	105033630	-	6.67187e-05	0.0173342	-22	76260	108079	Prkaa2	3' UTR	No
46870	chr8	46578049	46578049	+	0.00034577	0.0335951	-22	4876	71876	Cenpu	3' UTR	No
7071	chr11	50806260	50806260	+	0.000408988	0.0359516	-21.9913	20198	30944	Zfp354c	3' UTR	No
14368	chr14	7293842	7293842	+	0.00025773	0.0298632	-21.9512	38553	545013	Gm5797	3' UTR	No
21496	chr17	33240716	33240716	+	3.79643e-05	0.0139592	-21.9512	14429	77652	Zfp955a	3' UTR	No
49579	chr9	46223803	46223803	-	0.000201173	0.0270178	-21.9512	4232	70661	Sik3	3' UTR	No
39648	chr5	143245594	143245594	+	0.000798741	0.0470728	-21.875	5555	231866	Zfp12	3' UTR	No
36443	chr4	155782497	155782497	+	0.000149153	0.0239857	-21.7391	3377	320587	Tmem88b	3' UTR	No
42914	chr7	12045027	12045027	+	0.000104632	0.0207768	-21.6272	3728	628946	Vmn1r77	3' UTR	No
14204	chr13	111746686	111746686	+	0.000582225	0.041461	-21.6216	4687	26401	Map3k1	3' UTR	No
19219	chr16	21559402	21559402	+	0.000582225	0.041461	-21.6216	-3665	209018	Vps8	3' UTR	No
21267	chr17	27450220	27450220	+	0.000582225	0.041461	-21.6216	22847	268934	Grm4	3' UTR	No
39808	chr5	147546003	147546003	-	0.00045548	0.0375248	-21.6216	6726	72587	Pan3	3' UTR	Yes
45556	chr7	132871630	132871630	+	9.81614e-05	0.0203342	-21.6216	-7745	109359	Abraxas2	3' UTR	No
48636	chr8	125028975	125028975	-	0.000358958	0.0341415	-21.6216	15926	53424	Tsnax	3' UTR	Yes
51172	chr9	110097123	110097123	+	0.00012014	0.0219585	-21.6216	3915	72831	Dhx30	3' UTR	No
30646	chr3	31121231	31121231	-	0.0001458	0.0237196	-21.5686	24398	20482	Skil	3' UTR	No
35048	chr4	120540216	120540216	-	0.000607857	0.0421945	-21.5686	4851	51797	Ctps1	3' UTR	No
22017	chr17	56262435	56262435	+	0.000197046	0.0267613	-21.5385	5625	14154	Fem1a	3' UTR	No
2701	chr1	162671754	162671754	+	0.000379814	0.0348883	-21.4286	-13535	100038657	Myocos	3' UTR	No
22072	chr17	57483387	57483387	-	0.000334589	0.0332161	-21.4286	62118	224916	Vmn2r120	3' UTR	No
51314	chr9	115242953	115242953	+	0.000197561	0.0267638	-21.382	39028	111186	Stmn1-rs1	3' UTR	No
22438	chr17	74374577	74374577	-	0.000371641	0.0346175	-21.2766	7281	50850	Spast	3' UTR	No
29772	chr2	167099753	167099753	+	3.76819e-05	0.0139211	-21.2766	34477	100217443	Snord12	3' UTR	No
34816	chr4	110204547	110204547	-	0.000820819	0.0475531	-21.2121	18601	15572	Elavl4	3' UTR	No
44492	chr7	89886158	89886158	-	0.000111762	0.021349	-21.2121	17460	70884	Ccdc81	3' UTR	No
505	chr1	40856738	40856738	-	5.39733e-05	0.0159598	-21.0526	51137	381339	Tmem182	3' UTR	No
3294	chr1	185467961	185467961	+	0.000753656	0.0460223	-21.0526	-12393	100039138	Gm2061	3' UTR	No
5109	chr10	83409469	83409469	-	0.000665753	0.0438041	-21.0526	49248	28109	Nopchap1	3' UTR	No
12953	chr13	54235019	54235019	-	7.35994e-05	0.0180264	-21.0526	21012	15466	Hrh2	3' UTR	No
40543	chr6	39398964	39398964	-	0.000236082	0.0288504	-21.0526	5766	54484	Mkrn1	3' UTR	No
27259	chr2	48902033	48902033	-	0.000264198	0.0301658	-20.9302	7980	26428	Orc4	3' UTR	No
13709	chr13	93432269	93432269	+	0.000140108	0.0234215	-20.6897	67468	57748	Jmy	3' UTR	No
24832	chr19	5493579	5493579	-	0.000362634	0.0342393	-20.5882	3014	12631	Cfl1	3' UTR	No
35870	chr4	142104404	142104404	+	0.000842048	0.048164	-20.5882	13707	71529	Kazn	3' UTR	No
3055	chr1	178172238	178172238	+	0.000671031	0.0439269	-20.5128	-15179	78825	Desi2	3' UTR	No
20114	chr16	75859178	75859178	-	0.000421647	0.0364595	-20.5128	50101	67742	Samsn1	3' UTR	No
20202	chr16	84823828	84823828	-	0.000302682	0.0317608	-20.5128	4985	11957	Atp5pf	3' UTR	Yes
23697	chr18	46238584	46238584	-	0.000376958	0.0347972	-20.5128	10321	225467	Pggt1b	3' UTR	No
27018	chr2	32455631	32455631	-	0.000530113	0.0399404	-20.5128	-4186	227731	Slc25a25	3' UTR	No
41362	chr6	87157994	87157994	+	0.000244474	0.0292893	-20.5128	53181	52372	D6Ertd527e	3' UTR	No
23052	chr18	12058931	12058931	-	0.000110132	0.0212446	-20.4545	15700	338363	Tmem241	3' UTR	No
23242	chr18	24105487	24105487	-	0.000553405	0.0406389	-20.4545	9426	225280	Ino80c	3' UTR	No
48560	chr8	123205717	123205717	+	0.000583275	0.0414719	-20.4365	4052	234852	Chmp1a	3' UTR	No
49512	chr9	44638117	44638117	+	0.000466278	0.0379289	-20.3704	33220	13209	Ddx6	3' UTR	Yes
2553	chr1	155846749	155846749	+	0.000486231	0.0385847	-20	14624	74081	Cep350	3' UTR	No
15502	chr14	60184830	60184830	+	0.000597316	0.0419236	-20	12349	50769	Atp8a2	3' UTR	No
17449	chr15	59539243	59539243	-	0.000182383	0.0259684	-20	-109107	211770	Trib1	3' UTR	Yes
21499	chr17	33383772	33383772	+	0.000627067	0.0426842	-20	10585	22643	Zfp101	3' UTR	No
22179	chr17	65653049	65653049	+	0.00069624	0.0444974	-20	-10881	213272	Txndc2	3' UTR	No
359	chr1	36528109	36528109	-	0.000252701	0.0296851	20	7348	94218	Cnnm3	3' UTR	No
19238	chr16	21930293	21930293	+	0.000355869	0.0340497	20	17238	66664	Tmem41a	3' UTR	No
19647	chr16	37881700	37881700	+	0.000228151	0.0283988	20	13311	320184	Lrrc58	3' UTR	No
32815	chr3	146195330	146195330	+	0.000597316	0.0419236	20	3247	68279	Mcoln2	3' UTR	Yes
39636	chr5	142869552	142869552	-	0.000340164	0.0334427	20	25686	231863	Fbxl18	3' UTR	Yes
40710	chr6	50293785	50293785	-	0.000252701	0.0296851	20	6569	71720	Osbpl3	3' UTR	No
41915	chr6	113748635	113748635	+	0.000801629	0.0471306	20	-7892	110379	Sec13	3' UTR	Yes
44874	chr7	111070005	111070005	-	0.000186689	0.0262788	20	3146	13690	Eif4g2	3' UTR	No
45010	chr7	116103291	116103291	+	0.000818509	0.0474788	20	9925	56372	1110004F10Rik	3' UTR	No
40502	chr6	37568727	37568727	+	3.68992e-05	0.0138003	20.3125	29046	208665	Akr1d1	3' UTR	No
13406	chr13	70566631	70566631	-	0.0001254	0.0223923	20.3704	-6610	73584	1700100L14Rik	3' UTR	No
29282	chr2	153617123	153617123	+	9.82023e-05	0.0203342	20.3704	15608	99311	Commd7	3' UTR	No
25639	chr19	39609012	39609012	+	0.000279815	0.0308336	20.4082	40039	545288	Cyp2c67	3' UTR	No
26166	chr19	56911757	56911757	+	0.000431273	0.0367087	20.4545	16796	226250	Afap1l2	3' UTR	No
32024	chr3	105673770	105673770	+	0.000267237	0.0302937	20.4545	13674	53975	Ddx20	3' UTR	No
34353	chr4	86918841	86918841	+	0.000431273	0.0367087	20.4545	-11850	230379	Acer2	3' UTR	No
46176	chr8	13614627	13614627	+	0.000553405	0.0406389	20.4545	-8519	19414	Rasa3	3' UTR	No
45129	chr7	120120604	120120604	+	0.000533539	0.0400764	20.6349	17709	233806	Ldaf1	3' UTR	No
11957	chr13	12474917	12474917	-	0.000185485	0.0262013	20.7547	-9973	56048	Lgals8	3' UTR	No
14457	chr14	12373714	12373714	+	0.000419336	0.0363575	20.7547	3229	27062	Cadps	3' UTR	No
46926	chr8	48227868	48227868	-	0.000483422	0.0385134	20.7547	72231	23965	Tenm3	3' UTR	No
10440	chr12	70244874	70244874	-	0.000282055	0.0309076	20.8333	-13386	110095	Pygl	3' UTR	No
9826	chr12	26450607	26450607	+	0.000830427	0.0478605	20.9302	4235	58185	Rsad2	3' UTR	No
19981	chr16	59476527	59476527	-	0.000208738	0.0274532	20.9302	4184	67014	Riox2	3' UTR	No
32281	chr3	119719405	119719405	-	2.56936e-05	0.0118596	20.9677	4982	56195	Ptbp2	3' UTR	No
9275	chr11	119145117	119145117	+	1.75687e-05	0.0101296	20.9877	9020	102465563	Mir6934	3' UTR	Yes
8314	chr11	90035832	90035832	+	0.000797494	0.0470376	21.0195	5484	67888	Tmem100	3' UTR	No
21497	chr17	33331976	33331976	+	0.000854856	0.048411	21.0526	26892	224694	Zfp81	3' UTR	No
24199	chr18	67490436	67490436	+	0.000854856	0.048411	21.0526	6551	68166	Spire1	3' UTR	No
50534	chr9	83601273	83601273	-	0.000154994	0.0243673	21.0526	24442	212531	Sh3bgrl2	3' UTR	No
8479	chr11	97328995	97328995	+	0.000246877	0.0294076	21.1538	13087	67036	Mrpl45	3' UTR	No
27460	chr2	60598324	60598324	-	0.000283475	0.0309595	21.1538	-45016	18779	Pla2r1	3' UTR	No
458	chr1	39622692	39622692	+	0.00092202	0.0498556	21.2121	28782	263764	Creg2	3' UTR	No
9101	chr11	115244794	115244794	-	0.00092202	0.0498556	21.2121	20635	14813	Grin2c	3' UTR	Yes
39933	chr5	150497144	150497144	-	0.00073212	0.0454519	21.2121	4989	194292	Gm5	3' UTR	No
47561	chr8	86844646	86844646	-	0.000834929	0.047967	21.2558	7774	80750	N4bp1	3' UTR	No
3690	chr10	9624003	9624003	+	0.000192946	0.0265158	21.2766	6938	320825	Samd5	3' UTR	No
10967	chr12	87451649	87451649	+	0.00092398	0.0499173	21.2766	-7632	654309	Nrp	3' UTR	No
27404	chr2	58267514	58267514	-	9.26954e-05	0.0198117	21.2766	-9265	100502932	Gm13544	3' UTR	No
44624	chr7	98717497	98717497	+	4.68383e-05	0.0151189	21.2766	7620	72981	Thap12	3' UTR	No
3833	chr10	18118942	18118942	-	4.94867e-05	0.0154917	21.3115	-3242	19707	Reps1	3' UTR	No
42845	chr7	4944825	4944825	+	0.00015635	0.0244747	21.4286	7735	269855	Ssc5d	3' UTR	No
45496	chr7	131138298	131138298	+	0.000162056	0.0248444	21.4286	8016	233918	4933402N03Rik	3' UTR	No
42631	chr6	142825163	142825163	-	0.000150902	0.024103	21.5194	10778	665037	Gm7457	3' UTR	No
24186	chr18	67193102	67193102	+	1.48747e-05	0.00946126	21.5686	-12264	67064	Chmp1b	3' UTR	No
40379	chr6	31513344	31513344	+	0.000319499	0.0325246	21.6216	10967	27205	Podxl	3' UTR	Yes
13789	chr13	95956931	95956931	+	6.6248e-05	0.0173101	21.6667	27919	75209	Sv2c	3' UTR	No
31487	chr3	84162389	84162389	+	7.62366e-05	0.0183015	21.6667	-6603	76915	Mnd1	3' UTR	No
34568	chr4	100443349	100443349	-	0.000500639	0.0389878	21.7391	-35500	381534	Ube2u	3' UTR	No
1764	chr1	106394039	106394039	-	0.000798741	0.0470728	21.875	76801	98432	Phlpp1	3' UTR	No
30792	chr3	37405831	37405831	-	0.0003638	0.0342988	21.875	4844	229228	Nudt6	3' UTR	No
31598	chr3	88436558	88436558	-	0.000900514	0.0493781	21.875	4393	102465611	Mir7011	3' UTR	No
32495	chr3	129933588	129933588	-	0.000632188	0.04283	21.875	23126	12368	Casp6	3' UTR	No
8885	chr11	107936639	107936639	-	5.75111e-05	0.016389	21.9512	-21584	140723	Cacng5	3' UTR	No
25079	chr19	15956385	15956385	+	0.000178185	0.0257261	21.9512	-9048	107272	Psat1	3' UTR	No
44464	chr7	85007189	85007189	+	0.000125006	0.0223533	21.9512	5079	233437	Vmn2r66	3' UTR	No
42687	chr6	144995689	144995689	+	0.00034577	0.0335951	22	37154	12035	Bcat1	3' UTR	No
42923	chr7	12809327	12809327	-	0.000194219	0.0265545	22	-5692	232875	Zscan18	3' UTR	No
42331	chr6	128384206	128384206	+	0.00024311	0.0292557	22.1587	8703	60345	Nrip2	3' UTR	No
5993	chr10	122995070	122995070	-	0.000102437	0.0206398	22.2222	4737	67074	Mon2	3' UTR	No
21100	chr17	21663864	21663864	+	0.000443164	0.0370883	22.2222	6282	73229	Zfp983	3' UTR	No
21403	chr17	30728237	30728237	+	0.000506121	0.0391498	22.2222	7196	13417	Dnah8	3' UTR	No
31732	chr3	95556272	95556272	+	0.000140576	0.0234229	22.2222	-3405	67981	Hormad1	3' UTR	No
38308	chr5	102989515	102989515	-	0.000394662	0.0353396	22.2222	37480	26414	Mapk10	3' UTR	No
42857	chr7	5129496	5129496	+	0.000805893	0.0472443	22.2222	-3546	19428	Rasl2-9	3' UTR	No
28516	chr2	120089481	120089481	-	0.000873259	0.048673	22.2626	-3803	640524	Sptbn5	3' UTR	No
42003	chr6	116694951	116694951	-	0.000784685	0.0467148	22.2705	-20999	213391	Rassf4	3' UTR	No
7818	chr11	75770461	75770461	+	0.000639311	0.0430746	22.3159	18857	22627	Ywhae	3' UTR	No
22297	chr17	69270661	69270661	-	0.000619787	0.0425005	22.4567	-4115	13823	Epb41l3	3' UTR	No
27028	chr2	32925127	32925127	-	0.000619787	0.0425005	22.4567	3485	227737	Niban2	3' UTR	No
7336	chr11	59458066	59458066	+	0.000607704	0.0421945	22.4664	-6880	67826	Snap47	3' UTR	No
4181	chr10	40037150	40037150	-	0.000289563	0.0312194	22.5	-11882	215929	Mfsd4b1	3' UTR	Yes
23720	chr18	46713371	46713371	-	0.000862714	0.048411	22.5	14658	12583	Cdo1	3' UTR	No
44067	chr7	68231659	68231659	-	0.000153992	0.0242833	22.5	19821	16001	Igf1r	3' UTR	No
13956	chr13	100803288	100803288	-	3.11248e-05	0.01276	22.5806	3675	69048	Slc30a5	3' UTR	No
5112	chr10	83490296	83490296	+	0.00013672	0.0231981	22.6415	5721	216188	Aldh1l2	3' UTR	No
14920	chr14	31481800	31481800	-	0.00023807	0.0289772	22.6451	5818	67011	Mettl6	3' UTR	No
12770	chr13	48488589	48488589	+	0.000836685	0.0480128	22.6744	18350	67911	Zfp169	3' UTR	No
38491	chr5	110255441	110255441	-	1.54781e-05	0.00962027	22.7273	4701	71782	Ankle2	3' UTR	No
43600	chr7	43677616	43677616	-	0.000292354	0.0313199	22.7273	5600	233189	Ctu1	3' UTR	No
23033	chr18	10813058	10813058	-	0.00033973	0.0334306	22.8571	14693	225164	Mib1	3' UTR	No
37527	chr5	65262197	65262197	-	3.24365e-05	0.0130127	22.8571	5772	213081	Wdr19	3' UTR	No
45504	chr7	131392534	131392534	-	0.000497371	0.0389006	22.8571	8277	214580	Pstk	3' UTR	No
10517	chr12	73702503	73702503	+	0.000201	0.0270178	22.9167	117660	18755	Prkch	3' UTR	No
1959	chr1	125403563	125403563	-	0.000132287	0.0228877	23.0769	-5247	74117	Actr3	3' UTR	No
10492	chr12	72653139	72653139	+	8.96168e-05	0.0195216	23.0769	11615	66375	Dhrs7	3' UTR	No
42915	chr7	12195996	12195996	-	0.000219783	0.0280124	23.0769	3031	171238	Vmn1r80	3' UTR	No
36763	chr5	23965178	23965178	-	0.000194345	0.0265604	23.1481	34841	84652	Hycc1	3' UTR	No
23431	chr18	34772224	34772224	-	0.000350544	0.0337776	23.1494	-4823	277250	Kdm3b	3' UTR	No
17761	chr15	74669400	74669400	+	0.000192132	0.0265158	23.2558	3168	11838	Arc	3' UTR	No
18917	chr16	8619382	8619382	+	0.000192132	0.0265158	23.2558	6504	268860	Abat	3' UTR	No
31438	chr3	82391830	82391830	-	0.000255361	0.0297521	23.2558	11757	213582	Map9	3' UTR	No
21015	chr17	14666903	14666903	-	3.66464e-05	0.0137578	23.4375	3963	21826	Thbs2	3' UTR	No
36828	chr5	26053353	26053353	+	0.000383562	0.0350229	23.4632	-13795	75657	Speer4a	3' UTR	No
15404	chr14	55895888	55895888	-	0.000712232	0.0449223	23.4671	3967	654795	Sdr39u1	3' UTR	No
5107	chr10	83233439	83233439	-	0.000123215	0.0221758	23.5294	70936	338365	Slc41a2	3' UTR	No
16422	chr14	120429456	120429456	-	0.000290389	0.0312569	23.5294	32969	105559	Mbnl2	3' UTR	No
19932	chr16	57155015	57155015	-	0.000641494	0.0431142	23.5294	5126	52633	Nit2	3' UTR	No
46871	chr8	46579222	46579222	+	9.09784e-05	0.0196727	23.5294	6049	71876	Cenpu	3' UTR	No
13887	chr13	98730823	98730823	+	7.45289e-05	0.0181447	23.6364	4957	218503	Fcho2	3' UTR	No
38036	chr5	93174804	93174804	+	0.000187339	0.0263047	23.6451	13416	12453	Ccni	3' UTR	No
3976	chr10	23905284	23905284	+	0.00024692	0.0294076	23.6842	10430	22361	Vnn1	3' UTR	No
47099	chr8	64740679	64740679	-	0.000325672	0.0328305	23.6842	-6887	66234	Msmo1	3' UTR	No
49522	chr9	44830114	44830114	-	4.37897e-05	0.0146867	23.6842	-9999	214162	Kmt2a	3' UTR	No
19349	chr16	26717141	26717141	-	0.000248198	0.0294845	23.75	-5293	16180	Il1rap	3' UTR	No
39024	chr5	123359176	123359176	+	8.88763e-06	0.00751067	23.8095	14676	77045	Bcl7a	3' UTR	No
49387	chr9	40972209	40972209	-	0.000488342	0.0386359	23.8278	-8091	70989	Jhy	3' UTR	No
50296	chr9	70033415	70033415	+	0.000819783	0.0475329	23.9541	4673	72077	Gcnt3	3' UTR	No
34284	chr4	83635684	83635684	+	0.000854738	0.048411	23.9665	-60271	320226	Ccdc171	3' UTR	No
28232	chr2	104147968	104147968	-	0.000472806	0.0381685	24.0341	10451	241589	D430041D05Rik	3' UTR	No
51196	chr9	110940258	110940258	-	0.00085373	0.048411	24.0942	4613	21667	Cripto	3' UTR	No
6380	chr11	11931654	11931654	+	0.00060281	0.0420349	24.1352	6962	14783	Grb10	3' UTR	No
37520	chr5	65040788	65040788	-	0.000445765	0.0372079	24.3019	50796	243025	Tmem156	3' UTR	No
13075	chr13	56740357	56740357	+	0.000242981	0.0292491	24.3243	7340	17129	Smad5	3' UTR	No
2960	chr1	172272601	172272601	+	0.000222441	0.0281073	24.3902	3877	98660	Atp1a2	3' UTR	No
37023	chr5	34175406	34175406	+	0.000124108	0.0222417	24.3902	-5879	231123	Haus3	3' UTR	Yes
32381	chr3	123546769	123546769	-	8.50776e-05	0.019121	24.4444	29747	83398	Ndst3	3' UTR	No
14887	chr14	30526639	30526639	-	5.70345e-05	0.0163234	24.5283	13352	75901	Dcp1a	3' UTR	No
22040	chr17	56620544	56620544	+	0.000133923	0.0229736	24.5614	6331	74142	Lonp1	3' UTR	No
14999	chr14	34145459	34145459	+	0.000297207	0.0315493	24.6503	7030	19065	Npy4r	3' UTR	No
25518	chr19	34241191	34241191	+	0.000800309	0.0471025	24.778	8485	76630	Stambpl1	3' UTR	No
36195	chr4	150102722	150102722	+	0.000387209	0.0351028	24.9437	15357	269604	Gpr157	3' UTR	No
23513	chr18	37323501	37323501	+	0.000486627	0.0386052	24.951	3120	93876	Pcdhb5	3' UTR	No
16592	chr15	7206634	7206634	-	0.000664449	0.0437875	24.9927	16435	268780	Egflam	3' UTR	No
20629	chr16	97742489	97742489	-	0.000238855	0.0290163	25	21298	72388	Ripk4	3' UTR	No
21730	chr17	44097026	44097026	-	4.95618e-05	0.0155016	25	8738	224794	Enpp4	3' UTR	No
42927	chr7	12891927	12891927	+	0.000164499	0.0249917	25	-5888	232878	Zscan22	3' UTR	No
11615	chr12	112068281	112068281	+	0.000695868	0.0444974	25.061	5127	74691	Tdrd9	3' UTR	No
49293	chr9	35035596	35035596	-	0.000695868	0.0444974	25.061	19144	67703	Kirrel3	3' UTR	No
11749	chr12	117758668	117758668	-	6.17335e-06	0.0063931	25.4237	-45621	217946	Cdca7l	3' UTR	No
39837	chr5	148329045	148329045	-	0.000864018	0.0484396	25.4301	25871	77521	Mtus2	3' UTR	No
19091	chr16	17484181	17484181	-	9.86979e-05	0.0203342	25.5814	-5430	72168	Aifm3	3' UTR	No
3767	chr10	13207947	13207947	+	1.6024e-05	0.00977547	25.7143	-14779	353258	Ltv1	3' UTR	No
9274	chr11	119144707	119144707	-	0.000160457	0.0247258	25.7771	9430	102465563	Mir6934	3' UTR	No
29433	chr2	158116608	158116608	+	0.000344564	0.0335915	25.8929	23128	21817	Tgm2	3' UTR	No
4717	chr10	68781585	68781585	-	6.35317e-05	0.0170795	25.9259	57761	327766	Tmem26	3' UTR	No
22206	chr17	66337760	66337760	-	0.000574551	0.0412346	25.9772	8785	68617	Mtcl1	3' UTR	No
36900	chr5	30267265	30267265	+	9.09995e-06	0.00761787	26	3721	28042	Selenoi	3' UTR	No
47818	chr8	95239716	95239716	+	0.000590692	0.0416874	26.0484	-36904	16582	Kifc3	3' UTR	No
19276	chr16	23452259	23452259	-	0.000427739	0.0366937	26.1509	23126	239766	Rtp1	3' UTR	No
14202	chr13	111718189	111718189	+	6.15867e-05	0.0168435	26.1649	17404	218613	Mier3	3' UTR	No
9142	chr11	116245614	116245614	+	9.87359e-05	0.0203342	26.1905	-7537	14027	Evpl	3' UTR	No
28677	chr2	127604543	127604543	+	6.15488e-05	0.0168364	26.1905	4510	77721	Mrps5	3' UTR	No
47560	chr8	86843411	86843411	+	3.72042e-05	0.0138527	26.3158	9009	80750	N4bp1	3' UTR	No
407	chr1	37832943	37832943	+	0.000626452	0.0426842	26.3889	10778	211484	Tsga10	3' UTR	No
318	chr1	34590810	34590810	-	5.41734e-06	0.00602872	26.4151	11153	211383	Amer3	3' UTR	No
21077	chr17	18187860	18187860	+	3.71148e-05	0.0138459	26.6667	35973	627111	Vmn2r92	3' UTR	No
37390	chr5	52821247	52821247	+	2.70494e-05	0.0120862	26.6667	-12765	52206	Anapc4	3' UTR	No
5255	chr10	88992974	88992974	-	0.000123479	0.0222009	26.7196	5186	320091	Ano4	3' UTR	No
25611	chr19	38309650	38309650	+	0.000456464	0.0375614	26.7331	44240	56839	Lgi1	3' UTR	No
1738	chr1	105847769	105847769	+	0.000405243	0.0357704	26.8303	27899	21934	Tnfrsf11a	3' UTR	No
51058	chr9	106374241	106374241	-	0.000909711	0.0495323	26.9278	3497	235584	Dusp7	3' UTR	No
37000	chr5	33601867	33601867	-	0.000118155	0.0218096	26.9866	27045	74504	Fam53a	3' UTR	No
18585	chr15	98542276	98542276	-	0.00028522	0.0310316	27.0247	4744	12455	Ccnt1	3' UTR	No
30851	chr3	40704374	40704374	-	0.00011687	0.0216893	27.027	-4481	73333	Slc25a31	3' UTR	No
27745	chr2	74654034	74654034	+	0.000727166	0.0452897	27.0857	5385	14029	Evx2	3' UTR	No
30617	chr3	29980698	29980698	+	1.66531e-05	0.00992105	27.2727	16965	14013	Mecom	3' UTR	No
49423	chr9	42253988	42253988	+	0.000240525	0.0291387	27.2841	10212	235293	Sc5d	3' UTR	No
35738	chr4	139619844	139619844	+	0.000778521	0.0465436	27.2914	-3022	212647	Aldh4a1	3' UTR	No
7056	chr11	50121787	50121787	-	0.000438896	0.036889	27.3516	-9609	76795	Tbc1d9b	3' UTR	No
30257	chr2	181554352	181554352	-	4.94384e-05	0.0154917	27.451	15445	68556	Uckl1	3' UTR	No
24938	chr19	9083650	9083650	+	3.71763e-05	0.0138527	27.5	4308	22287	Scgb1a1	3' UTR	Yes
33828	chr4	53705418	53705418	+	0.000279957	0.0308336	27.5641	-8580	246179	Fktn	3' UTR	No
881	chr1	63056924	63056924	-	2.72102e-05	0.0121018	27.6652	35005	227195	Ino80d	3' UTR	No
12533	chr13	41274180	41274180	+	0.000614257	0.0423274	27.8529	24336	108934	Smim13	3' UTR	No
5253	chr10	88949379	88949379	+	0.0006072	0.0421691	27.8846	48781	320091	Ano4	3' UTR	No
492	chr1	40499521	40499521	-	0.000162957	0.0249022	27.9426	-15841	16174	Il18rap	3' UTR	No
2348	chr1	144244860	144244860	+	0.000248904	0.029521	28.0665	4167	50778	Rgs1	3' UTR	No
29220	chr2	152149061	152149061	+	0.000861465	0.048411	28.0868	5500	21407	Tcf15	3' UTR	No
10532	chr12	74234869	74234869	-	0.000116837	0.0216893	28.125	-49373	74284	1700086L19Rik	3' UTR	No
19014	chr16	13148031	13148031	-	3.87042e-05	0.0140433	28.3333	15640	50505	Ercc4	3' UTR	No
29824	chr2	168261062	168261062	+	0.000507628	0.0392207	28.3348	8269	241794	Kcng1	3' UTR	No
47920	chr8	104349631	104349631	+	4.30028e-05	0.0146498	28.5714	4590	68119	Cmtm3	3' UTR	No
48880	chr9	14354965	14354965	+	0.000256854	0.0298131	28.5948	26018	71946	Endod1	3' UTR	Yes
13699	chr13	92751637	92751637	+	0.000794971	0.0469637	28.7653	23337	21828	Thbs4	3' UTR	No
41042	chr6	67285315	67285315	-	0.000277923	0.0307749	28.8889	13436	66870	Serbp1	3' UTR	No
23528	chr18	37844686	37844686	+	4.90287e-05	0.0154413	28.9474	8721	13367	Diaph1	3' UTR	No
37247	chr5	43617794	43617794	-	2.16499e-05	0.011025	28.9474	15881	109323	C1qtnf7	3' UTR	No
15717	chr14	66985495	66985495	-	1.31397e-05	0.0089882	29.0171	4346	12177	Bnip3l	3' UTR	No
33476	chr4	34953593	34953593	+	3.43227e-05	0.013352	29.1667	-42112	73696	Platr9	3' UTR	No
2947	chr1	171952539	171952539	-	5.18705e-05	0.0157063	29.2683	9910	30925	Slamf6	3' UTR	No
10559	chr12	75397149	75397149	-	0.000854804	0.048411	29.2929	19632	217674	Gphb5	3' UTR	No
37551	chr5	66296860	66296860	+	0.000108971	0.0211633	29.3817	16868	11787	Apbb2	3' UTR	No
14356	chr13	119710838	119710838	+	0.000853867	0.048411	29.3939	20374	208715	Hmgcs1	3' UTR	No
27516	chr2	65457242	65457242	-	7.84316e-05	0.0185205	29.4118	37989	20269	Scn3a	3' UTR	No
51445	chr9	119465225	119465225	-	4.31679e-06	0.00539813	29.4118	20238	208194	Exog	3' UTR	Yes
41332	chr6	86122400	86122400	-	0.000238205	0.0289813	29.4118	36538	11519	Add2	3' UTR	No
46381	chr8	22638674	22638674	-	0.000458364	0.0376309	29.5145	14631	234130	Dkk4	3' UTR	No
13104	chr13	57422634	57422634	+	0.000526509	0.0398579	29.6022	484953	20745	Spock1	3' UTR	No
18671	chr15	100819445	100819445	-	0.000396016	0.0354231	29.6544	5091	59033	Slc4a8	3' UTR	No
36421	chr4	155260788	155260788	+	0.000146928	0.0238048	29.9504	7547	18762	Prkcz	3' UTR	No
95	chr1	11599422	11599422	-	9.0344e-05	0.0196011	30	20116	320492	A830018L16Rik	3' UTR	No
46280	chr8	18934595	18934595	+	8.96537e-06	0.00754525	30	16276	319581	Xkr5	3' UTR	No
21809	chr17	46460060	46460060	+	0.000834426	0.047952	30.1282	-21603	108114	Slc22a7	3' UTR	No
36869	chr5	28413741	28413741	+	0.000303011	0.0317704	30.1865	3080	381626	Rbm33	3' UTR	No
2605	chr1	158266570	158266570	-	5.31491e-05	0.0158413	30.3261	29894	240843	Brinp2	3' UTR	No
5299	chr10	90967398	90967398	-	3.08107e-05	0.0127347	30.4308	32321	11783	Apaf1	3' UTR	No
23344	chr18	31945904	31945904	+	0.000176406	0.0256287	30.4825	3732	574402	Gpr17	3' UTR	No
18145	chr15	84313033	84313033	-	0.000609775	0.0422287	30.492	-10993	64099	Parvg	3' UTR	No
49901	chr9	57748386	57748386	-	0.000381085	0.0349298	30.9201	5075	102414	Clk3	3' UTR	Yes
6526	chr11	21319880	21319880	+	0.000234892	0.0287982	31.0659	3622	216558	Ugp2	3' UTR	No
13313	chr13	64292060	64292060	-	0.00061424	0.0423274	31.1896	-16770	218294	Cdc14b	3' UTR	No
36094	chr4	147910090	147910090	-	0.000154168	0.0242988	31.2922	-5386	170731	Mfn2	3' UTR	No
692	chr1	54476203	54476203	+	1.47301e-05	0.0094227	31.3725	-37232	98488	Gtf3c3	3' UTR	No
29466	chr2	158762474	158762474	-	0.000218644	0.0279639	31.3853	-5619	71878	Fam83d	3' UTR	No
49647	chr9	48398546	48398546	-	0.00026789	0.0303261	31.4894	8695	244853	Nxpe4	3' UTR	No
20636	chr16	97855225	97855225	+	0.000165742	0.0250583	31.5078	-3375	114604	Prdm15	3' UTR	No
29605	chr2	163455250	163455250	+	3.43245e-06	0.00491872	31.5789	16717	228858	Gdap1l1	3' UTR	No
42057	chr6	118587682	118587682	+	0.000772532	0.0464366	31.6092	7744	12288	Cacna1c	3' UTR	No
15403	chr14	55879380	55879380	+	0.000655928	0.0435432	31.6996	4852	56410	Cbln3	3' UTR	No
27442	chr2	59900127	59900127	+	1.86048e-05	0.0103811	31.7073	12409	407823	Baz2b	3' UTR	No
14240	chr13	112546252	112546252	-	2.43298e-05	0.011541	31.7698	-13908	218624	Il31ra	3' UTR	No
74	chr1	10024836	10024836	-	0.000720295	0.0451257	31.8512	10292	26754	Cops5	3' UTR	No
20822	chr17	7738821	7738821	+	0.000509179	0.0392862	31.9024	22194	68655	Fndc1	3' UTR	No
45019	chr7	116338943	116338943	-	0.000374843	0.0347368	32.0147	-4748	68052	Rps13	3' UTR	No
32149	chr3	108975280	108975280	-	0.000914638	0.0496708	32.0896	33969	66715	Henmt1	3' UTR	No
32926	chr3	152820607	152820607	+	1.45742e-05	0.00937507	32.2497	57226	329777	Pigk	3' UTR	No
24191	chr18	67318777	67318777	-	1.99094e-06	0.00397394	32.3184	9194	338360	B430212C06Rik	3' UTR	No
32715	chr3	142745351	142745351	-	0.000467609	0.0379683	32.5	6840	229905	Kyat3	3' UTR	Yes
42314	chr6	127952748	127952748	-	0.000878208	0.0487614	32.6087	14069	109246	Tspan9	3' UTR	No
27181	chr2	38585505	38585505	+	0.000488686	0.0386461	32.7368	58415	19177	Psmb7	3' UTR	Yes
6131	chr10	128630853	128630853	+	0.000201695	0.027043	32.8321	-4106	27370	Rps26	3' UTR	No
14462	chr14	12473426	12473426	+	0.000232032	0.0286404	33.0808	16091	27062	Cadps	3' UTR	No
29467	chr2	158764467	158764467	+	0.000225689	0.0282529	33.2237	-3626	71878	Fam83d	3' UTR	No
27635	chr2	71094712	71094712	+	4.42841e-05	0.0147624	33.31	19370	75763	Dcaf17	3' UTR	No
29823	chr2	168261039	168261039	+	0.000314346	0.0323338	33.3333	8292	241794	Kcng1	3' UTR	No
32768	chr3	144737045	144737045	-	2.26503e-05	0.0112176	33.3333	-16710	54673	Sh3glb1	3' UTR	Yes
7195	chr11	54696188	54696188	+	0.000787753	0.0467757	33.3333	4756	192786	Rapgef6	3' UTR	No
17580	chr15	66610684	66610684	-	3.7949e-05	0.0139573	33.3562	-3410	239510	Phf20l1	3' UTR	No
42046	chr6	118154698	118154698	+	0.00014498	0.0236893	33.414	-15558	78752	Csgalnact2	3' UTR	No
44047	chr7	67514897	67514897	+	0.000134502	0.0230236	33.4203	20500	67867	Lrrc28	3' UTR	No
11573	chr12	111265687	111265687	-	0.000909056	0.0495246	33.4821	-5408	93835	Amn	3' UTR	No
5300	chr10	90967474	90967474	-	0.000574233	0.0412346	33.4906	32245	11783	Apaf1	3' UTR	No
3455	chr1	190948713	190948713	+	0.000687632	0.0443745	33.6606	11461	52477	Angel2	3' UTR	Yes
28533	chr2	121194982	121194982	+	1.3028e-05	0.00896868	33.7698	3035	51885	Tubgcp4	3' UTR	No
4873	chr10	76282597	76282597	-	1.95979e-05	0.0105714	33.9372	3224	64451	Dip2a	3' UTR	No
40578	chr6	40481264	40481264	+	1.45317e-05	0.00937055	34.1589	4785	381760	Ssbp1	3' UTR	No
26941	chr2	30972448	30972448	-	0.000613573	0.0423274	34.1892	-4515	30931	Tor1a	3' UTR	No
47939	chr8	105149688	105149688	+	5.58514e-05	0.0161959	34.2105	17888	234677	Ces4a	3' UTR	No
2970	chr1	172381592	172381592	+	0.000609709	0.0422287	34.279	5046	67556	Pigm	3' UTR	No
34311	chr4	84391060	84391060	-	2.17216e-06	0.00411935	34.4768	-98914	242509	Bnc2	3' UTR	No
38925	chr5	121131167	121131167	-	0.00052294	0.0397176	34.4949	12468	19247	Ptpn11	3' UTR	No
12952	chr13	54233644	54233644	+	0.000176085	0.0256073	34.5173	19637	15466	Hrh2	3' UTR	No
15474	chr14	59643781	59643781	+	0.000108888	0.0211547	34.5946	16592	219134	Shisa2	3' UTR	No
23530	chr18	37940970	37940970	-	0.000313555	0.0322999	34.6582	3021	15183	Hdac3	3' UTR	No
47706	chr8	91525163	91525163	-	0.000911098	0.049565	34.6711	57478	26383	Fto	3' UTR	Yes
958	chr1	66720483	66720483	+	2.95007e-05	0.0125539	34.7446	19576	66646	Rpe	3' UTR	No
47238	chr8	71498362	71498362	+	6.35664e-07	0.00249671	34.7826	8903	70359	Gtpbp3	3' UTR	No
9197	chr11	117761855	117761855	+	0.000625086	0.0426227	34.7848	7218	217353	Tmc6	3' UTR	No
4995	chr10	80130069	80130069	+	0.000822202	0.0475988	34.8089	3387	20869	Stk11	3' UTR	No
41868	chr6	112473798	112473798	+	0.000741431	0.0456799	34.9744	14293	12391	Cav3	3' UTR	No
30764	chr3	36007434	36007434	+	0.000122168	0.0221051	35	-6756	72039	Mccc1	3' UTR	No
31566	chr3	87539201	87539201	+	0.000621963	0.0425431	35	-10898	546801	Etv3l	3' UTR	No
8147	chr11	85189068	85189068	-	0.000753451	0.0460223	35.1852	17972	73634	Chct1	3' UTR	No
50330	chr9	71845623	71845623	-	0.000214219	0.0277742	35.3076	39088	21406	Tcf12	3' UTR	No
22178	chr17	65651816	65651816	-	0.000642543	0.0431521	35.3535	-9648	213272	Txndc2	3' UTR	No
34738	chr4	107137630	107137630	+	0.000492275	0.0387442	35.473	39922	242603	Cdcp2	3' UTR	No
1765	chr1	106394072	106394072	-	0.000658595	0.0435792	35.4908	76834	98432	Phlpp1	3' UTR	No
18352	chr15	90934110	90934110	+	0.000416782	0.0362616	35.6098	17196	16564	Kif21a	3' UTR	No
34912	chr4	116987696	116987696	+	0.000297484	0.031559	35.7143	3969	22275	Urod	3' UTR	No
18321	chr15	89416764	89416764	-	0.000239277	0.0290478	35.7843	4637	12895	Cpt1b	3' UTR	No
6236	chr11	5531049	5531049	-	0.00058217	0.041461	35.8351	9126	22433	Xbp1	3' UTR	No
1631	chr1	92860985	92860985	-	0.000312507	0.0322239	36.1654	4217	14733	Gpc1	3' UTR	No
32972	chr3	154311654	154311654	+	0.000872965	0.0486698	36.2036	13229	16875	Lhx8	3' UTR	No
21115	chr17	23362493	23362493	-	0.000320114	0.0325569	36.2126	18752	638102	Vmn2r115	3' UTR	No
7799	chr11	75298847	75298847	+	0.000254702	0.0297308	36.3788	43341	68275	Rpa1	3' UTR	No
24793	chr19	4764460	4764460	+	0.000141136	0.0234445	36.391	7555	66704	Rbm4b	3' UTR	No
19524	chr16	33124690	33124690	-	2.54417e-06	0.00433784	36.5087	8012	239833	Lmln	3' UTR	No
31589	chr3	88245877	88245877	+	0.000522843	0.0397145	36.5312	8832	58176	Rhbg	3' UTR	No
48887	chr9	14543678	14543678	-	2.74822e-05	0.0121448	36.6214	15373	75723	Amotl1	3' UTR	No
9266	chr11	119079207	119079207	-	0.000365534	0.0343578	36.681	7014	12418	Cbx4	3' UTR	Yes
46042	chr8	10634276	10634276	-	5.21974e-05	0.0157371	36.7226	248159	320014	B930025P03Rik	3' UTR	No
3642	chr10	7444502	7444502	+	7.1377e-05	0.0178087	36.8372	28839	77777	Ulbp1	3' UTR	No
30241	chr2	181024707	181024707	-	7.00959e-05	0.0176684	36.8421	3621	11438	Chrna4	3' UTR	No
6235	chr11	5525498	5525498	-	0.000652929	0.0434467	36.8984	3575	22433	Xbp1	3' UTR	No
34007	chr4	59902759	59902759	+	1.81294e-05	0.0102797	37.0833	12297	30936	Slc46a2	3' UTR	No
32938	chr3	153204292	153204292	+	3.09301e-05	0.0127534	37.1429	21491	20447	St6galnac3	3' UTR	No
43601	chr7	43677815	43677815	+	0.000206936	0.0273527	37.1429	5799	233189	Ctu1	3' UTR	No
19527	chr16	33241825	33241825	-	1.92718e-05	0.0105045	37.2973	-9617	69150	Snx4	3' UTR	No
2085	chr1	131177528	131177528	-	0.000180585	0.0258568	37.4508	11149	16865	Eif2d	3' UTR	No
45089	chr7	118488669	118488669	-	0.000114649	0.0215701	37.7273	3306	319622	Itpripl2	3' UTR	No
40830	chr6	53816217	53816217	-	0.000123161	0.0221746	37.7778	4613	66873	Tril	3' UTR	No
9957	chr12	31594907	31594907	-	4.88743e-05	0.0154274	38.1843	6842	12033	Bcap29	3' UTR	No
42933	chr7	13098849	13098849	-	0.00028418	0.0310093	38.1935	4098	100312473	Vmn1r86	3' UTR	No
51176	chr9	110258013	110258013	+	0.000258075	0.0298816	38.2189	11948	29873	Cspg5	3' UTR	No
43198	chr7	26772471	26772471	-	7.7629e-06	0.00706137	38.2775	5916	13090	Cyp2b19	3' UTR	Yes
3521	chr1	192897450	192897450	-	0.000397061	0.0354641	38.3459	-41694	214791	Sertad4	3' UTR	Yes
19762	chr16	44732081	44732081	+	5.90259e-05	0.0165831	38.6218	4962	212547	Nepro	3' UTR	No
42877	chr7	6191416	6191416	-	0.00081797	0.0474638	38.7903	-5674	232836	Galp	3' UTR	No
10016	chr12	35499696	35499696	-	9.50438e-06	0.00777993	38.8095	27083	11622	Ahr	3' UTR	No
28815	chr2	131994472	131994472	+	0.000269531	0.0304226	38.8889	26701	215653	Rassf2	3' UTR	No
39039	chr5	123630660	123630660	-	5.26361e-05	0.0157908	38.9286	-12838	56430	Clip1	3' UTR	No
28252	chr2	104788393	104788393	-	6.13118e-06	0.00637891	39.1176	28303	99003	Qser1	3' UTR	No
26993	chr2	31945494	31945494	-	0.00029376	0.0313977	39.4277	-4645	108897	Aif1l	3' UTR	No
11193	chr12	101920386	101920386	+	5.37505e-05	0.0159393	39.5105	-7119	109181	Trip11	3' UTR	No
30227	chr2	180543205	180543205	-	0.00018063	0.0258617	39.5977	-38099	73247	Mrgbp	3' UTR	No
38579	chr5	112420913	112420913	+	0.000130483	0.0227674	39.9038	-26047	72898	Asphd2	3' UTR	No
41333	chr6	86124355	86124355	+	3.21173e-06	0.00478602	39.9216	38493	11519	Add2	3' UTR	No
24990	chr19	10789708	10789708	+	2.47914e-05	0.0116555	40.2311	3280	12511	Cd6	3' UTR	No
5191	chr10	86051324	86051324	-	0.000413906	0.0361213	40.3509	8872	69754	Fbxo7	3' UTR	No
11958	chr13	12477115	12477115	+	0.000239072	0.0290269	40.3846	-12171	56048	Lgals8	3' UTR	No
3470	chr1	191352675	191352675	+	0.00019407	0.0265435	40.9119	3790	226849	Ppp2r5a	3' UTR	No
27937	chr2	84765530	84765530	+	0.000127117	0.0224926	41.1028	9598	12258	Serping1	3' UTR	No
38705	chr5	115147472	115147472	-	0.000119054	0.0218601	41.6667	3574	109154	Mlec	3' UTR	Yes
24997	chr19	10907928	10907928	+	0.000150872	0.024103	41.793	7646	28000	Prpf19	3' UTR	No
14493	chr14	14408271	14408271	-	0.000301479	0.0317289	41.8533	58650	16188	Il3ra	3' UTR	No
4947	chr10	78611259	78611259	-	3.03064e-05	0.0126644	42.1105	6815	257883	Or1i2	3' UTR	No
7312	chr11	58651817	58651817	+	0.000207974	0.0274105	42.3445	11352	216781	Trim58	3' UTR	No
27907	chr2	83881850	83881850	-	1.16416e-05	0.00855773	42.5	23762	241520	Fam171b	3' UTR	No
7687	chr11	71161868	71161868	+	2.36544e-06	0.00421863	42.8261	-17164	195046	Nlrp1a	3' UTR	No
39110	chr5	125790179	125790179	-	2.89794e-06	0.00456954	43.6364	167691	208151	Tmem132b	3' UTR	No
15445	chr14	57802560	57802560	-	4.44701e-06	0.00546796	43.6486	3922	20220	Sap18	3' UTR	No
14381	chr14	8056218	8056218	+	9.5971e-05	0.0201393	43.8914	-24149	67053	Rpp14	3' UTR	No
43123	chr7	24354812	24354812	+	1.952e-08	0.000526398	43.9024	5616	76942	Lypd5	3' UTR	No
11487	chr12	108825996	108825996	+	3.15471e-06	0.00474373	44.824	5621	214663	Slc25a29	3' UTR	No
45110	chr7	119143021	119143021	-	2.16808e-05	0.0110328	46.3705	41582	209776	Gpr139	3' UTR	No
20160	chr16	78337859	78337859	-	8.97451e-07	0.00290346	46.7774	8834	13052	Cxadr	3' UTR	No
40527	chr6	38697331	38697331	+	1.9016e-05	0.0104771	48.4897	33452	665180	Clec2l	3' UTR	No
13074	chr13	56723532	56723532	-	0.000139185	0.0233745	-35.0369	-9485	17129	Smad5	5' UTR	No
39733	chr5	145078182	145078182	-	0.000246906	0.0294076	-34.4322	-5648	56443	Arpc1a	5' UTR	No
27562	chr2	68692801	68692801	+	0.000143194	0.0235542	-33.1608	-23490	75721	4932414N04Rik	5' UTR	No
46707	chr8	36099639	36099639	+	0.000186075	0.026238	-32.0802	4778	244418	Prag1	5' UTR	No
38298	chr5	102664123	102664123	+	6.51501e-05	0.0172441	-30.8943	-60850	231532	Arhgap24	5' UTR	No
3600	chr10	4429141	4429141	+	0.000594588	0.0418422	-30.0824	3154	66084	Rmnd1	5' UTR	No
7984	chr11	80438317	80438317	-	0.000430184	0.0367087	-24.8677	8430	69077	Psmd11	5' UTR	No
47945	chr8	105315966	105315966	+	0.000757001	0.046058	20.5128	-7506	723841	Mir328	5' UTR	No
34590	chr4	101257502	101257502	-	0.000694653	0.0444889	25.9398	7721	16451	Jak1	5' UTR	No
25020	chr19	11838701	11838701	-	0.000710201	0.0448588	27.7706	-9677	258938	Or10v5	5' UTR	No
30219	chr2	180464017	180464017	-	0.000179002	0.0257653	30.7692	3038	108115	Slco4a1	5' UTR	No
30680	chr3	32361187	32361187	+	0.000322322	0.0326828	36.1765	4273	22401	Zmat3	5' UTR	Yes
3535	chr1	193269487	193269487	-	0.000100095	0.0204284	37.7413	3730	14373	G0s2	5' UTR	No
42887	chr7	6521345	6521345	+	5.03338e-05	0.0155956	41.7838	-5896	269862	Or10am5	5' UTR	No
21643	chr17	37220186	37220186	+	9.49625e-05	0.0200854	42.2414	-4905	258507	Or11a4	5' UTR	No
27289	chr2	50692107	50692107	+	5.331e-08	0.000854521	-61.6099	-217577	227885	Gm13498	Distal Intergenic	No
44951	chr7	113668507	113668507	+	5.92508e-09	0.000259629	-61.2544	-97491	233744	Spon1	Distal Intergenic	No
9836	chr12	26913273	26913273	+	3.73956e-08	0.000717841	-60.1064	-78400	74668	4933409F18Rik	Distal Intergenic	No
4811	chr10	72764276	72764276	-	6.53396e-10	6.10794e-05	-59.5833	108032	52696	Zwint	Distal Intergenic	No
31178	chr3	61934569	61934569	+	1.37146e-07	0.0012447	-59.4118	-403775	622434	Arhgef26	Distal Intergenic	No
32012	chr3	105415610	105415610	+	8.50659e-08	0.00102776	-59.3074	36117	78635	Kcnd3os	Distal Intergenic	No
27865	chr2	79476529	79476529	-	1.58971e-07	0.0013326	-57.906	-19744	228094	Cerkl	Distal Intergenic	No
2363	chr1	147928431	147928431	-	1.0819e-07	0.00114122	-57.2858	1430693	215378	Brinp3	Distal Intergenic	No
33326	chr4	23883116	23883116	+	1.92194e-07	0.00142587	-56.9659	-613335	212377	Mms22l	Distal Intergenic	No
20273	chr16	88318219	88318219	-	1.33443e-07	0.00123363	-56.8421	-27954	14805	Grik1	Distal Intergenic	No
11061	chr12	95676180	95676180	-	2.32004e-08	0.000533305	-56.7855	-16046	399558	Flrt2	Distal Intergenic	No
34939	chr4	117531960	117531960	-	2.16418e-08	0.000533305	-56.5426	-18405	140546	Eri3	Distal Intergenic	No
40470	chr6	35475664	35475664	-	1.24423e-11	1.51709e-06	-56.5217	64135	14489	Mtpn	Distal Intergenic	No
5731	chr10	114182968	114182968	+	2.17451e-09	0.000164816	-56.0976	618396	237553	Trhde	Distal Intergenic	No
8572	chr11	99606410	99606410	+	4.92694e-08	0.000817732	-55.7949	-3102	100041412	Gm11938	Distal Intergenic	No
34680	chr4	105328438	105328438	+	2.65669e-08	0.000586646	-55.7436	171091	67916	Plpp3	Distal Intergenic	No
48269	chr8	116351985	116351985	-	2.14407e-07	0.00147735	-55.6707	-152989	75465	Dynlrb2	Distal Intergenic	No
22532	chr17	79425483	79425483	-	1.60371e-06	0.00365646	-55.6658	-70392	260409	Cdc42ep3	Distal Intergenic	No
41661	chr6	98496671	98496671	-	6.20579e-08	0.000906432	-55.6579	-153917	330390	Mdfic2	Distal Intergenic	No
47861	chr8	97304001	97304001	-	9.9312e-07	0.00299956	-55.5556	-1415454	14719	Got2	Distal Intergenic	No
40104	chr6	10749611	10749611	+	1.33176e-06	0.00340607	-55.418	224767	57866	AA545190	Distal Intergenic	No
11507	chr12	109220227	109220227	-	5.87427e-08	0.000895314	-55.0193	-152010	380785	Begain	Distal Intergenic	No
14552	chr14	17414383	17414383	-	3.06666e-07	0.00178057	-54.8611	-245878	21834	Thrb	Distal Intergenic	No
36357	chr4	153860271	153860271	+	9.87568e-08	0.00110791	-54.798	90232	407793	BC039966	Distal Intergenic	No
12492	chr13	39493402	39493402	+	5.76005e-07	0.00240022	-54.2949	-532527	108652	Slc35b3	Distal Intergenic	No
39711	chr5	144643502	144643502	+	4.87531e-08	0.000817732	-54.2222	97600	53324	Nptx2	Distal Intergenic	No
1668	chr1	94250656	94250656	+	2.35899e-08	0.00053785	-53.963	-198103	18566	Pdcd1	Distal Intergenic	No
15055	chr14	36215936	36215936	-	1.33236e-06	0.00340607	-53.9286	120967	218921	4930474N05Rik	Distal Intergenic	No
20173	chr16	79897593	79897593	+	2.56479e-06	0.00434275	-53.7634	-101783	78654	1700066C05Rik	Distal Intergenic	No
22335	chr17	70829891	70829891	+	5.63901e-06	0.00612867	-53.4722	16435	21815	Tgif1	Distal Intergenic	No
34683	chr4	105386022	105386022	-	5.52511e-07	0.0023444	-53.4239	228675	67916	Plpp3	Distal Intergenic	No
15933	chr14	76027759	76027759	+	7.63846e-07	0.00273296	-53.3626	-16894	68705	Gtf2f2	Distal Intergenic	No
25024	chr19	11959018	11959018	+	1.71927e-07	0.00136362	-53.3035	-6923	76303	Osbp	Distal Intergenic	No
49710	chr9	50208404	50208404	+	2.72205e-07	0.00167406	-53.3033	24778	71873	2310003N18Rik	Distal Intergenic	No
38577	chr5	112399426	112399426	-	1.65428e-06	0.00370843	-53.1532	-4560	72898	Asphd2	Distal Intergenic	No
18809	chr16	3805248	3805248	-	7.78846e-08	0.000988322	-52.9478	-33727	18312	Or2c1	Distal Intergenic	No
2358	chr1	145504488	145504488	+	9.97291e-07	0.0030035	-52.9304	-729053	64214	Rgs18	Distal Intergenic	No
44898	chr7	111947731	111947731	-	5.52895e-08	0.000854521	-52.8205	-75773	74996	Usp47	Distal Intergenic	No
43473	chr7	36531710	36531710	-	8.87154e-07	0.00288518	-52.8139	-166408	243931	Tshz3	Distal Intergenic	No
50550	chr9	84270200	84270200	-	5.33629e-07	0.00232767	-52.7778	162693	12040	Bckdhb	Distal Intergenic	No
41638	chr6	97657780	97657780	-	1.29102e-06	0.0033472	-52.7569	-40239	232288	Frmd4b	Distal Intergenic	No
35551	chr4	135074080	135074080	+	2.36992e-06	0.00421863	-52.7374	-46572	12399	Runx3	Distal Intergenic	No
9695	chr12	17530828	17530828	-	2.27597e-08	0.000533305	-52.7233	-13966	18263	Odc1	Distal Intergenic	No
17238	chr15	51585721	51585721	+	6.13837e-08	0.000906432	-52.7187	-190111	100502643	Gm19303	Distal Intergenic	No
35541	chr4	134940322	134940322	-	2.2746e-06	0.00416249	-52.4603	9312	68592	Syf2	Distal Intergenic	No
31682	chr3	93029744	93029744	+	5.37764e-07	0.00232767	-52.4333	-10684	66203	Lce1m	Distal Intergenic	No
14203	chr13	111720310	111720310	+	1.50253e-06	0.00358163	-52.4078	19525	218613	Mier3	Distal Intergenic	No
37118	chr5	36804612	36804612	+	2.67037e-07	0.00166788	-52.3077	-7840	67568	Mrfap1	Distal Intergenic	No
17391	chr15	57848149	57848149	-	1.77791e-06	0.00382405	-52.276	42245	67819	Derl1	Distal Intergenic	Yes
747	chr1	57260892	57260892	-	3.19325e-06	0.00477353	-52.1337	-45899	407809	BC055402	Distal Intergenic	No
25797	chr19	43660163	43660163	-	2.07328e-07	0.00146463	-52.0946	5811	246696	Slc25a28	Distal Intergenic	No
9205	chr11	117939945	117939945	-	4.31504e-08	0.000781565	-52	29241	12702	Socs3	Distal Intergenic	No
30704	chr3	33148008	33148008	+	1.78977e-06	0.00382879	-51.9608	-4761	58869	Pex5l	Distal Intergenic	No
30095	chr2	174547216	174547216	-	3.64494e-07	0.00195074	-51.9048	-74135	66390	Prelid3b	Distal Intergenic	No
5078	chr10	82599504	82599504	+	3.13094e-06	0.00472064	-51.8445	23422	544717	Uqcc6	Distal Intergenic	No
7650	chr11	70073518	70073518	-	8.84687e-07	0.00288155	-51.826	17637	11889	Asgr1	Distal Intergenic	Yes
32285	chr3	120166262	120166262	+	1.81084e-07	0.00139899	-51.7316	-381796	56195	Ptbp2	Distal Intergenic	No
3430	chr1	190340622	190340622	+	2.17059e-06	0.00411935	-51.7099	-63023	433390	Gm29678	Distal Intergenic	No
20314	chr16	90154948	90154948	+	5.90853e-07	0.00242077	-51.7078	-11179	21844	Tiam1	Distal Intergenic	No
22611	chr17	81365946	81365946	-	9.89131e-07	0.00299724	-51.6796	283661	20541	Slc8a1	Distal Intergenic	No
51040	chr9	105984423	105984423	-	1.09729e-09	9.61635e-05	-51.6102	13899	68553	Col6a4	Distal Intergenic	No
24344	chr18	74151706	74151706	+	6.47637e-07	0.00252605	-51.5873	56041	66468	Ska1	Distal Intergenic	No
3967	chr10	23631666	23631666	+	4.53279e-07	0.00214725	-51.5723	153809	100529074	Snora33	Distal Intergenic	No
32596	chr3	135571797	135571797	+	2.91155e-09	0.000209362	-51.5508	8606	110173	Manba	Distal Intergenic	No
10059	chr12	39602218	39602218	+	7.82487e-06	0.00709245	-51.4555	435149	11861	Arl4a	Distal Intergenic	No
45958	chr8	3645493	3645493	-	1.99361e-06	0.00397644	-51.4431	3881	20911	Stxbp2	Distal Intergenic	Yes
27763	chr2	75042471	75042471	+	1.40523e-07	0.0012497	-51.4103	173490	53375	Mtx2	Distal Intergenic	No
2722	chr1	163568871	163568871	+	9.46844e-09	0.000363743	-51.2821	156361	240879	Ntmt2	Distal Intergenic	No
23309	chr18	28808118	28808118	-	5.05835e-07	0.00227918	-51.2821	-54732	320624	4930474G06Rik	Distal Intergenic	No
35343	chr4	129970300	129970300	+	6.88146e-06	0.00670081	-51.25	9492	72225	1700003M07Rik	Distal Intergenic	No
45745	chr7	138574429	138574429	+	3.09614e-06	0.00470249	-51.1765	20187	75187	4930543N07Rik	Distal Intergenic	No
17137	chr15	39973706	39973706	+	7.5927e-07	0.00272288	-51.1628	11057	105976	AU022793	Distal Intergenic	No
31679	chr3	92771899	92771899	+	2.3688e-07	0.00156307	-51.1218	-6834	67718	Lce1h	Distal Intergenic	No
13620	chr13	84355513	84355513	+	1.4994e-06	0.00357881	-51.049	104242	72745	Tmem161b	Distal Intergenic	No
49207	chr9	31232722	31232722	+	2.36773e-06	0.00421863	-50.9569	-20907	11804	Aplp2	Distal Intergenic	No
29173	chr2	150736476	150736476	+	6.40548e-08	0.000921205	-50.8571	-12566	12497	Entpd6	Distal Intergenic	No
9766	chr12	24459880	24459880	+	4.31854e-06	0.00539813	-50.8036	-38479	21340	Taf1b	Distal Intergenic	No
49524	chr9	44911409	44911409	+	3.91358e-06	0.00523092	-50.7336	3676	27425	Atp5mg	Distal Intergenic	No
28307	chr2	107826308	107826308	+	3.57808e-06	0.00500716	-50.731	534913	16492	Kcna4	Distal Intergenic	No
20674	chr17	3974976	3974976	-	2.09311e-06	0.00407029	-50.7051	108019	75815	4930470H14Rik	Distal Intergenic	No
24583	chr18	81032961	81032961	-	2.8975e-06	0.00456954	-50.7018	-46190	20689	Sall3	Distal Intergenic	No
12031	chr13	16636785	16636785	+	9.33335e-06	0.00771843	-50.6757	-613362	100503142	B230303A05Rik	Distal Intergenic	No
38291	chr5	102356786	102356786	-	1.66938e-07	0.0013576	-50.5834	-124605	231532	Arhgap24	Distal Intergenic	No
11635	chr12	112331411	112331411	-	5.70228e-06	0.00615422	-50.473	91787	100504733	A730018C14Rik	Distal Intergenic	No
5806	chr10	117619639	117619639	+	5.42366e-08	0.000854521	-50.3968	-9861	70574	Cpm	Distal Intergenic	No
15379	chr14	55363726	55363726	-	5.75335e-08	0.000881676	-50.2439	-115032	28200	Dhrs4	Distal Intergenic	No
28431	chr2	117038415	117038415	-	2.98007e-06	0.00464036	-50.2307	-82959	114715	Spred1	Distal Intergenic	No
33628	chr4	45134898	45134898	-	9.55511e-06	0.00779897	-50.2165	-26784	68512	Tomm5	Distal Intergenic	No
4367	chr10	48665252	48665252	+	4.8473e-06	0.0057285	-50.0943	438679	14806	Grik2	Distal Intergenic	No
35683	chr4	138417893	138417893	-	9.22273e-07	0.00293859	-50	-16778	68350	Mul1	Distal Intergenic	No
18461	chr15	95582137	95582137	+	9.89675e-07	0.00299724	-49.9253	50691	223843	Dbx2	Distal Intergenic	No
49700	chr9	49806659	49806659	-	2.82956e-06	0.00449428	-49.9149	-7734	17967	Ncam1	Distal Intergenic	No
36409	chr4	154933712	154933712	-	2.54365e-05	0.0117833	-49.8701	-5149	230979	Tnfrsf14	Distal Intergenic	No
35253	chr4	127318697	127318697	-	9.03424e-06	0.00758211	-49.7863	-4658	14612	Gja4	Distal Intergenic	No
147	chr1	16059609	16059609	+	1.13095e-06	0.00318436	-49.7783	21603	75799	4930444P10Rik	Distal Intergenic	No
40613	chr6	43338426	43338426	+	9.46083e-08	0.00109185	-49.5166	-28872	18291	Nobox	Distal Intergenic	No
43504	chr7	38031198	38031198	+	2.03185e-06	0.00400993	-49.484	-7647	19777	Uri1	Distal Intergenic	No
26553	chr2	15248797	15248797	-	3.5635e-08	0.000713666	-49.4318	173798	75869	Arl5b	Distal Intergenic	No
49315	chr9	36059632	36059632	-	9.32785e-06	0.00771843	-49.3798	69147	546123	Gm5916	Distal Intergenic	No
8746	chr11	103439825	103439825	-	2.82341e-06	0.00449373	-49.359	-27138	353047	Plekhm1	Distal Intergenic	No
20476	chr16	93561418	93561418	+	4.64657e-06	0.00559503	-49.3506	22590	224440	Setd4	Distal Intergenic	No
46610	chr8	31772667	31772667	+	4.16304e-06	0.0053606	-49.3056	76708	211323	Nrg1	Distal Intergenic	No
46681	chr8	35290645	35290645	-	3.50409e-06	0.00496808	-49.2941	-85094	244416	Ppp1r3b	Distal Intergenic	No
32159	chr3	109253926	109253926	-	2.38552e-06	0.00421863	-49.2754	-86727	57257	Vav3	Distal Intergenic	No
33140	chr4	9026576	9026576	-	1.09957e-07	0.00114209	-49.2034	171345	320790	Chd7	Distal Intergenic	No
9185	chr11	117470422	117470422	-	3.35093e-07	0.0018739	-49.1667	-13946	432615	Gm11733	Distal Intergenic	No
4381	chr10	51386454	51386454	+	6.78373e-08	0.000951212	-49.1558	-94158	14728	Lilrb4a	Distal Intergenic	No
45082	chr7	118377218	118377218	+	4.95702e-08	0.000817732	-49.0786	65296	110058	Syt17	Distal Intergenic	No
42794	chr7	3193615	3193615	-	2.50455e-05	0.0117179	-49.0476	-24412	245128	AU018091	Distal Intergenic	No
27072	chr2	33954768	33954768	-	3.07698e-05	0.0127309	-49.0196	-66822	72543	Mvb12b	Distal Intergenic	No
9523	chr12	9121447	9121447	+	9.55059e-06	0.00779897	-49	91419	75516	Ttc32	Distal Intergenic	No
23004	chr18	9093979	9093979	+	3.74245e-06	0.00513053	-48.9583	-118184	14370	Fzd8	Distal Intergenic	No
38843	chr5	118793257	118793257	+	3.76041e-06	0.00514675	-48.913	42870	76199	Med13l	Distal Intergenic	No
26518	chr2	12894141	12894141	+	2.00414e-07	0.0014523	-48.9066	-29900	19212	Pter	Distal Intergenic	No
20315	chr16	90169095	90169095	+	7.60453e-06	0.00699216	-48.8889	-25326	21844	Tiam1	Distal Intergenic	No
16296	chr14	110382945	110382945	-	2.18538e-06	0.0041215	-48.862	372204	239250	Slitrk6	Distal Intergenic	No
6450	chr11	17135966	17135966	-	1.17105e-05	0.00856962	-48.8142	-23297	19058	Ppp3r1	Distal Intergenic	No
45727	chr7	137823168	137823168	-	7.97448e-06	0.00717932	-48.7838	385479	620016	Gm12669	Distal Intergenic	No
37073	chr5	35470475	35470475	+	6.54442e-06	0.00655462	-48.7776	55096	242939	Cpz	Distal Intergenic	No
18424	chr15	94510665	94510665	+	9.98203e-07	0.0030035	-48.7762	32821	78895	Pus7l	Distal Intergenic	No
24536	chr18	80227806	80227806	+	5.60939e-06	0.00612074	-48.7004	9027	66255	Hsbp1l1	Distal Intergenic	No
24940	chr19	9313271	9313271	-	4.55273e-06	0.00555177	-48.6842	-177635	66514	Asrgl1	Distal Intergenic	No
25060	chr19	15036268	15036268	-	7.81985e-07	0.00275465	-48.6441	-438217	21888	Tle4	Distal Intergenic	No
15586	chr14	63021225	63021225	-	7.15689e-07	0.00265045	-48.6339	9454	654458	Defb43	Distal Intergenic	No
22522	chr17	79028795	79028795	-	1.28787e-06	0.0033472	-48.5411	-7979	75292	Prkd3	Distal Intergenic	Yes
8415	chr11	95525307	95525307	-	2.91085e-07	0.00173593	-48.4883	-10737	104079	Nxph3	Distal Intergenic	No
14980	chr14	33725186	33725186	-	1.69079e-05	0.00996354	-48.4848	86097	218902	4930503F20Rik	Distal Intergenic	No
15613	chr14	63835606	63835606	-	2.02186e-06	0.00399849	-48.4211	-24758	72400	Pinx1	Distal Intergenic	No
45859	chr7	142524529	142524529	-	8.79894e-06	0.00748691	-48.4088	-8157	19935	Mrpl23	Distal Intergenic	No
15262	chr14	49556428	49556428	-	9.69047e-07	0.00299724	-48.3631	-30382	75288	Slc35f4	Distal Intergenic	No
33368	chr4	28992001	28992001	-	2.36286e-05	0.0114102	-48.337	-76078	102634169	Gm11917	Distal Intergenic	No
10012	chr12	35239996	35239996	+	7.60453e-06	0.00699216	-48.2927	-45099	751520	Mir680-3	Distal Intergenic	No
38571	chr5	112272167	112272167	+	3.23589e-09	0.000226307	-48.2456	-4524	22022	Tpst2	Distal Intergenic	No
12604	chr13	43349572	43349572	+	8.79894e-06	0.00748691	-48.2317	-15924	68346	Sirt5	Distal Intergenic	No
16463	chr14	121451650	121451650	-	1.43525e-06	0.00351837	-48.2242	40819	56643	Slc15a1	Distal Intergenic	No
4082	chr10	29723175	29723175	-	1.04438e-05	0.00811898	-48.1618	-187308	72780	Rspo3	Distal Intergenic	No
12268	chr13	30584392	30584392	-	3.73937e-06	0.00513053	-48.1459	-30651	75090	4930519D14Rik	Distal Intergenic	No
11750	chr12	117794124	117794124	+	8.11405e-07	0.00279262	-48.1452	-10165	217946	Cdca7l	Distal Intergenic	No
29828	chr2	168330898	168330898	+	6.43606e-05	0.0171718	-48.1106	-49766	241794	Kcng1	Distal Intergenic	No
2698	chr1	162620002	162620002	+	2.12234e-06	0.00409912	-48.1026	-19153	17926	Myoc	Distal Intergenic	No
515	chr1	41346269	41346269	-	3.19233e-06	0.00477353	-48.0882	-165017	74897	4930448I06Rik	Distal Intergenic	No
49702	chr9	49899658	49899658	-	2.31299e-07	0.0015518	-48.0541	-100733	17967	Ncam1	Distal Intergenic	No
911	chr1	64028520	64028520	-	2.20456e-06	0.00413266	-48.0519	13981	102466760	Mir6899	Distal Intergenic	No
37217	chr5	41530282	41530282	-	6.74517e-06	0.00665124	-48.0392	97220	100972	Rab28	Distal Intergenic	No
23747	chr18	48588985	48588985	-	1.09017e-05	0.00831278	-48.0309	543650	433182	Eno1b	Distal Intergenic	No
23955	chr18	59941691	59941691	-	5.89672e-06	0.00624351	-48.0044	-270389	240327	Iigp1c	Distal Intergenic	No
16310	chr14	114958406	114958406	-	3.20042e-05	0.012907	-47.9735	-12458	74982	1700100I10Rik	Distal Intergenic	No
30139	chr2	178573783	178573783	-	6.89343e-06	0.00670083	-47.9268	113153	381409	Cdh26	Distal Intergenic	No
11197	chr12	102029691	102029691	+	1.12967e-06	0.00318436	-47.921	53703	51786	Cpsf2	Distal Intergenic	No
42454	chr6	135496352	135496352	+	3.35982e-05	0.0132431	-47.9167	128859	13730	Emp1	Distal Intergenic	No
42868	chr7	5821405	5821405	+	1.88322e-06	0.00391207	-47.9167	-15960	81017	Vmn1r63	Distal Intergenic	No
29717	chr2	165778278	165778278	-	1.79991e-06	0.00382978	-47.8814	9092	14049	Eya2	Distal Intergenic	No
46814	chr8	44446088	44446088	+	2.08071e-05	0.0108601	-47.8758	-489359	14107	Fat1	Distal Intergenic	No
19683	chr16	39165571	39165571	+	9.19334e-08	0.00106978	-47.8261	23335	102640746	Gm36742	Distal Intergenic	No
17929	chr15	78368627	78368627	+	3.68488e-06	0.0050909	-47.8049	20028	102465776	Mir7676-1	Distal Intergenic	No
10340	chr12	62843432	62843432	+	6.3659e-06	0.00650103	-47.8041	155610	73309	Spanxn4	Distal Intergenic	No
44116	chr7	70816344	70816344	+	1.02903e-05	0.00807987	-47.7733	428039	434198	B130024G19Rik	Distal Intergenic	No
14708	chr14	24357004	24357004	+	3.60271e-05	0.0136388	-47.7477	63672	105418	E330034G19Rik	Distal Intergenic	No
8390	chr11	94840310	94840310	-	4.57554e-06	0.00555284	-47.7273	-57607	544806	Tmem92	Distal Intergenic	No
28872	chr2	133793783	133793783	+	4.64707e-05	0.0150592	-47.7028	229075	100526500	Mir3090	Distal Intergenic	No
41148	chr6	75855631	75855631	+	1.20157e-05	0.00865042	-47.697	1047257	12386	Ctnna2	Distal Intergenic	No
43859	chr7	55358603	55358603	+	2.22021e-06	0.00414094	-47.678	-409575	233274	Siglech	Distal Intergenic	No
34176	chr4	72718923	72718923	-	1.62689e-05	0.0098477	-47.6412	133709	353204	Aldoart1	Distal Intergenic	No
17622	chr15	68559701	68559701	-	1.59636e-05	0.00976482	-47.6392	-218412	387228	Mir30d	Distal Intergenic	No
24590	chr18	81333354	81333354	+	1.7824e-08	0.000515314	-47.5831	-346583	20689	Sall3	Distal Intergenic	No
33666	chr4	45833785	45833785	+	3.68875e-06	0.0050909	-47.5	-6862	75426	Igfbpl1	Distal Intergenic	No
43399	chr7	34430844	34430844	+	1.44164e-05	0.0093213	-47.5	-37529	67070	Lsm14a	Distal Intergenic	No
17209	chr15	46990222	46990222	-	3.87932e-05	0.0140467	-47.4131	366917	75281	4930548G14Rik	Distal Intergenic	No
27371	chr2	56613293	56613293	-	1.56425e-06	0.00361013	-47.4057	-172518	102465169	Mir195b	Distal Intergenic	No
31183	chr3	62175276	62175276	-	1.0285e-05	0.00807987	-47.3684	-163068	622434	Arhgef26	Distal Intergenic	No
6882	chr11	42939895	42939895	+	2.35863e-05	0.0114096	-47.3485	-209982	319767	Atp10b	Distal Intergenic	No
50671	chr9	92432922	92432922	-	3.02741e-06	0.00466334	-47.3485	-24451	235527	Plscr4	Distal Intergenic	No
36032	chr4	147275954	147275954	-	2.18242e-05	0.0110656	-47.3382	-207518	71270	4933438K21Rik	Distal Intergenic	No
8174	chr11	85961930	85961930	-	2.38509e-05	0.0114492	-47.3324	65165	21387	Tbx4	Distal Intergenic	No
5893	chr10	120247208	120247208	+	1.14728e-05	0.00848689	-47.3109	20022	66225	Llph	Distal Intergenic	Yes
14277	chr13	113689058	113689058	+	1.14728e-05	0.00848689	-47.3109	-25382	56534	Hspb3	Distal Intergenic	No
29410	chr2	157576368	157576368	-	2.68339e-07	0.00167229	-47.2973	-5094	53619	Blcap	Distal Intergenic	No
40471	chr6	35500960	35500960	-	2.69345e-06	0.00441984	-47.2727	38839	14489	Mtpn	Distal Intergenic	No
41454	chr6	90649119	90649119	+	1.65037e-06	0.0037056	-47.271	18880	232227	Iqsec1	Distal Intergenic	No
15612	chr14	63832980	63832980	-	2.27504e-06	0.00416249	-47.234	-27384	72400	Pinx1	Distal Intergenic	No
4678	chr10	66852233	66852233	-	1.81485e-05	0.0102797	-47.2222	65506	68488	1110002J07Rik	Distal Intergenic	No
10474	chr12	71753641	71753641	+	1.9944e-08	0.000526823	-47.2222	-77437	208846	Daam1	Distal Intergenic	No
17269	chr15	52958937	52958937	+	4.02855e-05	0.0142628	-47.2222	148931	14042	Ext1	Distal Intergenic	No
22992	chr18	8071385	8071385	-	1.7654e-05	0.0101515	-47.2222	160766	225131	Wac	Distal Intergenic	No
9589	chr12	12842341	12842341	-	3.45932e-06	0.00493091	-47.1665	98275	18109	Mycn	Distal Intergenic	Yes
27482	chr2	62495532	62495532	-	8.07248e-06	0.00723504	-47.1464	7892	14089	Fap	Distal Intergenic	Yes
5911	chr10	120736777	120736777	-	9.61531e-07	0.0029928	-47.1297	-28955	70874	4921513I03Rik	Distal Intergenic	No
39994	chr6	4660523	4660523	-	2.55914e-06	0.00434275	-47.1162	29396	213819	Casd1	Distal Intergenic	No
555	chr1	43649732	43649732	-	6.57777e-06	0.00657074	-47.0833	-80870	78896	Ecrg4	Distal Intergenic	No
34538	chr4	99308798	99308798	+	6.57777e-06	0.00657074	-47.0833	90707	242557	Atg4c	Distal Intergenic	No
10964	chr12	87402559	87402559	-	1.91599e-06	0.00392622	-47.0696	-14204	20773	Sptlc2	Distal Intergenic	No
33242	chr4	15207699	15207699	+	4.92059e-06	0.00577376	-47.0238	-57905	69352	Necab1	Distal Intergenic	No
9435	chr12	4061091	4061091	-	5.88526e-06	0.00624351	-46.9945	-21492	217378	Dnajc27	Distal Intergenic	No
51248	chr9	112826772	112826772	-	1.00827e-05	0.00799659	-46.9841	570198	620760	2900079G21Rik	Distal Intergenic	No
48957	chr9	20192761	20192761	-	5.36895e-07	0.00232767	-46.9017	-19446	258905	Or7h8	Distal Intergenic	No
30521	chr3	23458855	23458855	+	7.32561e-06	0.006887	-46.8851	480622	635702	Naaladl2	Distal Intergenic	No
12941	chr13	53895969	53895969	+	9.64916e-06	0.00783186	-46.8806	19779	78550	E130119H09Rik	Distal Intergenic	No
28244	chr2	104508721	104508721	-	3.09057e-06	0.00470249	-46.875	-14275	15259	Hipk3	Distal Intergenic	No
31264	chr3	67872511	67872511	+	4.87734e-06	0.00575431	-46.8508	-19709	208426	Iqcj	Distal Intergenic	No
10356	chr12	65340176	65340176	+	3.06229e-06	0.00468771	-46.7857	114108	70948	Wdr20rt	Distal Intergenic	No
51617	chr9	124465114	124465114	+	1.85862e-07	0.00140493	-46.782	11784	19054	Ppp2r3d	Distal Intergenic	No
6460	chr11	17885278	17885278	+	3.92063e-06	0.00523092	-46.7644	68597	68145	Etaa1	Distal Intergenic	No
27147	chr2	36256475	36256475	+	8.65194e-06	0.00743133	-46.7532	14000	19224	Ptgs1	Distal Intergenic	No
14342	chr13	118868224	118868224	+	3.98126e-06	0.00525977	-46.748	153525	14165	Fgf10	Distal Intergenic	No
46537	chr8	26999331	26999331	+	2.20756e-08	0.000533305	-46.7262	21146	353310	Zfp703	Distal Intergenic	Yes
40105	chr6	10848682	10848682	+	3.56323e-05	0.0135709	-46.7172	125696	57866	AA545190	Distal Intergenic	No
17225	chr15	50075245	50075245	+	2.43522e-05	0.011541	-46.6711	752276	83925	Trps1	Distal Intergenic	No
26436	chr2	8857755	8857755	+	9.76622e-06	0.00788381	-46.6667	-331760	73438	1700061F12Rik	Distal Intergenic	No
18910	chr16	8445875	8445875	+	4.11051e-06	0.00533186	-46.6667	-20739	74720	Tmem114	Distal Intergenic	No
21981	chr17	54034476	54034476	-	1.00213e-05	0.00797947	-46.6667	-43802	20888	Sult1c1	Distal Intergenic	No
12143	chr13	23670641	23670641	+	2.22595e-06	0.00414505	-46.6033	13307	319164	H2ac6	Distal Intergenic	No
9478	chr12	6318181	6318181	+	4.14313e-07	0.00206872	-46.5683	906540	72669	2810032G03Rik	Distal Intergenic	No
42467	chr6	136215397	136215397	-	8.53341e-05	0.0191494	-46.5278	-41886	14812	Grin2b	Distal Intergenic	No
30148	chr2	178749180	178749180	+	6.71106e-06	0.00663394	-46.5278	288550	381409	Cdh26	Distal Intergenic	No
41482	chr6	91418353	91418353	-	9.37318e-07	0.00296015	-46.4957	-6990	22421	Wnt7a	Distal Intergenic	No
21988	chr17	54525543	54525543	+	3.41316e-06	0.00490476	-46.4815	-155469	69418	1700025K24Rik	Distal Intergenic	No
48701	chr8	126499087	126499087	+	4.70814e-05	0.0151555	-46.4706	-24022	212728	Tarbp1	Distal Intergenic	No
9682	chr12	17190308	17190308	-	2.0196e-05	0.0107045	-46.4646	-13420	382571	Kcnf1	Distal Intergenic	No
26515	chr2	12637679	12637679	+	3.19044e-06	0.00477353	-46.4646	-218209	66960	Mindy3	Distal Intergenic	No
23301	chr18	28085673	28085673	-	1.25844e-05	0.0088185	-46.439	-777177	320624	4930474G06Rik	Distal Intergenic	No
16433	chr14	120734015	120734015	-	5.84757e-06	0.00622113	-46.4166	-177209	70572	Ipo5	Distal Intergenic	No
22819	chr17	87862988	87862988	-	3.80634e-06	0.00516925	-46.3542	-64994	210741	Kcnk12	Distal Intergenic	No
38196	chr5	99798595	99798595	-	5.54612e-06	0.00609402	-46.3439	-44622	330133	Gm38413	Distal Intergenic	No
49795	chr9	53867906	53867906	+	1.94224e-07	0.00142587	-46.3415	17742	66402	Sln	Distal Intergenic	No
23135	chr18	15763694	15763694	+	1.43664e-05	0.00930627	-46.3387	-3537	71367	Chst9	Distal Intergenic	No
46012	chr8	8985249	8985249	+	5.11283e-05	0.0156836	-46.2998	147039	71249	4933430N04Rik	Distal Intergenic	No
15867	chr14	73460744	73460744	-	1.11348e-05	0.00838724	-46.2963	-49281	67381	Med4	Distal Intergenic	No
15821	chr14	70837033	70837033	+	2.33921e-06	0.00420192	-46.2901	-15900	73648	2410012E07Rik	Distal Intergenic	No
10693	chr12	79889843	79889843	-	3.36828e-06	0.004895	-46.2653	34890	77290	9430078K24Rik	Distal Intergenic	No
15567	chr14	62058059	62058059	-	1.79865e-05	0.010244	-46.2602	-234530	67153	Rnaseh2b	Distal Intergenic	No
17233	chr15	51113071	51113071	-	6.31634e-06	0.00647297	-46.2477	-222608	83925	Trps1	Distal Intergenic	No
26401	chr2	6504788	6504788	+	3.19387e-07	0.00182421	-46.2411	83866	98910	Usp6nl	Distal Intergenic	No
14338	chr13	118056513	118056513	+	2.04561e-06	0.00402797	-46.2231	330739	59054	Mrps30	Distal Intergenic	No
35121	chr4	123722548	123722548	+	9.8269e-07	0.00299724	-46.2195	-4346	595136	Ndufs5	Distal Intergenic	No
9710	chr12	18290847	18290847	+	4.68977e-05	0.0151192	-46.198	-223663	236366	5730507C01Rik	Distal Intergenic	No
38898	chr5	120388193	120388193	+	3.97069e-07	0.0020283	-46.1858	-43506	16873	Lhx5	Distal Intergenic	No
29743	chr2	166439833	166439833	+	1.94639e-05	0.0105464	-46.1538	-7618	319684	5031425F14Rik	Distal Intergenic	No
23887	chr18	57034273	57034273	-	4.5931e-07	0.00216041	-46.1486	-58905	77422	C330018D20Rik	Distal Intergenic	No
290	chr1	33135766	33135766	+	9.52973e-05	0.0201309	-46.1388	486376	19076	Prim2	Distal Intergenic	No
6713	chr11	32768810	32768810	-	9.81056e-05	0.0203342	-46.1203	55752	69351	Smim23	Distal Intergenic	Yes
5182	chr10	85797136	85797136	+	5.73083e-06	0.00616476	-46.1097	-32358	103136	Pwp1	Distal Intergenic	No
10876	chr12	85524254	85524254	-	6.0138e-07	0.00244068	-46.0845	49343	14281	Fos	Distal Intergenic	No
12289	chr13	31260168	31260168	-	5.45851e-05	0.0160359	-46.0806	-19082	73924	4930401O12Rik	Distal Intergenic	No
17200	chr15	45670471	45670471	-	2.944e-05	0.0125435	-46.0366	-555551	67498	Kcnv1	Distal Intergenic	No
6356	chr11	10359428	10359428	-	1.31938e-05	0.00900763	-46.0131	-754795	319922	Vwc2	Distal Intergenic	No
40273	chr6	25000206	25000206	-	1.44588e-05	0.00934292	-46.006	-43909	319832	Tmem229a	Distal Intergenic	No
40646	chr6	47332791	47332791	+	2.06732e-06	0.0040354	-45.9829	88338	66797	Cntnap2	Distal Intergenic	No
20193	chr16	84314073	84314073	-	4.59157e-07	0.00216041	-45.9459	-57070	75247	4930553E22Rik	Distal Intergenic	No
22907	chr18	4216200	4216200	-	4.97097e-05	0.0155064	-45.9459	50338	67328	Lyzl1	Distal Intergenic	No
5311	chr10	91405122	91405122	-	1.42964e-06	0.00351837	-45.8608	-184480	102633753	4930534H03Rik	Distal Intergenic	No
15135	chr14	43682305	43682305	-	1.42964e-06	0.00351837	-45.8608	-74292	100042342	Gm10375	Distal Intergenic	No
38548	chr5	111618539	111618539	-	5.57262e-06	0.0061084	-45.8527	36108	330164	C130026L21Rik	Distal Intergenic	No
45614	chr7	134537247	134537247	+	2.44381e-05	0.0115494	-45.8258	-38263	71007	D7Ertd443e	Distal Intergenic	No
3312	chr1	185948001	185948001	-	3.73177e-05	0.0138547	-45.8241	169287	226791	Lyplal1	Distal Intergenic	No
11368	chr12	106276042	106276042	+	2.48177e-05	0.0116639	-45.8172	171624	76639	1700121N20Rik	Distal Intergenic	No
51089	chr9	107238254	107238254	-	4.68904e-05	0.0151192	-45.8111	-6345	208869	Dock3	Distal Intergenic	No
15408	chr14	56037635	56037635	-	2.68573e-05	0.0120761	-45.8042	-4406	17225	Mcpt2	Distal Intergenic	No
6406	chr11	13458531	13458531	-	5.33876e-06	0.00596731	-45.7825	720510	75280	4930554G24Rik	Distal Intergenic	No
15859	chr14	73004655	73004655	+	3.1821e-06	0.00476957	-45.7687	44417	70086	Cysltr2	Distal Intergenic	No
6384	chr11	12107381	12107381	+	9.66378e-05	0.0202322	-45.7516	-68698	14783	Grb10	Distal Intergenic	No
16066	chr14	82930416	82930416	-	3.96078e-06	0.00524934	-45.7219	1144874	102635012	Gm32455	Distal Intergenic	No
21670	chr17	41925518	41925518	-	2.66666e-05	0.0120328	-45.7143	-390429	627626	Ptchd4	Distal Intergenic	No
29750	chr2	166472339	166472339	+	4.67947e-05	0.0151141	-45.7143	24888	319684	5031425F14Rik	Distal Intergenic	No
9893	chr12	29409552	29409552	+	4.36847e-05	0.0146786	-45.6757	-118832	17933	Myt1l	Distal Intergenic	No
47791	chr8	94402750	94402750	+	1.72252e-06	0.00375548	-45.6349	9219	64209	Herpud1	Distal Intergenic	No
9208	chr11	117976187	117976187	+	2.41913e-06	0.00425074	-45.6327	-7001	12702	Socs3	Distal Intergenic	Yes
7236	chr11	56131915	56131915	+	7.85775e-05	0.0185452	-45.614	-90905	216749	Nmur2	Distal Intergenic	No
20703	chr17	4969947	4969947	+	1.00182e-05	0.00797929	-45.614	-24385	239985	Arid1b	Distal Intergenic	No
30420	chr3	15433547	15433547	-	1.17303e-05	0.00856962	-45.5789	-7027	320832	Sirpb1a	Distal Intergenic	No
25997	chr19	52018054	52018054	+	8.82505e-06	0.00749346	-45.5556	-246243	16333	Ins1	Distal Intergenic	No
50034	chr9	61649666	61649666	+	1.9709e-08	0.000526398	-45.4678	239729	21887	Tle3	Distal Intergenic	No
39292	chr5	133272270	133272270	+	1.53943e-07	0.00131696	-45.4545	-728926	319974	Auts2	Distal Intergenic	No
49823	chr9	54835422	54835422	-	5.75061e-05	0.016389	-45.4545	-28367	64602	Ireb2	Distal Intergenic	No
13775	chr13	95427042	95427042	+	1.19484e-06	0.00327017	-45.4468	17789	12919	Crhbp	Distal Intergenic	No
45980	chr8	5653083	5653083	+	5.40963e-05	0.0159793	-45.4355	-547732	20494	Slc10a2	Distal Intergenic	No
17142	chr15	40180362	40180362	-	5.18517e-05	0.0157063	-45.4268	17755	102636151	Gm33301	Distal Intergenic	No
43463	chr7	35950146	35950146	-	1.54088e-05	0.00959752	-45.4167	-147157	668501	Zfp507	Distal Intergenic	No
50696	chr9	94410727	94410727	+	4.01344e-05	0.0142416	-45.3812	127354	68861	Dipk2a	Distal Intergenic	No
17197	chr15	45316477	45316477	-	2.3772e-05	0.0114419	-45.3806	-201557	67498	Kcnv1	Distal Intergenic	No
970	chr1	66965103	66965103	-	1.73088e-08	0.000510956	-45.3571	-19719	17901	Myl1	Distal Intergenic	Yes
9833	chr12	26669285	26669285	-	2.24085e-05	0.0111924	-45.356	165574	74668	4933409F18Rik	Distal Intergenic	No
37954	chr5	90130535	90130535	+	2.88776e-05	0.0124419	-45.3282	85046	231430	Cox18	Distal Intergenic	No
32442	chr3	127995552	127995552	-	1.19309e-05	0.00863013	-45.3061	79380	329753	9830132P13Rik	Distal Intergenic	No
1468	chr1	88668971	88668971	-	6.01127e-05	0.0167093	-45.2654	33250	320982	Arl4c	Distal Intergenic	Yes
6041	chr10	126144392	126144392	+	6.25887e-06	0.00643921	-45.2439	131967	320398	Lrig3	Distal Intergenic	No
17222	chr15	49314153	49314153	+	3.30693e-06	0.00485547	-45.2381	-522090	239420	Csmd3	Distal Intergenic	No
33649	chr4	45538792	45538792	-	3.34349e-06	0.00487849	-45.2381	-6322	230126	Shb	Distal Intergenic	No
25319	chr19	26566333	26566333	-	2.72889e-06	0.00445194	-45.2123	-38717	67155	Smarca2	Distal Intergenic	Yes
7120	chr11	52434107	52434107	-	3.81092e-07	0.00200889	-45.1632	37461	213673	9530068E07Rik	Distal Intergenic	No
21084	chr17	19249924	19249924	+	1.25575e-05	0.00880624	-45.098	-112025	665376	Vmn2r99	Distal Intergenic	No
46924	chr8	48164539	48164539	-	5.73497e-07	0.00239485	-45.0971	54328	320685	Dctd	Distal Intergenic	No
24468	chr18	77605064	77605064	-	0.000163061	0.0249135	-45.0877	-39903	225743	Ark2c	Distal Intergenic	No
32202	chr3	115554552	115554552	-	1.31306e-05	0.0089882	-45.0209	160520	13609	S1pr1	Distal Intergenic	No
41761	chr6	102714554	102714554	+	1.29189e-05	0.00893533	-45.0067	-79830	102466636	Mir6373	Distal Intergenic	No
50210	chr9	66986671	66986671	-	3.24469e-05	0.0130127	-45	-11187	80907	Lactb	Distal Intergenic	No
18412	chr15	93981249	93981249	+	6.45841e-08	0.000924079	-45	-54138	77248	9430014N10Rik	Distal Intergenic	No
21213	chr17	25803895	25803895	-	2.72554e-05	0.0121018	-45	-5190	214931	Fbxl16	Distal Intergenic	No
30899	chr3	44562731	44562731	+	6.50907e-05	0.0172413	-45	801939	72511	2610316D01Rik	Distal Intergenic	No
41182	chr6	78888741	78888741	-	1.11944e-07	0.00114994	-45	-143303	100504701	Gm20362	Distal Intergenic	No
31772	chr3	96797698	96797698	+	9.32834e-07	0.00294931	-44.9495	16823	54215	Cd160	Distal Intergenic	No
47880	chr8	101526502	101526502	-	2.12625e-05	0.0109531	-44.9477	1110817	12552	Cdh11	Distal Intergenic	No
28597	chr2	123383287	123383287	-	6.96342e-06	0.006737	-44.9468	583525	59010	Sqor	Distal Intergenic	No
17602	chr15	67220179	67220179	+	2.64844e-06	0.00439064	-44.9275	-6590	69334	1700012I11Rik	Distal Intergenic	No
43112	chr7	23966367	23966367	-	5.68566e-06	0.00615156	-44.8649	15735	232962	Vmn1r180	Distal Intergenic	No
9626	chr12	14336072	14336072	+	4.63833e-07	0.0021698	-44.8611	74516	791361	Gm16497	Distal Intergenic	No
4494	chr10	59139846	59139846	+	1.66376e-05	0.00992105	-44.8469	39011	103080	Septin10	Distal Intergenic	No
13242	chr13	60132305	60132305	+	4.42736e-06	0.00545521	-44.8465	44636	14451	Gas1	Distal Intergenic	No
18769	chr15	103071658	103071658	+	8.13136e-05	0.018821	-44.8107	37263	15423	Hoxc4	Distal Intergenic	No
16462	chr14	121447097	121447097	+	2.09381e-05	0.0108839	-44.7709	45372	56643	Slc15a1	Distal Intergenic	Yes
20870	chr17	9371903	9371903	+	1.95247e-05	0.0105511	-44.757	-204067	67791	6530411M01Rik	Distal Intergenic	No
9790	chr12	25108634	25108634	+	8.71335e-06	0.00745556	-44.7368	-11494	15902	Id2	Distal Intergenic	No
33745	chr4	48090033	48090033	-	6.4287e-06	0.00652879	-44.7339	-34882	67727	Stx17	Distal Intergenic	No
16264	chr14	105229692	105229692	-	9.69525e-06	0.00785592	-44.7197	-28881	76273	Ndfip2	Distal Intergenic	No
27097	chr2	34893370	34893370	-	0.000103789	0.0207335	-44.7174	10782	74016	Phf19	Distal Intergenic	No
12991	chr13	54828432	54828432	-	0.00010425	0.0207523	-44.7104	33048	74257	Tspan17	Distal Intergenic	No
10138	chr12	49218220	49218220	+	3.4383e-06	0.00491962	-44.709	-164440	15228	Foxg1	Distal Intergenic	No
23708	chr18	46539241	46539241	-	1.62986e-05	0.00984973	-44.7028	-13270	240263	Fem1c	Distal Intergenic	No
25865	chr19	45734404	45734404	-	4.48841e-05	0.0148417	-44.6886	8280	14179	Fgf8	Distal Intergenic	No
35311	chr4	129129516	129129516	-	3.98754e-05	0.0142237	-44.6791	-7480	15444	Hpca	Distal Intergenic	Yes
47924	chr8	104414395	104414395	+	4.58997e-05	0.0149801	-44.6584	9007	234663	Dync1li2	Distal Intergenic	Yes
31426	chr3	81351973	81351973	-	1.76281e-05	0.0101417	-44.6581	314549	54635	Pdgfc	Distal Intergenic	No
45666	chr7	136052884	136052884	+	5.71463e-06	0.00615422	-44.6348	-215440	77383	C030029H02Rik	Distal Intergenic	No
36280	chr4	151918945	151918945	-	2.42898e-05	0.011541	-44.6224	-14746	230935	Dnajc11	Distal Intergenic	No
12120	chr13	21823887	21823887	-	2.77273e-05	0.0122091	-44.5717	8309	319161	H4c18	Distal Intergenic	No
23953	chr18	59784765	59784765	-	4.48627e-05	0.0148385	-44.5652	205135	102465182	Mir6355	Distal Intergenic	No
48977	chr9	21012842	21012842	-	1.31873e-06	0.00339289	-44.5588	-3143	15894	Icam1	Distal Intergenic	No
35020	chr4	119680754	119680754	+	3.79009e-05	0.0139502	-44.5536	-21800	14916	Guca2b	Distal Intergenic	No
42395	chr6	133859045	133859045	-	7.92351e-05	0.0186076	-44.5378	-5283	16483	Kap	Distal Intergenic	No
44105	chr7	70029290	70029290	+	1.77693e-05	0.0101844	-44.5378	308532	624549	Gm29683	Distal Intergenic	No
33220	chr4	13070337	13070337	+	7.14183e-06	0.00680276	-44.5076	152370	208820	Triqk	Distal Intergenic	No
23415	chr18	34325799	34325799	+	1.31482e-06	0.00338706	-44.4961	-5048	66384	Srp19	Distal Intergenic	No
40018	chr6	5564706	5564706	+	4.6021e-05	0.0150036	-44.4872	-68397	27273	Pdk4	Distal Intergenic	No
45887	chr7	143506190	143506190	-	3.29032e-05	0.0130922	-44.4505	-3649	22113	Phlda2	Distal Intergenic	No
32684	chr3	139857335	139857335	-	8.11701e-05	0.0188005	-44.4444	-76576	102635321	Gm32693	Distal Intergenic	No
18511	chr15	96750350	96750350	-	3.78067e-05	0.0139378	-44.3812	-50620	67760	Slc38a2	Distal Intergenic	No
43018	chr7	17769192	17769192	-	1.90474e-06	0.00391779	-44.375	-43441	67084	Ceacam14	Distal Intergenic	No
8136	chr11	84723833	84723833	+	4.54757e-05	0.0149125	-44.3609	-3401	78471	1700109G15Rik	Distal Intergenic	No
35365	chr4	130529488	130529488	+	1.82157e-05	0.0102888	-44.3176	28500	67149	Nkain1	Distal Intergenic	No
47624	chr8	88755799	88755799	+	2.23143e-05	0.0111604	-44.3089	26241	74256	Cyld	Distal Intergenic	No
37062	chr5	35337506	35337506	+	4.12728e-06	0.0053462	-44.3011	-24035	74429	4930478P22Rik	Distal Intergenic	No
37968	chr5	90700113	90700113	-	6.46151e-06	0.00652879	-44.2857	-59247	20311	Cxcl5	Distal Intergenic	No
32923	chr3	152693478	152693478	-	4.94285e-05	0.0154917	-44.2815	-20622	329777	Pigk	Distal Intergenic	No
42296	chr6	127259687	127259687	+	3.62449e-06	0.00504432	-44.281	48280	232386	Gm38404	Distal Intergenic	No
3146	chr1	180878154	180878154	+	9.29619e-07	0.00294578	-44.2735	-14954	320202	Lefty2	Distal Intergenic	No
43342	chr7	30401016	30401016	+	2.82861e-05	0.0123042	-44.2529	-12744	22177	Tyrobp	Distal Intergenic	No
32405	chr3	126553752	126553752	-	6.23077e-05	0.0169252	-44.232	-42550	108058	Camk2d	Distal Intergenic	No
30074	chr2	173941396	173941396	+	1.08027e-05	0.00829032	-44.2308	-134912	228960	Stx16	Distal Intergenic	No
1540	chr1	90565056	90565056	+	6.37361e-05	0.0171034	-44.2234	-37925	108679	Cops8	Distal Intergenic	No
43467	chr7	36251355	36251355	-	2.29061e-05	0.0112622	-44.2005	-446763	243931	Tshz3	Distal Intergenic	No
12317	chr13	32516115	32516115	-	1.63544e-05	0.00984973	-44.1905	-177375	218138	Gmds	Distal Intergenic	No
7400	chr11	61104754	61104754	-	2.98068e-05	0.012607	-44.186	-22001	57916	Tnfrsf13b	Distal Intergenic	No
21135	chr17	23864600	23864600	-	2.21118e-08	0.000533305	-44.186	-3456	57256	Prss21	Distal Intergenic	No
39816	chr5	147775415	147775415	-	7.75839e-06	0.00705957	-44.186	-49404	14254	Flt1	Distal Intergenic	No
49399	chr9	41249637	41249637	-	8.76065e-05	0.0193351	-44.1812	32689	78500	1700063D05Rik	Distal Intergenic	No
22031	chr17	56480237	56480237	-	3.92319e-06	0.00523092	-44.1723	-3754	19280	Ptprs	Distal Intergenic	No
36400	chr4	154779654	154779654	+	2.04621e-05	0.0107743	-44.1667	-57805	242800	Ttc34	Distal Intergenic	No
19416	chr16	30121016	30121016	-	3.48754e-05	0.0134563	-44.1648	54678	15205	Hes1	Distal Intergenic	Yes
2217	chr1	135209858	135209858	-	1.51779e-05	0.00953957	-44.1327	-42177	171469	Gpr37l1	Distal Intergenic	No
33141	chr4	9035665	9035665	+	2.60781e-05	0.0119323	-44.1242	180434	320790	Chd7	Distal Intergenic	No
8236	chr11	87834430	87834430	+	1.9689e-05	0.0105919	-44.1176	-6141	76113	Lpo	Distal Intergenic	No
27896	chr2	83337312	83337312	-	6.15859e-06	0.0063931	-44.1176	-307123	69082	Zc3h15	Distal Intergenic	No
3336	chr1	186835307	186835307	+	5.90163e-05	0.0165831	-44.1135	-85949	67223	Rrp15	Distal Intergenic	No
42568	chr6	140128652	140128652	-	5.68441e-05	0.0162983	-44.1026	87095	12344	Capza3	Distal Intergenic	No
26852	chr2	28364744	28364744	-	8.15131e-06	0.00725929	-44.0972	-82056	241289	Ppp1r26	Distal Intergenic	No
12281	chr13	31068315	31068315	-	5.0053e-06	0.0058186	-44.0952	-94222	66482	Exoc2	Distal Intergenic	No
38351	chr5	104164314	104164314	+	3.23478e-06	0.00480233	-44.0936	-6398	666279	Dspp	Distal Intergenic	No
51219	chr9	111759020	111759020	+	1.1027e-05	0.00834646	-44.0901	-68672	20840	Stac	Distal Intergenic	No
1861	chr1	119265528	119265528	-	3.32807e-05	0.0131825	-44.0816	156720	16324	Inhbb	Distal Intergenic	No
42610	chr6	141783799	141783799	+	4.78986e-07	0.00222764	-44.0476	61669	28250	Slco1a4	Distal Intergenic	No
26321	chr2	3884464	3884464	-	1.20702e-05	0.00865823	-44.0252	110518	66540	Fam107b	Distal Intergenic	No
9965	chr12	32755241	32755241	-	2.43476e-05	0.011541	-44.0223	-64304	59027	Nampt	Distal Intergenic	No
46167	chr8	13430847	13430847	-	1.06142e-06	0.00308119	-44.0106	-4342	272465	Tmem255b	Distal Intergenic	No
50297	chr9	70088205	70088205	-	2.1741e-05	0.0110521	-44	14871	76886	Fam81a	Distal Intergenic	No
10480	chr12	71802632	71802632	-	1.3275e-05	0.00902634	-43.985	-28446	208846	Daam1	Distal Intergenic	No
11103	chr12	99129056	99129056	+	0.000118115	0.0218065	-43.9706	33752	67639	4930474N09Rik	Distal Intergenic	Yes
43622	chr7	44422455	44422455	-	0.000106522	0.0209547	-43.9545	-6563	272381	Lrrc4b	Distal Intergenic	No
8349	chr11	93075369	93075369	+	6.55205e-05	0.0172584	-43.9474	-22659	72605	Car10	Distal Intergenic	No
24429	chr18	76188593	76188593	+	2.2508e-05	0.0112176	-43.9412	18041	102465184	Mir6358	Distal Intergenic	No
43407	chr7	34633771	34633771	+	3.27359e-05	0.013085	-43.9394	14973	233107	Kctd15	Distal Intergenic	No
41478	chr6	91278213	91278213	-	0.000107488	0.02104	-43.9382	12334	14115	Fbln2	Distal Intergenic	No
37504	chr5	64356660	64356660	+	1.81096e-06	0.00384044	-43.9286	58130	57915	Tbc1d1	Distal Intergenic	No
5779	chr10	116758164	116758164	+	5.38555e-06	0.00600526	-43.8919	28911	75878	4930579P08Rik	Distal Intergenic	No
8135	chr11	84711966	84711966	+	3.03607e-05	0.0126666	-43.8889	8466	78471	1700109G15Rik	Distal Intergenic	No
46122	chr8	12438813	12438813	+	8.51705e-06	0.00737415	-43.8889	42410	20664	Sox1	Distal Intergenic	No
48319	chr8	117814947	117814947	-	6.36593e-05	0.0170969	-43.8889	-13004	68533	Mphosph6	Distal Intergenic	No
50509	chr9	82545524	82545524	+	0.000110784	0.0213102	-43.8889	-284016	65099	Irak1bp1	Distal Intergenic	No
1148	chr1	76729864	76729864	-	3.30512e-06	0.00485535	-43.8538	220304	102465175	Mir6343	Distal Intergenic	No
47732	chr8	92309161	92309161	+	6.04117e-06	0.00633389	-43.8527	37709	71296	Crnde	Distal Intergenic	No
18596	chr15	98733448	98733448	+	4.29838e-05	0.0146498	-43.8525	-5250	66120	Fkbp11	Distal Intergenic	Yes
17613	chr15	68044772	68044772	-	1.46884e-05	0.00941623	-43.8462	214015	380993	Zfat	Distal Intergenic	No
24005	chr18	61548120	61548120	+	4.37134e-06	0.00543646	-43.8462	-7154	93687	Csnk1a1	Distal Intergenic	No
25046	chr19	14134506	14134506	-	9.93495e-05	0.0203785	-43.8384	215564	258151	Or9i1b	Distal Intergenic	No
5549	chr10	101622101	101622101	-	4.39235e-05	0.0147132	-43.8346	-59386	67569	Mgat4c	Distal Intergenic	No
24314	chr18	73289932	73289932	-	6.14001e-05	0.0168364	-43.8235	-283112	240396	Mex3c	Distal Intergenic	No
25717	chr19	41765750	41765750	-	1.44718e-05	0.0093454	-43.807	-22085	20562	Slit1	Distal Intergenic	No
34244	chr4	81580043	81580043	+	0.000175111	0.0255199	-43.7997	-137228	17475	Mpdz	Distal Intergenic	Yes
4279	chr10	42972064	42972064	-	1.97996e-05	0.0106208	-43.7964	32183	268297	Scml4	Distal Intergenic	No
33165	chr4	10167438	10167438	+	6.86683e-05	0.0175406	-43.7788	-249803	74662	4930448K20Rik	Distal Intergenic	No
30009	chr2	172489909	172489909	-	2.64664e-06	0.00439064	-43.7782	17389	76426	Fam209	Distal Intergenic	No
1544	chr1	90735508	90735508	-	6.58964e-05	0.0172947	-43.769	37707	12835	Col6a3	Distal Intergenic	No
22150	chr17	64431159	64431159	-	1.80036e-05	0.0102507	-43.7674	-9647	102465228	Mir6420	Distal Intergenic	No
44950	chr7	113648842	113648842	-	5.67816e-05	0.016287	-43.75	82742	67420	Far1	Distal Intergenic	No
6585	chr11	24227587	24227587	+	8.49357e-06	0.00736756	-43.75	85208	14025	Bcl11a	Distal Intergenic	No
46009	chr8	8917556	8917556	+	5.33417e-05	0.0158729	-43.7346	214732	71249	4933430N04Rik	Distal Intergenic	No
34469	chr4	95496211	95496211	+	1.41329e-05	0.00927492	-43.6975	-61296	75578	Fggy	Distal Intergenic	No
20807	chr17	7146275	7146275	+	1.80157e-06	0.0038304	-43.6678	-23840	20112	Rps6ka2	Distal Intergenic	No
19803	chr16	46300380	46300380	+	0.00013712	0.0232194	-43.6533	110789	58998	Nectin3	Distal Intergenic	No
21083	chr17	19220315	19220315	-	0.00013712	0.0232194	-43.6533	-141634	665376	Vmn2r99	Distal Intergenic	No
41256	chr6	83616694	83616694	-	2.63232e-05	0.0119739	-43.6508	39427	51811	Clec4f	Distal Intergenic	Yes
14410	chr14	9501089	9501089	-	2.54758e-05	0.0117914	-43.6508	-383106	100042415	Mnd1-ps	Distal Intergenic	No
34393	chr4	88535138	88535138	-	1.2454e-05	0.00878457	-43.6131	-12364	15977	Ifnb1	Distal Intergenic	No
19741	chr16	44166588	44166588	-	1.33688e-05	0.00906682	-43.6025	-6658	207806	Usf3	Distal Intergenic	No
9720	chr12	19726427	19726427	-	8.35805e-07	0.00282987	-43.5897	1089352	69513	1700030C10Rik	Distal Intergenic	No
34617	chr4	102630480	102630480	+	6.3783e-05	0.0171039	-43.5829	40637	18578	Pde4b	Distal Intergenic	Yes
50217	chr9	67071224	67071224	+	0.000111239	0.0213342	-43.5813	-21818	22003	Tpm1	Distal Intergenic	Yes
5588	chr10	106365429	106365429	+	8.56123e-05	0.0191499	-43.5714	-104910	327814	Ppfia2	Distal Intergenic	No
44219	chr7	75919625	75919625	-	3.9905e-05	0.0142306	-43.5714	71184	207952	Klhl25	Distal Intergenic	No
20051	chr16	65688302	65688302	+	0.000122338	0.0221114	-43.5673	-125576	68942	Chmp2b	Distal Intergenic	No
24439	chr18	76616709	76616709	+	0.000122338	0.0221114	-43.5673	-239696	664805	Skor2	Distal Intergenic	No
31350	chr3	74762878	74762878	-	2.15513e-06	0.00411935	-43.5637	380825	213234	Zbbx	Distal Intergenic	No
26426	chr2	7524355	7524355	-	3.45466e-05	0.013389	-43.5504	-14792	14007	Celf2	Distal Intergenic	No
38428	chr5	106838090	106838090	-	3.14368e-05	0.0128132	-43.5366	51832	330149	Hfm1	Distal Intergenic	No
37482	chr5	63264682	63264682	-	2.82701e-05	0.0123011	-43.5328	-384420	319807	Nwd2	Distal Intergenic	No
30432	chr3	16600227	16600227	-	0.000381783	0.0349603	-43.4995	416991	229096	Ythdf3	Distal Intergenic	No
6840	chr11	38256820	38256820	+	5.36688e-05	0.0159218	-43.4837	263193	100502917	Gm12130	Distal Intergenic	No
38850	chr5	118941246	118941246	+	4.55654e-07	0.00215486	-43.472	-11093	74627	4930413E15Rik	Distal Intergenic	No
35168	chr4	124866720	124866720	+	2.0998e-05	0.0108983	-43.4492	-4549	215090	Maneal	Distal Intergenic	No
25303	chr19	25927568	25927568	+	4.50549e-07	0.00213793	-43.4359	255157	226049	Dmrt2	Distal Intergenic	No
12033	chr13	16733523	16733523	+	1.65005e-05	0.00989051	-43.4161	-710100	100503142	B230303A05Rik	Distal Intergenic	No
39389	chr5	136080016	136080016	+	5.18184e-05	0.0157063	-43.3931	-3900	54153	Rasa4	Distal Intergenic	No
40589	chr6	41362473	41362473	+	9.3636e-05	0.0199254	-43.3784	8368	436522	Try10	Distal Intergenic	No
49547	chr9	45310084	45310084	+	2.60494e-05	0.0119259	-43.3771	-9016	214531	Tmprss13	Distal Intergenic	No
37785	chr5	75900018	75900018	-	0.000194836	0.0266006	-43.3517	78440	16542	Kdr	Distal Intergenic	No
50568	chr9	85881704	85881704	-	0.00012644	0.0224523	-43.3494	38343	21983	Tpbg	Distal Intergenic	No
18856	chr16	5668548	5668548	-	9.11137e-05	0.019675	-43.3449	-216807	268859	Rbfox1	Distal Intergenic	No
9642	chr12	16127948	16127948	+	2.85852e-05	0.0123806	-43.3333	-311026	217410	Trib2	Distal Intergenic	No
22768	chr17	86681586	86681586	-	1.08658e-05	0.00830262	-43.3333	-72114	13819	Epas1	Distal Intergenic	No
49610	chr9	47048088	47048088	-	0.000121746	0.0220687	-43.3333	49347	215467	Gm4791	Distal Intergenic	No
33031	chr3	159341465	159341465	-	2.25564e-06	0.00416249	-43.3144	-153968	76131	Depdc1a	Distal Intergenic	No
13497	chr13	73525344	73525344	+	4.65002e-07	0.0021698	-43.3089	-11403	13162	Slc6a3	Distal Intergenic	No
22139	chr17	63856065	63856065	+	1.45553e-05	0.009375	-43.2881	-6997	14158	Fer	Distal Intergenic	No
1420	chr1	87737018	87737018	+	2.13801e-06	0.00411935	-43.254	-18852	77040	Atg16l1	Distal Intergenic	No
48749	chr8	128530934	128530934	+	1.79583e-05	0.0102321	-43.254	-154720	16412	Itgb1	Distal Intergenic	No
705	chr1	54935301	54935301	+	0.0001464	0.023772	-43.2432	-8914	329154	Ankrd44	Distal Intergenic	No
21081	chr17	19050242	19050242	-	2.92533e-06	0.00457801	-43.2432	-3218	224552	Vmn2r98	Distal Intergenic	No
34301	chr4	84121494	84121494	-	0.000110622	0.0212937	-43.2432	-76615	78238	6030471H07Rik	Distal Intergenic	No
51607	chr9	123872262	123872262	-	1.10358e-05	0.00834646	-43.2331	-10233	23832	Xcr1	Distal Intergenic	Yes
23327	chr18	30648539	30648539	+	3.70276e-05	0.0138269	-43.2308	375612	225326	Pik3c3	Distal Intergenic	No
40096	chr6	9741570	9741570	-	0.000159875	0.0246903	-43.2234	791894	18231	Nxph1	Distal Intergenic	No
49260	chr9	33102101	33102101	-	7.73416e-05	0.0184165	-43.2234	-173135	330917	Gm27162	Distal Intergenic	No
50510	chr9	82635944	82635944	-	6.8589e-05	0.0175406	-43.2143	-193596	65099	Irak1bp1	Distal Intergenic	No
14329	chr13	117098699	117098699	-	8.95605e-05	0.0195216	-43.2136	-31328	623312	Gm6416	Distal Intergenic	No
27004	chr2	32122408	32122408	-	2.78327e-05	0.0122322	-43.1978	26253	227721	Plpp7	Distal Intergenic	No
16239	chr14	103804556	103804556	-	2.91251e-05	0.0124932	-43.1973	39139	13618	Ednrb	Distal Intergenic	No
6385	chr11	12214798	12214798	+	2.07884e-06	0.00404854	-43.1915	154842	12808	Cobl	Distal Intergenic	No
30955	chr3	51590854	51590854	-	6.14637e-05	0.0168364	-43.1849	27213	100039684	5031434O11Rik	Distal Intergenic	Yes
50539	chr9	83732505	83732505	-	4.35641e-05	0.0146662	-43.1818	41030	100039222	Gm2109	Distal Intergenic	No
42259	chr6	126549108	126549108	-	2.83233e-05	0.0123128	-43.1686	-13696	16493	Kcna5	Distal Intergenic	No
48250	chr8	115602932	115602932	-	1.27498e-05	0.00888116	-43.166	104862	17132	Maf	Distal Intergenic	No
28951	chr2	138169110	138169110	+	4.22718e-06	0.0053883	-43.1579	-87455	228662	Btbd3	Distal Intergenic	No
27584	chr2	69352098	69352098	-	1.84622e-06	0.00387829	-43.1469	-9482	27413	Abcb11	Distal Intergenic	No
20705	chr17	4985468	4985468	+	3.01518e-05	0.0126467	-43.1395	-8864	239985	Arid1b	Distal Intergenic	No
32472	chr3	129037411	129037411	+	1.56858e-05	0.00967857	-43.1114	-162467	18741	Pitx2	Distal Intergenic	No
5844	chr10	118683513	118683513	+	1.2985e-05	0.00896155	-43.0931	32213	102636202	Gm33337	Distal Intergenic	No
3237	chr1	183619505	183619505	+	1.87697e-05	0.0104065	-43.0839	-129472	102637191	Gm34068	Distal Intergenic	No
16620	chr15	8722588	8722588	+	7.25135e-06	0.00685077	-43.0839	-11824	20512	Slc1a3	Distal Intergenic	Yes
33147	chr4	9161041	9161041	+	1.333e-05	0.00905148	-43.0547	-108252	74438	Clvs1	Distal Intergenic	No
40704	chr6	49984242	49984242	-	0.000100154	0.0204309	-43.0499	-125999	56524	Pals2	Distal Intergenic	No
37881	chr5	85895563	85895563	+	0.000100154	0.0204309	-43.0499	169959	12617	Cenpc1	Distal Intergenic	No
50103	chr9	63781269	63781269	+	1.63474e-05	0.00984973	-43.0443	-23275	17127	Smad3	Distal Intergenic	No
29738	chr2	166295104	166295104	-	3.37354e-06	0.0048994	-43.0345	21196	670775	Gm11468	Distal Intergenic	No
30321	chr3	8639262	8639262	-	0.000132073	0.0228877	-42.9965	11211	102635065	Gm32496	Distal Intergenic	No
4420	chr10	53428948	53428948	-	1.52977e-05	0.00956755	-42.9963	19066	102640074	Gm36229	Distal Intergenic	Yes
17479	chr15	60673607	60673607	-	0.000127289	0.0225012	-42.973	-148664	320469	9930014A18Rik	Distal Intergenic	No
51056	chr9	106363567	106363567	-	4.27618e-05	0.0146085	-42.9651	-5065	235584	Dusp7	Distal Intergenic	No
7482	chr11	64290446	64290446	+	1.78307e-06	0.00382589	-42.963	-144886	15478	Hs3st3a1	Distal Intergenic	No
27126	chr2	35545263	35545263	-	2.18005e-05	0.0110656	-42.963	-13003	69601	Dab2ip	Distal Intergenic	No
16665	chr15	10918918	10918918	-	6.39332e-05	0.0171241	-42.9545	-33414	81799	C1qtnf3	Distal Intergenic	No
40140	chr6	15443710	15443710	-	2.494e-05	0.0116894	-42.9487	67021	114142	Foxp2	Distal Intergenic	No
5015	chr10	80477317	80477317	+	1.7849e-05	0.0102113	-42.9429	-17518	246086	Onecut3	Distal Intergenic	No
3516	chr1	192805955	192805955	-	3.93263e-05	0.0141067	-42.9397	28764	320952	A730013G03Rik	Distal Intergenic	No
27242	chr2	45714353	45714353	+	0.000175659	0.0255706	-42.9323	17553	69405	1700019E08Rik	Distal Intergenic	No
18052	chr15	81797833	81797833	+	8.62159e-06	0.00741667	-42.9156	-4588	21685	Tef	Distal Intergenic	No
47397	chr8	80302777	80302777	+	9.93495e-05	0.0203785	-42.9136	-191004	14934	Gypa	Distal Intergenic	No
37005	chr5	33716529	33716529	+	5.41709e-05	0.0159929	-42.8947	-5145	14184	Fgfr3	Distal Intergenic	Yes
10104	chr12	44013797	44013797	-	3.62053e-05	0.0136717	-42.8941	196271	27362	Dnajb9	Distal Intergenic	No
27219	chr2	43272242	43272242	-	1.95666e-05	0.0105605	-42.8755	-283087	70789	Kynu	Distal Intergenic	No
40351	chr6	30339121	30339121	+	8.03953e-06	0.00721935	-42.8635	33859	232679	Zc3hc1	Distal Intergenic	No
14486	chr14	14146351	14146351	-	2.00121e-06	0.00397739	-42.8571	-25367	66413	Psmd6	Distal Intergenic	No
31930	chr3	102665970	102665970	+	0.000239539	0.0290718	-42.8571	-68559	70747	Tspan2	Distal Intergenic	No
42945	chr7	14642644	14642644	-	4.46822e-05	0.0148029	-42.8571	-16852	194588	Obox7	Distal Intergenic	No
48272	chr8	116422736	116422736	-	0.000207129	0.0273647	-42.8571	-82238	75465	Dynlrb2	Distal Intergenic	No
46522	chr8	26743444	26743444	-	8.2371e-05	0.0188958	-42.8571	80979	72316	2310008N11Rik	Distal Intergenic	No
51397	chr9	118453527	118453527	+	2.78067e-05	0.0122246	-42.8356	23691	71196	4933432G23Rik	Distal Intergenic	No
24145	chr18	65771145	65771145	+	2.86382e-05	0.0123873	-42.8315	22131	319888	Oacyl	Distal Intergenic	No
29577	chr2	162727225	162727225	-	2.86382e-05	0.0123873	-42.8315	66062	77288	9430021M05Rik	Distal Intergenic	No
2455	chr1	153206280	153206280	-	4.48912e-05	0.0148423	-42.826	-19833	16782	Lamc2	Distal Intergenic	No
11371	chr12	106391144	106391144	+	1.62114e-05	0.00982349	-42.7972	56522	76639	1700121N20Rik	Distal Intergenic	No
7716	chr11	72273520	72273520	-	3.34953e-05	0.0132227	-42.795	-6298	237831	Slc13a5	Distal Intergenic	No
26087	chr19	55027139	55027139	+	3.77492e-05	0.0139322	-42.7938	72312	14732	Gpam	Distal Intergenic	No
3343	chr1	186985075	186985075	+	6.70515e-06	0.00663048	-42.7934	17659	110957	D1Pas1	Distal Intergenic	No
3248	chr1	184263025	184263025	-	0.000131578	0.0228524	-42.78	228644	63953	Dusp10	Distal Intergenic	No
29189	chr2	151197976	151197976	+	8.34822e-05	0.0189611	-42.7536	97368	433486	Gm14151	Distal Intergenic	No
48828	chr9	9609003	9609003	+	0.000127906	0.0225653	-42.7365	-285428	102466147	Mir6237	Distal Intergenic	No
25348	chr19	27713222	27713222	-	5.17577e-05	0.0157063	-42.7174	123624	19726	Rfx3	Distal Intergenic	No
50504	chr9	81215358	81215358	+	0.000124036	0.0222417	-42.7126	-416193	319405	D430036J16Rik	Distal Intergenic	No
25157	chr19	20970286	20970286	-	1.01926e-05	0.00803631	-42.7068	-16084	13409	Tmc1	Distal Intergenic	No
9686	chr12	17333014	17333014	-	7.70532e-05	0.0183846	-42.674	-3655	68775	Atp6v1c2	Distal Intergenic	No
35688	chr4	138534638	138534638	-	1.6899e-06	0.00374044	-42.658	46445	75718	Vwa5b1	Distal Intergenic	No
47879	chr8	101336582	101336582	-	4.69147e-05	0.0151192	-42.6533	1300737	12552	Cdh11	Distal Intergenic	No
17660	chr15	70482000	70482000	-	8.3754e-07	0.00282987	-42.6471	470377	100503580	Gm19782	Distal Intergenic	No
40591	chr6	41507510	41507510	-	1.41044e-05	0.00927492	-42.6249	-14277	22072	Prss2	Distal Intergenic	No
35630	chr4	137055883	137055883	-	1.49933e-05	0.00949574	-42.6144	-7082	230848	Zbtb40	Distal Intergenic	No
16854	chr15	27691237	27691237	+	2.06905e-05	0.0108335	-42.6136	-9658	223433	Otulinl	Distal Intergenic	No
42692	chr6	145083294	145083294	+	0.000241139	0.0291688	-42.6067	-7110	12035	Bcat1	Distal Intergenic	No
46441	chr8	24218073	24218073	+	2.63279e-07	0.00166248	-42.5926	220911	69068	Tcim	Distal Intergenic	No
9475	chr12	5759982	5759982	+	3.02479e-05	0.0126494	-42.588	348341	72669	2810032G03Rik	Distal Intergenic	No
40261	chr6	24273139	24273139	+	3.01737e-05	0.0126467	-42.5824	-105047	55961	Slc13a1	Distal Intergenic	No
47006	chr8	57401393	57401393	-	8.4709e-05	0.0190901	-42.5731	-54530	20284	Scrg1	Distal Intergenic	Yes
30101	chr2	174866912	174866912	-	2.43433e-05	0.011541	-42.5532	96990	13616	Edn3	Distal Intergenic	No
13636	chr13	86498869	86498869	+	0.000252107	0.0296748	-42.5481	-451965	12867	Cox7c	Distal Intergenic	No
48988	chr9	21255734	21255734	+	1.85538e-05	0.0103712	-42.5439	-7291	94226	S1pr5	Distal Intergenic	No
22830	chr17	88400122	88400122	+	0.000124667	0.0223068	-42.5397	-40589	14236	Foxn2	Distal Intergenic	No
4375	chr10	50579809	50579809	+	2.26427e-06	0.00416249	-42.5354	-12860	77987	Ascc3	Distal Intergenic	No
38391	chr5	105637889	105637889	+	2.26427e-06	0.00416249	-42.5354	-62080	231549	Lrrc8d	Distal Intergenic	No
18564	chr15	97953015	97953015	-	3.66098e-05	0.0137551	-42.5339	-11185	380967	Tmem106c	Distal Intergenic	No
14036	chr13	103786240	103786240	-	6.6848e-08	0.000942838	-42.5	-11632	218543	Srek1	Distal Intergenic	No
28491	chr2	119257117	119257117	-	1.81183e-05	0.0102797	-42.5	8912	20732	Spint1	Distal Intergenic	No
33098	chr4	7127533	7127533	-	5.12508e-07	0.00228865	-42.5	-135976	252838	Tox	Distal Intergenic	No
12044	chr13	17705406	17705406	+	3.53614e-05	0.0135244	-42.5	9993	66308	Mplkip	Distal Intergenic	Yes
42229	chr6	125429584	125429584	-	0.00031567	0.0323826	-42.5	33440	12527	Cd9	Distal Intergenic	No
34440	chr4	94055152	94055152	-	0.000113546	0.0215009	-42.5	501614	67770	Caap1	Distal Intergenic	No
10055	chr12	39307308	39307308	-	5.83544e-05	0.016521	-42.4708	469910	14009	Etv1	Distal Intergenic	No
18574	chr15	98302370	98302370	-	3.31899e-05	0.0131578	-42.4679	-6209	239652	Zfp641	Distal Intergenic	No
27102	chr2	34936418	34936418	-	0.000135906	0.0231665	-42.4675	21718	22029	Traf1	Distal Intergenic	No
3428	chr1	190290170	190290170	-	8.84725e-05	0.0194156	-42.449	-113475	433390	Gm29678	Distal Intergenic	No
45424	chr7	128550818	128550818	+	8.21661e-05	0.0188671	-42.4419	27202	29810	Bag3	Distal Intergenic	Yes
28151	chr2	100822175	100822175	-	0.000348623	0.0337153	-42.4395	753950	68170	Iftap	Distal Intergenic	No
2354	chr1	145183383	145183383	+	0.000168289	0.0252069	-42.437	-407948	64214	Rgs18	Distal Intergenic	No
17425	chr15	58855714	58855714	-	1.74486e-05	0.0101052	-42.428	-16960	68260	Trmt12	Distal Intergenic	No
5071	chr10	82342400	82342400	+	1.77465e-05	0.0101754	-42.4242	-101120	237411	Zfp938	Distal Intergenic	No
5537	chr10	99941510	99941510	+	0.000115105	0.0215991	-42.4015	-74120	17311	Kitl	Distal Intergenic	No
33213	chr4	12527659	12527659	-	9.7612e-06	0.00788203	-42.4012	-355644	68099	Cibar1	Distal Intergenic	No
32831	chr3	146707491	146707491	-	7.19941e-07	0.00265317	-42.3882	-21899	75015	Samd13	Distal Intergenic	No
6879	chr11	42833953	42833953	+	3.95978e-06	0.00524934	-42.381	-315924	319767	Atp10b	Distal Intergenic	No
9017	chr11	112985508	112985508	+	1.04608e-06	0.00307096	-42.3783	-186500	100038732	Gm11681	Distal Intergenic	No
2297	chr1	137507776	137507776	+	3.83545e-05	0.0139944	-42.3773	-458679	735252	Mir181a-1	Distal Intergenic	Yes
51694	chrX	76737304	76737304	-	0.00013405	0.0229863	-42.3485	-134380	74987	Cldn34d	Distal Intergenic	No
9163	chr11	116878416	116878416	+	6.19539e-05	0.0168781	-42.3445	10048	69900	Mfsd11	Distal Intergenic	No
32091	chr3	107202100	107202100	+	0.000165981	0.0250714	-42.3423	18956	242151	Kcna10	Distal Intergenic	No
14347	chr13	119232816	119232816	+	6.61142e-06	0.00658046	-42.3377	176136	18115	Nnt	Distal Intergenic	No
8273	chr11	88805133	88805133	+	5.45665e-05	0.0160321	-42.3246	36407	11640	Akap1	Distal Intergenic	No
31049	chr3	54534074	54534074	-	1.64689e-05	0.00988207	-42.323	145185	50706	Postn	Distal Intergenic	No
44255	chr7	78758728	78758728	-	4.99386e-05	0.0155436	-42.3214	-20718	414121	E430016F16Rik	Distal Intergenic	No
598	chr1	49355479	49355479	+	2.34832e-05	0.0113992	-42.3077	110863	442837	C230029F24Rik	Distal Intergenic	No
15282	chr14	51083541	51083541	+	4.72902e-06	0.00565545	-42.3077	-7536	58809	Rnase4	Distal Intergenic	Yes
27851	chr2	78585102	78585102	-	2.63906e-05	0.0119739	-42.3007	-283022	22193	Ube2e3	Distal Intergenic	No
30106	chr2	174914241	174914241	-	8.24701e-05	0.0189015	-42.2953	144319	13616	Edn3	Distal Intergenic	No
13919	chr13	99550026	99550026	+	1.42277e-05	0.00929637	-42.2888	-33486	17755	Map1b	Distal Intergenic	No
43826	chr7	51679405	51679405	+	5.88753e-05	0.0165633	-42.246	49925	140919	Slc17a6	Distal Intergenic	No
31218	chr3	65452400	65452400	-	8.39179e-06	0.0073273	-42.2368	-59777	67437	Ssr3	Distal Intergenic	No
27494	chr2	63826487	63826487	-	0.000276838	0.030708	-42.2321	271501	60344	Fign	Distal Intergenic	No
18219	chr15	86505500	86505500	-	8.2955e-06	0.00730464	-42.2238	269995	223754	Tbc1d22a	Distal Intergenic	No
45059	chr7	117879479	117879479	-	0.000515055	0.0394919	-42.2222	235749	267019	Rps15a	Distal Intergenic	No
29017	chr2	143274330	143274330	-	9.19987e-05	0.0197658	-42.2184	195857	57329	Otor	Distal Intergenic	No
40137	chr6	14892474	14892474	-	1.58531e-05	0.00972828	-42.2043	-8875	114142	Foxp2	Distal Intergenic	No
4189	chr10	40268941	40268941	+	0.000184781	0.0261585	-42.2037	10474	19850	Snord3a	Distal Intergenic	No
19491	chr16	32011512	32011512	+	4.25147e-05	0.0145649	-42.1922	-8225	320213	Senp5	Distal Intergenic	No
21117	chr17	23510423	23510423	+	8.43932e-05	0.0190536	-42.1769	-30724	619788	Vmn2r117	Distal Intergenic	No
25332	chr19	27066818	27066818	+	5.84685e-05	0.0165322	-42.1769	-149666	22359	Vldlr	Distal Intergenic	No
15878	chr14	73669909	73669909	+	4.55496e-05	0.014928	-42.1652	79401	20916	Sucla2	Distal Intergenic	No
4567	chr10	61469908	61469908	-	8.29965e-07	0.00282987	-42.1606	-5893	216011	Lrrc20	Distal Intergenic	No
40771	chr6	52064844	52064844	+	0.000197484	0.0267613	-42.1603	-38105	102635415	Halr1	Distal Intergenic	Yes
4307	chr10	43722852	43722852	+	0.000106346	0.0209451	-42.1513	-22957	69443	1700027J07Rik	Distal Intergenic	Yes
37004	chr5	33716527	33716527	+	0.000106346	0.0209451	-42.1513	-5147	14184	Fgfr3	Distal Intergenic	Yes
10185	chr12	52585589	52585589	-	4.37732e-05	0.0146867	-42.1384	16729	73278	1700031P21Rik	Distal Intergenic	No
25793	chr19	43573396	43573396	+	8.11238e-05	0.0188005	-42.1304	-38929	18089	Nkx2-3	Distal Intergenic	No
28427	chr2	116930861	116930861	-	1.27998e-05	0.00890267	-42.1115	30667	320975	D330050G23Rik	Distal Intergenic	No
11543	chr12	110393217	110393217	-	9.89549e-05	0.0203342	-42.1053	-53903	26931	Ppp2r5c	Distal Intergenic	No
51489	chr9	120668242	120668242	+	1.10402e-05	0.00834757	-42.094	90896	76100	5830454E08Rik	Distal Intergenic	No
45851	chr7	142169894	142169894	+	8.38184e-06	0.0073273	-42.0878	6111	71623	Krtap5-2	Distal Intergenic	No
27359	chr2	53812023	53812023	+	2.54635e-05	0.0117897	-42.0687	273529	67874	Rprm	Distal Intergenic	No
48811	chr9	8250117	8250117	+	5.89276e-05	0.0165704	-42.0682	3331	100316772	Mir1899	Distal Intergenic	No
30736	chr3	35020058	35020058	-	3.85252e-06	0.00521428	-42.0677	-97407	102466155	Mir6378	Distal Intergenic	No
15084	chr14	40079367	40079367	+	0.000112175	0.0213883	-42.0536	423704	73591	1700109I08Rik	Distal Intergenic	No
46961	chr8	52436108	52436108	-	0.00010413	0.0207417	-42.042	79497	330767	1190028D05Rik	Distal Intergenic	No
37870	chr5	82338423	82338423	-	0.000515055	0.0394919	-42.0276	-213710	67327	1700031L13Rik	Distal Intergenic	No
48199	chr8	113892190	113892190	-	0.000151686	0.024152	-42.0206	-43452	208936	Adamts18	Distal Intergenic	No
42655	chr6	143499267	143499267	+	5.63194e-05	0.0162392	-42.006	36241	75904	4930579D09Rik	Distal Intergenic	No
6289	chr11	6881259	6881259	+	5.99222e-05	0.0166856	-41.9732	-161222	626419	Gm11981	Distal Intergenic	No
10093	chr12	42683544	42683544	+	9.08571e-06	0.00761436	-41.9697	331915	102636207	Gm33340	Distal Intergenic	No
34173	chr4	72496992	72496992	+	6.93484e-05	0.0176048	-41.967	-296073	21885	Tle1	Distal Intergenic	No
28338	chr2	110425534	110425534	+	3.02633e-05	0.012654	-41.9608	-62351	67606	Fibin	Distal Intergenic	No
1862	chr1	119289983	119289983	-	8.05062e-05	0.0187502	-41.9506	132265	16324	Inhbb	Distal Intergenic	Yes
12874	chr13	51814717	51814717	+	0.000285854	0.0310681	-41.9458	-20970	20354	Sema4d	Distal Intergenic	Yes
46562	chr8	27840799	27840799	+	0.000285854	0.0310681	-41.9458	243467	666422	Gm8096	Distal Intergenic	No
22503	chr17	78453884	78453884	+	3.40594e-05	0.0133304	-41.9414	-35732	225020	Fez2	Distal Intergenic	No
16047	chr14	80125360	80125360	+	3.51851e-05	0.0135002	-41.9298	125058	380924	Olfm4	Distal Intergenic	No
1807	chr1	116642428	116642428	-	0.000111869	0.021365	-41.9192	957672	636808	Cntnap5a	Distal Intergenic	No
16520	chr14	124767406	124767406	+	0.000111869	0.021365	-41.9192	-90279	14169	Fgf14	Distal Intergenic	Yes
42711	chr6	145738663	145738663	+	5.181e-05	0.0157063	-41.9192	-8085	71323	Rassf8	Distal Intergenic	No
37065	chr5	35357830	35357830	-	0.000100757	0.0204743	-41.9186	-3711	74429	4930478P22Rik	Distal Intergenic	No
11359	chr12	106078872	106078872	-	0.000210984	0.0276008	-41.9118	48155	22367	Vrk1	Distal Intergenic	No
29445	chr2	158402546	158402546	-	8.60014e-05	0.0191719	-41.9048	-7302	228850	Ralgapb	Distal Intergenic	No
30873	chr3	41396495	41396495	+	1.21182e-05	0.00866281	-41.9048	96695	78706	Platr4	Distal Intergenic	No
47730	chr8	92248660	92248660	-	7.94964e-05	0.0186373	-41.9012	98210	71296	Crnde	Distal Intergenic	No
45076	chr7	118297579	118297579	+	0.000114908	0.0215917	-41.875	53714	67745	4930583K01Rik	Distal Intergenic	No
45679	chr7	136503585	136503585	+	0.000197361	0.0267613	-41.875	-154170	330664	C230079O03Rik	Distal Intergenic	No
30253	chr2	181249007	181249007	-	0.000114399	0.0215605	-41.8699	-6980	229003	Helz2	Distal Intergenic	No
45406	chr7	128364854	128364854	+	6.195e-06	0.0063981	-41.8588	11483	67865	Rgs10	Distal Intergenic	No
33033	chr3	159421444	159421444	+	5.65914e-06	0.00613383	-41.8367	-73989	76131	Depdc1a	Distal Intergenic	No
10343	chr12	63972154	63972154	-	0.000106606	0.0209576	-41.8301	502536	623046	Fscb	Distal Intergenic	No
24244	chr18	69085187	69085187	-	4.51171e-05	0.0148538	-41.8182	-62914	102465187	Mir145b	Distal Intergenic	Yes
46968	chr8	53783978	53783978	-	1.83653e-05	0.0103172	-41.8168	-144913	234258	Neil3	Distal Intergenic	No
4806	chr10	72411175	72411175	+	2.19779e-05	0.0110902	-41.813	-243670	52696	Zwint	Distal Intergenic	No
46833	chr8	45200433	45200433	+	9.68583e-06	0.00785055	-41.7989	-35214	622523	Gm6329	Distal Intergenic	No
4373	chr10	50301276	50301276	+	4.6124e-05	0.015018	-41.7918	-291393	77987	Ascc3	Distal Intergenic	No
10948	chr12	86980004	86980004	+	0.000184158	0.0261174	-41.7863	8672	238331	Zdhhc22	Distal Intergenic	No
48258	chr8	115904783	115904783	+	1.15791e-06	0.00322153	-41.7834	-196989	17132	Maf	Distal Intergenic	No
20105	chr16	75162991	75162991	+	0.000199821	0.0269464	-41.7647	404691	320355	Lipi	Distal Intergenic	No
31092	chr3	56880794	56880794	+	0.000323656	0.0327364	-41.7647	412909	17112	Tm4sf1	Distal Intergenic	No
41832	chr6	108922664	108922664	+	6.56859e-05	0.017275	-41.7582	70273	192193	Edem1	Distal Intergenic	No
218	chr1	23338261	23338261	+	0.000114496	0.0215697	-41.7544	42540	70155	Ogfrl1	Distal Intergenic	No
7484	chr11	64630886	64630886	-	0.00011261	0.0214177	-41.7381	195554	15478	Hs3st3a1	Distal Intergenic	No
50039	chr9	61812353	61812353	-	0.000163939	0.0249755	-41.7308	102189	56040	Rplp1	Distal Intergenic	No
3313	chr1	185961236	185961236	-	0.000115592	0.0216012	-41.7249	156052	226791	Lyplal1	Distal Intergenic	No
31567	chr3	87565823	87565823	-	0.000121337	0.0220359	-41.7249	14574	546801	Etv3l	Distal Intergenic	Yes
49680	chr9	49242186	49242186	-	9.42604e-05	0.0199939	-41.7105	-8345	235327	Gm4894	Distal Intergenic	No
18544	chr15	97590309	97590309	+	8.329e-05	0.0189484	-41.7094	90044	71919	Rpap3	Distal Intergenic	No
3559	chr1	194261789	194261789	-	0.000149443	0.0240184	-41.7044	-39030	74942	4930503O07Rik	Distal Intergenic	No
40776	chr6	52151222	52151222	-	6.31937e-05	0.0170286	-41.6925	-5680	106007488	Hotairm2	Distal Intergenic	No
15383	chr14	55471550	55471550	+	0.000167661	0.0251662	-41.688	-7208	28200	Dhrs4	Distal Intergenic	No
1994	chr1	127086171	127086171	+	4.26667e-05	0.0145973	-41.6837	-118844	107895	Mgat5	Distal Intergenic	No
7666	chr11	70426097	70426097	+	4.60297e-06	0.00556408	-41.6667	-6538	216869	Arrb2	Distal Intergenic	No
11812	chr13	3746900	3746900	-	0.000190476	0.0264737	-41.6667	57416	70405	Calml3	Distal Intergenic	No
20234	chr16	87142151	87142151	-	0.000164347	0.0249917	-41.6667	-13712	102635567	Gm32865	Distal Intergenic	No
22149	chr17	64431144	64431144	-	3.00736e-05	0.0126462	-41.6667	-9662	102465228	Mir6420	Distal Intergenic	No
31240	chr3	66408293	66408293	-	0.000159105	0.0246466	-41.6667	-111456	72789	Veph1	Distal Intergenic	No
45671	chr7	136209585	136209585	+	0.000190476	0.0264737	-41.6667	-58739	77383	C030029H02Rik	Distal Intergenic	Yes
591	chr1	47039240	47039240	-	3.11574e-06	0.00471038	-41.6667	-146388	227059	Slc39a10	Distal Intergenic	No
3485	chr1	191794437	191794437	+	6.43018e-05	0.0171684	-41.6667	-27007	18005	Nek2	Distal Intergenic	No
21140	chr17	23968628	23968628	+	5.26005e-06	0.00592897	-41.6534	5119	30943	Prss30	Distal Intergenic	No
30689	chr3	32763435	32763435	-	0.000130166	0.0227404	-41.6327	18679	66046	Ndufb5	Distal Intergenic	No
26774	chr2	26557549	26557549	+	6.01651e-05	0.0167116	-41.6258	-22465	353156	Egfl7	Distal Intergenic	No
13477	chr13	72881911	72881911	+	6.62021e-05	0.0173101	-41.6162	-65148	78446	D730050B12Rik	Distal Intergenic	No
42757	chr6	147643584	147643584	-	6.62021e-05	0.0173101	-41.6162	-46657	100039727	1700049E15Rik	Distal Intergenic	No
5143	chr10	84356771	84356771	+	0.0001721	0.025381	-41.6145	35617	77976	Nuak1	Distal Intergenic	No
22980	chr18	7051018	7051018	-	4.19058e-05	0.0144694	-41.6076	-46238	210719	Mkx	Distal Intergenic	No
39706	chr5	144560611	144560611	+	6.72961e-05	0.0173976	-41.6021	14709	53324	Nptx2	Distal Intergenic	No
9193	chr11	117615656	117615656	-	0.000665087	0.0438038	-41.572	4409	78403	2900041M22Rik	Distal Intergenic	No
51266	chr9	113727637	113727637	-	7.81293e-05	0.0185033	-41.5616	-13836	76499	Clasp2	Distal Intergenic	No
48015	chr8	107832960	107832960	-	2.37089e-06	0.00421863	-41.5545	-109684	11906	Zfhx3	Distal Intergenic	No
8440	chr11	96215628	96215628	-	3.61395e-06	0.00504432	-41.5451	21312	15408	Hoxb13	Distal Intergenic	No
11697	chr12	115603598	115603598	-	8.91424e-05	0.0194763	-41.5385	92196	102465205	Mir6388	Distal Intergenic	No
28088	chr2	93524001	93524001	-	0.0001861	0.026238	-41.5375	-60861	12521	Cd82	Distal Intergenic	No
9639	chr12	15967596	15967596	+	3.83113e-05	0.0139923	-41.5166	-150674	217410	Trib2	Distal Intergenic	No
28472	chr2	118733285	118733285	+	6.50028e-05	0.0172349	-41.5158	-4847	18796	Plcb2	Distal Intergenic	No
38507	chr5	110539815	110539815	-	4.24102e-06	0.0053883	-41.5128	-4540	231605	Galnt9	Distal Intergenic	No
32772	chr3	144994212	144994212	+	2.49601e-05	0.0116926	-41.5102	-19167	99663	Clca4a	Distal Intergenic	No
51127	chr9	108269589	108269589	+	6.60287e-05	0.0172947	-41.502	-5631	13138	Dag1	Distal Intergenic	No
23425	chr18	34535388	34535388	+	2.98836e-06	0.00464553	-41.5	-6925	20890	Wnt8a	Distal Intergenic	No
34100	chr4	64500030	64500030	+	0.000112909	0.0214306	-41.4634	-223427	102633436	Gm11217	Distal Intergenic	No
47633	chr8	88948435	88948435	+	0.000250918	0.0296196	-41.4566	-76300	102465899	Mir8110	Distal Intergenic	No
2887	chr1	169761701	169761701	+	0.000115496	0.0216012	-41.4444	-14059	19736	Rgs4	Distal Intergenic	No
49773	chr9	53035393	53035393	-	2.09337e-05	0.0108839	-41.4286	212660	77591	Ddx10	Distal Intergenic	No
3337	chr1	186836562	186836562	-	0.000139895	0.0234181	-41.4286	-87204	67223	Rrp15	Distal Intergenic	No
17207	chr15	46960921	46960921	+	5.49835e-05	0.0160736	-41.4286	337616	75281	4930548G14Rik	Distal Intergenic	No
49635	chr9	47904336	47904336	+	2.31793e-05	0.011327	-41.4286	-257687	244853	Nxpe4	Distal Intergenic	No
21880	chr17	48774649	48774649	+	1.89846e-05	0.0104689	-41.421	-157730	70530	Lrfn2	Distal Intergenic	Yes
42799	chr7	3280467	3280467	-	3.37787e-05	0.0132698	-41.4109	-8613	50918	Myadm	Distal Intergenic	No
16260	chr14	105023230	105023230	-	0.000334934	0.0332278	-41.39	91231	74213	Rbm26	Distal Intergenic	No
38120	chr5	96952391	96952391	+	0.000160213	0.0247049	-41.3636	31119	666266	Gm8013	Distal Intergenic	No
34099	chr4	64376558	64376558	+	0.000106277	0.0209398	-41.3565	-99955	102633436	Gm11217	Distal Intergenic	No
[truncated: 40,291 more rows]

## Sheet: Table 5 ISCmito_5hmC_WGoxBS_DMR
	seqnames	start	end	strand	q.value	mean.metdiff	N.met	mean.g1	mean.g2	gene
[truncated: 10 more rows]

## Sheet: Table 6 ISCmito_5mC_WGoxBS_DMRs
chr	start	stop	q.value	mean.metdiff	N.met	mean.g1	mean.g2	gene
[truncated: 25 more rows]

[truncated: 3 more sheets: Table 7 ISCaKG_RNAseq_DEgenes, Table 8 ISCaKG_E5hmC_DMRs, Table 9 List of oligos ]
