# Supplementary material for: Old mitochondria regulate niche renewal via α-ketoglutarate metabolism in stem cells
Source: Nat Metab. 2025 Jul 14;7(7):1344–57. doi: 10.1038/s42255-025-01325-7 (PMC12286850; doi:10.1038/s42255-025-01325-7)
Supplement: Supplementary file 4 — Statistical source data. [file 42255_2025_1325_MOESM4_ESM.xlsx]

## Sheet: Fig. 1c
	Replicate	Mouse1				Mouse2				Mouse3				Mouse4				Mouse5
	Position	+1	+2	+3	+4	+1	+2	+3	+4	+1	+2	+3	+4	+1	+2	+3	+4	+1	+2	+3	+4
		0.933749	0.985359	1.5558	1.27368	0.975838	0.879848	1.67427	0.872758	0.928137	0.828463	0.928129	2.67189	1.00983	0.648616	1.3902	2.35879	1.234	1.16811	0.679096	1.95813
		0.837692	0.97604	1.5037	1.9169	0.924168	1.13735	1.00432	0.604573	0.919369	0.639915	1.00987	0.972015	0.998865	1.26007	0.969275	1.08047	1.38987	1.22878	1.23188	1.5759
		1.17832	0.941611	1.0442	0.868916	0.671429	0.836672	0.546093	1.41895	1.11262	0.979568	1.72613	1.57027	0.356054	1.02837	0.737817	0.609662	1.07524	1.13579	1.13845	0.967693
		0.854449	0.796919	1.24217	0.76918	0.960072	1.66401	1.02453	0.934202	0.643567	1.24193	1.18451	1.07202	1.20018	1.40519	0.557381	1.34176	0.852545	0.8204	2.26817	0.570361
		0.983683	1.41506	0.631301	1.07781	0.424262	1.29219	1.16965	1.99299	0.733128	0.845939	1.66288	2.00938	0.677557	0.956225	1.16513	1.02065	1.05528	1.25985	1.69106	1.02017
		0.861822	1.03149	0.786512	1.63908	1.04467	0.691056	0.628146	0.947438	1.02004	0.862718	1.51087	1.07301	0.856059	0.640397	0.777697	0.901343	0.863896	0.819629	0.84144	1.25421
		0.84399	0.909544	1.36217	1.81747	0.892746	1.40874	1.00972	0.550408	0.55525	1.35932	0.927117	1.25797		0.971979	0.666696	2.02991	1.56999	1.10874	0.463171	1.53203
			1.66839	1.0449	0.680361		1.21445	1.72186	1.54715		0.832417	0.981428	1.17044		1.13067	0.772943	1.01744		0.835672	0.999138	2.69022
			1.53016	1.03768	0.849486		1.06489	1.00957	0.883089		1.00669	0.803821	1.28618		0.592593	0.777312	1.11771		1.40113	1.16894	1.14542
			0.869521	0.995645	1.79978		1.1826	1.14828	2.05718		1.27482	0.991673	0.243126		1.01951	0.652527	0.959288		1.00134	1.84101	0.652554
			0.879498	0.336411	0.892233		0.870768	1.29822	1.38028		1.04556	1.23317	2.07935		0.809821	0.83958	1.03191		1.68875	0.849315	2.10991
																				1.25317	2.24478
																					0.969653
																					0.909747
																					0.751923
																					1.03414

## Sheet: Fig. 1e
		Young mito ISCs	Old mito ISCs	Young mito ISCs + PCs	Old mito ISCs + PCs	PCs
	Mouse 1	9	20	26.5	27	0
	Mouse 2	6	15	23	23	0
	Mouse 3	10.5	25	33.5	34.5	0.5
	Mouse 4	11.5	15	30	33	1
	Mouse 5	9.5	16.5	31	24	1.5
	Mouse 6	13	21	29	32	0
	Mouse 7	8	16	36	34	0

## Sheet: Fig. 1f
		Division pair	Old Mitochondria	Young Mitochondria	Postition
		1	0.559109	0.535882	3
		2	0.429384	0.469856	4
		3	0.506952	0.511863	4
		4	0.435908	0.401599	1
		5	0.47128	0.479657	1
		6	0.582983	0.580882	1
		7	0.38958	0.401777	4
		8	0.526446	0.522696	3
		9	0.397638	0.493883	4
		10	0.525355	0.543564	3
		11	0.534617	0.508516	3
		12	0.557877	0.544333	1
		13	0.456184	0.466685	1
		14	0.481814	0.492771	1
		15	0.451671	0.470525	3
		16	0.438679	0.470402	1
		17	0.476834	0.510694	1
		18	0.509198	0.543596	4
		19	0.541527	0.551917	1
		20	0.550113	0.549079	1
		21	0.463029	0.447155	1
		22	0.452903	0.455865	1
		23	0.427023	0.430524	1
		24	0.573702	0.54476	1
		25	0.665892	0.486488	4
		26	0.393693	0.475046	4
		27	0.332106	0.536776	4
		28	0.337943	0.50193	4
		29	0.515241	0.478097	4
		30	0.52388	0.489047	1
		31	0.407613	0.402219	4
		32	0.64705	0.512725	4
		33	0.50853	0.525018	4
		34	0.516054	0.516828	1
		35	0.517133	0.507621	1
		36	0.501275	0.511478	1
		37	0.486694	0.499672	1
		38	0.455898	0.492798	1
		39	0.467816	0.480941	1
		40	0.485006	0.503239	1
		1_2	0.440891	0.464118	3
		10_2	0.474645	0.456436	3
		11_2	0.465383	0.491484	3
		12_2	0.442123	0.455667	1
		13_2	0.543816	0.533315	1
		14_2	0.518186	0.507229	1
		15_2	0.548329	0.529475	3
		16_2	0.561321	0.529598	1
		17_2	0.523166	0.489306	1
		18_2	0.490802	0.456404	4
		19_2	0.458473	0.448083	1
		2_2	0.570616	0.530144	4
		20_2	0.449887	0.450921	1
		21_2	0.536971	0.552845	1
		22_2	0.547097	0.544135	1
		23_2	0.572977	0.569476	1
		24_2	0.426298	0.45524	1
		25_2	0.334108	0.513512	4
		26_2	0.606307	0.524954	4
		27_2	0.667894	0.463224	4
		28_2	0.662057	0.49807	4
		29_2	0.484759	0.521903	4
		3_2	0.493048	0.488137	4
		30_2	0.47612	0.510953	1
		31_2	0.592387	0.597781	4
		32_2	0.35295	0.487275	4
		33_2	0.49147	0.474982	4
		34_2	0.483946	0.483172	1
		35_2	0.482867	0.492379	1
		36_2	0.498725	0.488522	1
		37_2	0.513306	0.500328	1
		38_2	0.544102	0.507202	1
		39_2	0.532184	0.519059	1
		4_2	0.564092	0.598401	1
		40_2	0.514994	0.496761	1
		5_2	0.52872	0.520343	1
		6_2	0.417017	0.419118	1
		7_2	0.61042	0.598223	4
		8_2	0.473554	0.477304	3
		9_2	0.602362	0.506117	4

## Sheet: Fig. 1g
		Mouse1		Mouse2		Mouse3		Mouse4		Mouse5
		Young mito ISCs	Old mito ISCs	Young mito ISCs	Old mito ISCs	Young mito ISCs	Old mito ISCs	Young mito ISCs	Old mito ISCs	Young mito ISCs	Old mito ISCs
	24h	0	0	0	0	0	0	0	0	0	0
	48h	0	0.272727	0.133333	0.4	0.1	0.25	0.078	0.22	0.094	0.31
