# Supplementary material for: Old mitochondria regulate niche renewal via α-ketoglutarate metabolism in stem cells
Source: Nat Metab. 2025 Jul 14;7(7):1344–57. doi: 10.1038/s42255-025-01325-7 (PMC12286850; doi:10.1038/s42255-025-01325-7)
Supplement: Supplementary file 5 — Statistical source data. [file 42255_2025_1325_MOESM5_ESM.xlsx]

## Sheet: Fig. 2a
			Young mito	Old mito
		Mouse 1	1.14136	0.995754
		Mouse 2	0.676099	2.22009
		Mouse 3	1.34104	0.979918
		Mouse 4	0.97697	0.840674
		Mouse 5	1.14777	1.00415
		Mouse 6	0.846035	0.608674
		Mouse 7	0.740797	0.64002
		Mouse 8	1.375	1.22264

## Sheet: Fig. 2b
	Mouse1		Mouse2		Mouse3		Mouse4
	Young mito	Old mito	Young mito	Old mito	Young mito	Old mito	Young mito	Old mito
	54.5828	55.7797	54.2618	45.7279	60.7613	43.7115	50.7285	40.5551
	54.6365	28.9256	56.6343	53.306	59.1129	51.7425	50.2729	32.2224
	54.3905	42.6047	51.8302	55.0832	53.2058	45.6386	55.359	39.5388
	64.0555	40.4538	51.8088	47.2283	50.7648	40.8907	50.5529	42.36
	61.6554	67.5287	56.5488	45.0644	55.6211	41.1171	55.2017	61.0293
	57.971	63.7924	55.8864	42.4491	66.5248	44.2167	57.8615	49.3945
	53.3585	53.2148	59.7148	41.6854	48.2313	42.1942	61.496	36.3675
	55.6009	50.6633	38.1468	41.3572	48.1478	42.0804	71.2334	48.8022
	75.9494	48.0294	63.0651	32.6625	55.1892	46.7326	58.8679	43.6836
	63.2621	56.3725	53.1883	49.2465	49.255	30.2997	53.815	43.1513
	47.6871	49.1904	58.6772	48.5535		44.5895		45.4002
			54.1834	40.9013		49.6917		47.7121
								43.8173
								34.643
								39.3719

## Sheet: Fig. 2c
		Mouse 1	Mouse 2	Mouse 3	Mouse 4	Mouse 5	Mouse 1	Mouse 2	Mouse 3	Mouse 4	Mouse 5
		Young mito					Old mito
	aKG	-0.0759979	-0.0646872	0.0513903	0.160177	-0.070882	0.305404	0.423342	0.253783	0.188863	0.631333
	Suc	0.210679	-0.297433	0.182217	0.17494	-0.270403	-0.578744	-0.108223	-0.218008	-0.0549942	-0.19241
	Fum	0.0450037	-0.413838	0.333325	0.25543	-0.219921	-0.345932	-0.168631	-0.376162	-0.0575886	-0.357272
	Mal	-0.0453649	-0.265904	0.202808	0.221477	-0.113016	-0.29388	-0.181532	-0.262968	0.0449042	-0.180271
	cis-Aco	0.280307	-0.138964	-0.0374022	0.0764267	-0.180368	0.12829	0.123707	-0.17048	0.228779	-0.444605
	inset aKG /Suc	Young mito	Old mito
	Mouse 1	-0.272403	1.95424
	Mouse 2	0.269159	0.521597
	Mouse 3	-0.15216	0.528506
	Mouse 4	-0.0586409	0.199345
	Mouse 5	0.214045	0.925743

## Sheet: Fig. 2d
		Mouse 1	Mouse 2	Mouse 3	Mouse 4	Mouse 5	Mouse 1	Mouse 2	Mouse 3	Mouse 4	Mouse 5
	aKG M+	Young mito					Old mito
	M+5	1.05268	1.10144	1.00313	0.982782	0.859973	0.82236	1.00519	0.792498	1.2652	0.820371
	M+3	0.959494	0.887984	1.04662	0.822845	1.28306	2.11128	1.2759	1.1502	1.04135	1.97277
	M+1	0.795751	0.818968	0.978221	1.12283	1.28423	1.25332	1.29005	1.44632	1.94861	1.66332

## Sheet: Fig. 2e
			Young mito	Old mito	Young mito + dm-aKG	Old mito + dm-aKG
		Mouse 1	9	10	13	14
		Mouse 2	14	23	26	19
		Mouse 3	11	17	21	20
		Mouse 4	9	10	14	11

## Sheet: Fig. 2f
		Young mito	Young mito + dm-aKG	Old mito	Old mito +dm-aKG
	Mouse 1	0.107692	0.365854	0.25	0.454545
	Mouse 2	0.4	0.619048	0.561644	0.659574
	Mouse 3	0.181818	0.368421	0.352941	0.533333
	Mouse4	0.166667	0.25	0.333333	0.6

## Sheet: Fig. 2g
		Mouse 1		Mouse 2		Mouse 3
		Ctrl	dm-aKG	Ctrl	dm-aKG	Ctrl	dm-aKG
		6	14	6	8	8	15
		9	15	7	10	5	15
		4	12	7	10	9	14
		6	9	5	8	6	16
		3	10	9	9	7	12
		9	13	5	16	9	13
		5	11	5	18	10	10

## Sheet: Fig. 2h
	Mouse1		Mouse2		Mouse3		Mouse4
	Young mito	Old mito	Young mito	Old mito	Young mito	Old mito	Young mito	Old mito
	79.685	110.005	76.818	87.701	112.487	173.502	160.421	188.488
	74.398	116.23	61.487	79.0261	164.901	158.831	124.584	218.815
	89.561	56.536	71.261	63.3166	145.604	137.042	98.3333	127.228
	115.023	129.203	104.851	93.9347	95.4327	200.147	137.368	203.331
	80.338	154.072	84.998	94.8568	116.563	178.758	198.143	187.872
	83.541	127.602	80.448	95.7774	98.602	161.643	94.0675	196.245
	64.448	129.855	87.945	96.5447	97.6393	182.262	99.07	149.775
	78.146	82.2757	62.783	112.972	46.0467	150.446	102.871	198.885
	51.801	82.7791	83.336	112.292	135.203	136.652	102.081	120.209
	75.735	71.3272	74.38	118.3	136.812	147.983	119.846	147.564
	89.222	68.3018	84.374	114.158	129.645	183.974	106.141	94.8391
	50.25	108.727	71.616	144.334	94.958	162.717	89.8235	129.28
	39.002	115.09	69.694	133.086	84.6833	194.831	107.306	165.996
	65.114	128.589	78.633	86.7889	109.313	174.076	89.3945	181.6
	82.96	118.347	45.69	97.2759	113.495	155.939	91.1513
	70.452	120.034	41.023	92.4141	107.674	149.144	117.591
	74.695	94.3361	64.652	68.1955	102.335	176.077	76.3065
	85.624	129.299	63.384	88.3045	108.105	188.064	132.863
	49.603	115.055	66.743	70.1307	88.23	103.508	93.9093
	40.441	106.356	75.608		86.144	153.812	61.559
	54.272	90.0642	60.415		111.38	136.519
	52.284	107.676	101.128		132.339	94.2322
	62.709		74.408		122.949	159.204
	65.659		72.113		118.745
	86.443		132.704
	99.375

## Sheet: Fig. 2i
			Ctrl	dm-aKG	10µM Bobcat	dm-aKG + 10µM Bobcat
		Mouse 1	0.307692	0.476667	0.323529	0.359223
		Mouse 2	0.283019	0.529412	0.333333	0.296296
		Mouse 3	0.238806	0.363529	0.178571	0.225806

## Sheet: Fig. 2j
			Young Mito ISC	Old mito ISCs	Young mito ISC 10µM Bobcat	Old mito ISC + 10µM Bobcat
		Mouse 1	0.205479	0.352941	0.24	0.25
		Mouse 2	0.153846	0.324324	0.166667	0.205128
		Mouse 3	0.171429	0.294118	0.211538	0.235294

[truncated: 3 more sheets: Fig. 2k, Fig. 2l, Fig. 2m]
