# Supplementary material for: Old mitochondria regulate niche renewal via α-ketoglutarate metabolism in stem cells
Source: Nat Metab. 2025 Jul 14;7(7):1344–57. doi: 10.1038/s42255-025-01325-7 (PMC12286850; doi:10.1038/s42255-025-01325-7)
Supplement: Supplementary file 6 — Statistical source data. [file 42255_2025_1325_MOESM6_ESM.xlsx]

## Sheet: Fig. 3a
	PBS																aKG
	Mouse 1				Mouse 2				Mouse 3				Mouse 4				Mouse 1				Mouse 2				Mouse 3				Mouse 4
	PC	ISC	TA	Vil	PC	ISC	TA	Vil	PC	ISC	TA	Vil	PC	ISC	TA	Vil	PC	ISC	TA	Vil	PC	ISC	TA	Vil	PC	ISC	TA	Vil	PC	ISC	TA	Vil
	1.12656	0.502542	0.690192	1.07887	0.83689	0.642613	0.633182	0.986326	1.15103	0.43727	0.506891	0.584494	0.737819	0.34888	0.491104	0.585855	0.768263	0.631706	0.50799	0.95496	0.625576	0.625302	0.541759	1.69636	0.889141	0.643971	0.555217	0.816438	1.82039	0.6565	0.698755	0.927745
	1.19087	0.606996	0.62632	1.0478	1.26379	0.43711	0.667474	1.0066	0.744892	0.501469	0.532475	0.913428	0.895686	0.476816	0.516719	0.632933	0.885181	0.420208	0.597261	0.807522	1.03153	0.633147	0.585463	0.706567	0.921488	0.515749	0.58864	0.972434	0.923395	0.874657	1.03219	0.870449
	1.57755	0.471305	0.539627	0.762213	0.850072	0.614212	0.72452	0.891371	0.914528	0.524768	0.56248	0.754232	0.94721	0.394425	0.501403	0.566997	0.690513	0.532976	0.614789	0.853675	1.13102	0.606219	0.654811	0.74115	0.869901	0.6471	0.659301	0.863561	1.54457	0.124458	0.776959	0.939949
	0.88162	0.628574	0.752798	0.939437	0.892079	0.660862	0.69562	0.939523	0.752296	0.407685	0.478475	0.818549	0.859481	0.353861	0.412565	0.546947	0.555303	0.642976	0.597366	0.837232	0.946645	0.712083	0.615164	0.951947	0.600346	0.702875	0.82003	1.02542	1.11129	1.03355	0.590385	0.839938
	2.11371	0.532164	2.04311	0.895315	0.824145	0.575816	0.616117	1.0509	1.43485	0.454606	0.51379	1.10547	0.769784	0.509353	0.554597	0.712142	1.31401	0.66922	0.548954	0.739296	0.930936	0.722427	0.586784	0.925673	0.775825	0.565474	0.69687	0.977482	0.560059	0.569606	0.609486	1.10299
	0.999964	0.592641	1.15332	1.84424	1.00703	0.518859	0.676028	1.15751	0.750795	0.397042	0.418816	0.970837	0.579199	0.377252	0.469023	0.828384	1.25874	0.628702	0.684061	0.992743	0.884237	0.838898	0.755491	0.868096	0.73898	0.65659	0.65119	0.935015	1.91129	0.683344	0.659486	0.898477
	2.38209	0.644679	0.825801	0.831444	0.712111	0.525638	0.80599	1.05486	1.233	0.526106	0.457522	0.845265	0.497116	0.392017	0.491777	0.833584	0.856239	0.592457	0.62714	0.932299	0.925422	0.784178	0.719888	0.915306	1.37401	0.572774	1.01362	1.28114	0.488597	0.756476	0.536496	1.87364
	1.33981	0.550298	0.791188	0.80987	0.92372	0.62342	0.705887	0.989996	1.42342	0.431349	0.500446	0.849068	1.18745	0.547225	0.474235	1.09848	1.00718	0.557549	0.708757	1.0905	1.15665	0.62805	0.819171	0.882287	1.00589	0.650598	0.465235	1.38025	0.688256	0.796878	0.676851	0.609439
	1.09934	0.430625	0.694609	1.95516	1.00185	0.586133	0.636538	0.82601	1.43732	0.52397	0.434629	1.09903	0.7751	0.382126	0.364355	0.998448	1.80238	0.74139	0.770861	0.862765	1.09564	0.824743	0.649038	0.928072	0.978354	0.576991	0.493973	1.0794	0.999388	0.547333	0.598577	0.717894
	2.04805	0.465618	0.640688	0.840723	0.717079	0.614927	0.598528	0.981865	0.801873	0.565442	0.627539	0.592751	0.663001	0.529866	0.372702	0.557063	1.23172	0.782075	0.710612	1.08209	0.736704	0.552125	0.616678	0.923604	0.797723	0.684939	0.58275	1.24657	0.667904	0.54686	0.506868	0.952039
	0.786031	0.597717	0.708289	0.858842	0.741343	0.523038	0.616251	1.08168	1.55433	0.193407	0.876337	1.386	0.623682	0.482268	0.500856	0.782017	0.882675	0.709981	0.645152	1.62175	1.20067	0.630152	0.715343	0.94616	0.938165	0.593839	0.608723	0.994946	0.709701	0.75895	0.798366	0.918822
	0.823906	0.632271	0.626215	0.978669	1.63541	0.51229	0.702425	1.07299	1.43103	0.432597	0.664359	0.65127	1.09956	0.3416	0.47232	0.661086	1.58064	0.707662	0.483648	0.804672	0.817818	0.561472	0.674991	0.923709		0.843176	0.58121	0.677056	1.59495	0.450686	0.618872	0.711129
		0.484927	0.563953	0.745429	1.57735	0.478431	0.76582	1.21363	0.643839	0.453442	0.626044	0.650932	0.710548	0.299866	0.441623	0.892959	1.58109	0.59683	0.648072	0.659268	1.33222	0.601203	0.666863	0.904563		0.703527	0.61439	0.623366		0.576785	0.578549	0.911103
		0.495376	0.594286	0.709091	1.68263	0.431757	0.958202	0.970873	0.686128	0.806906	0.714383	0.709783	1.35417	0.335859	0.46448	0.743301	1.0546	0.907589	0.7312	0.799186	0.621749	0.764811	0.590534	0.815535		0.585399	0.554518	1.04791			0.824957	0.602294
		0.501698	0.617286	0.899189		0.739726	0.569979	1.05295		0.845992	0.812656	0.739471	0.880581	0.321689	1.35056	0.786593		0.532666	1.30278	0.857337	0.692545	0.722764	0.667203	0.821085		0.55291	0.632009	0.763013			0.81909	0.7595
		0.660022	0.500479	0.884641		0.698678	0.490722	0.937575		0.263801	0.485989	0.769596	1.57702	0.309679	0.437669	0.58857		0.516345	0.689132	0.727254	0.906879	0.643008	0.676319	0.808155		0.564385	0.660048	0.895311			0.646736	0.974888
		0.589634	0.558523	0.966218		0.376431	0.557076	1.06438		0.311919	0.483776	0.908093		0.219412	0.520534	0.822098		0.70298	0.597875	0.958006	0.729086	0.603899	1.19551	1.10673		0.627641	0.684807	1.00762			0.991829
		0.426242	0.530662	1.07966		0.739804	0.613912	1.04329		0.286779	0.729621	0.746581		0.421797	0.487077	0.631658		0.702573	0.658228	1.09025	1.0471	0.644329	0.658939	1.00407			0.740785	0.791833			0.716468
		0.519057	0.589645	1.15729		0.874957	0.574068	0.818873		0.434709	0.515539	0.849807		0.353315	0.495871	0.629243		0.424287	0.734325	0.853242		0.586789	0.671177	0.832498			0.68646	1.14209
		0.512506	0.540573	0.642795			0.613301	0.905557		0.330512	0.558493	0.744723		0.727617	0.397804	0.512646		0.499229	0.83872	0.725926			0.579414	0.677937			0.724159	0.840877
		0.434652	0.728453	0.747542			0.577753	0.912371		0.535426	0.507488	0.810702		0.430308	0.43155	0.591805		0.458459	0.857116	1.12694			0.618206	0.851983			0.745532	0.902263
			0.618573	0.79482			0.697703	0.900647		0.534137	0.727258	0.908043		0.446806	0.414613	0.75152		0.481438	0.776751	0.927167			0.521537	0.968263			0.722349	0.963869
			0.672859	0.860619			0.524096	0.956038		0.475701	0.453354	1.87706		0.544861	0.340711	0.635359		0.403916	0.614978	0.959699			0.737489	0.76229			0.510617	1.18635
			0.580944	0.759053			0.595324	0.929041		0.503351	0.459236	0.970494		0.427333	0.456024	0.692393		0.48733	0.706593	0.778126			0.610391	0.689237			0.495547	1.34953
			0.562035	0.756286			0.607387	1.08466		0.437598	0.894404	0.795786		0.407549	0.356682	0.712291		0.901854	0.666794	0.874282			0.559636	0.899657			0.992576	0.909799
			0.581041	0.904216			0.596592	1.22916			0.497803	0.834886			0.420981	0.740883		0.632912	0.983102	0.871543			0.633518	0.882074			0.575424	1.24983
			0.778125	0.783759			0.718688	1.23372			0.393107	0.858089			0.548169	0.866664		0.552919	0.742939	0.813728			0.635531	0.856349			0.730167	1.10949
			0.528399	0.810943			0.697814	1.18979			0.44044	0.537933			0.498957	0.819507			1.07009	0.941531			0.578548	0.995501			0.756145	1.05565
			0.634226	0.896137			0.627413	0.94841				0.816741			0.412077	0.745585			0.690465	1.18813			0.695443	0.821554			0.618176	1.13284
			0.671312	0.741277			0.553177	1.12541				0.950292			0.423975	0.80506			0.50024	0.934372			0.651955	0.954853			0.781748	0.734779
			0.498591	0.855181			0.644475	1.3064				0.586161			0.493275	0.747235			0.64096	0.908243			0.638583	0.931233			0.64099	0.85358
			0.448826	0.80998			0.65024	1.03299				0.706357			0.470733	0.740816			0.619188	0.939366			1.44544	0.785128				0.794301
			0.579674	1.03883			0.695696	0.928305				0.651071			0.626746	0.868402			0.638877	1.01599			0.573282	0.744532				1.01989
			0.488023	1.03965				1.1507				0.662084			0.475488	0.758591			0.565922	0.774029			0.617768	0.933561				0.976125
			0.531568	0.628066								0.613841			0.39159	0.598048			0.732857	1.03659			0.625	0.807373				0.745645
			0.474058	0.823849								0.817915			0.479934	0.583701			0.572868	1.64479			0.525398	0.764181				0.985369
			0.567928	0.886613								0.687455			0.84897	0.880889			0.584335	0.862668			0.645364	0.765299
			0.507936	0.696855											0.540367	0.648052			0.586745	1.56033			0.601836	0.954414
			0.871898	0.772936											0.446749	0.933705			0.526029	0.96346			0.561352	0.956447
				0.881179											1.27499	1.39098			0.584374	0.93478			0.621686	0.83314
				0.870067											0.750525	0.986755			0.585505	0.861368			0.58994	0.884579
				0.896209												0.915204				0.718668			1.08479	1.12877
				0.901407												0.898775				0.776318
																0.718497				0.734992
																				0.801692
																				0.784002
																				0.749114
																				0.760451
																				0.681064
																				0.851578
																				0.866569
																				1.77136
																				0.879672
																				0.590465
																				0.683699
																				0.872438
																				0.889678
																				0.880566
																				0.843004
																				0.760988
																				0.963681
																				0.689745

## Sheet: Fig. 3b
Ctrl Duodenum	Ctrl Jejnum	Ctrl Ileum	aKG Duodenum	aKG Jejunum	aKG Ileum
0.133333	0.0659341	0.0670732	0.28125	0.164179	0.114286
0.148649	0.10559	0.0663265	0.255319	0.178571	0.134615
0.128571	0.0692308	0.076087	0.244444	0.163793	0.0933333
0.135135	0.0896552	0.0727273	0.232324	0.150955	0.120233

## Sheet: Fig. 3c 
	log2FoldChange	-log (false discovery rate
Lyz1	2.8595	3.40861
Defa39	2.71496	2.48426
Itln1	2.61813	2.87747
Defa24	2.53131	2.38211
Defa17	2.37684	1.81751
Chga	2.11452	10.15
Reg4	1.98604	2.89591
Mmp7	1.94228	5.83863
Ccl6	1.89281	4.60033
Trpm5	1.85652	2.83766
Avil	1.79848	6.60206
Defa38	1.75192	1.56244
Chgb	1.70928	1.82547
Kctd12	1.69371	5.42366
Defa30	1.48404	1.46661
Habp2	1.48175	3.02574
Dmxl2	1.46281	2.91653
Pde2a	1.45357	5.17783
Ptprn2	1.37344	6.88606
Guca2a	1.1105	6.60206
Pnliprp2	1.06533	3.21511
Ccl9	1.05933	2.38211
Spink4	1.03533	1.88265
Muc2	1.00229	2.37825
Sytl2	0.99196	1.82942
Atp2a3	0.941998	17.8794
Strip2	0.850227	2.71226
Sgk1	0.792318	1.63045
Hpd	0.785097	1.40172
Nucb2	0.754803	2.11124
Gcnt3	0.750429	6.14935
Hpdl	0.721165	2.46474
Hgfac	0.696171	2.00368
Ttc39a	0.658235	1.40716
Hepacam2	0.608955	1.46661
Ano7	0.600162	2.46474
Dpysl2	0.527069	2.48426
Aurka	0.507272	5.04672
Myof	0.4548	1.38199
Defa21	0.396178	0.561705
Bcas1	0.319985	1.06619
C1qtnf1	0.30973	0.88271
Ndufs5	0.302139	0.944739
Phlda3	0.295761	1.49939
Per1	0.276624	1.04849
Cdc20	0.267804	2.46474
Tanc2	0.26637	0.982427
Epha2	0.249101	1.67944
Ndc80	0.244204	1.56244
Arl6ip1	0.233439	2.88062
Cdk1	0.232183	2.64889
Arhgap19	0.228714	1.59611
Gal3st2	0.219215	0.739354
Bub1b	0.218332	2.89256
Kpna2	0.213619	2.09714
Agr2	0.213549	1.49423
Trim62	0.202006	1.56244
Mt1	0.200871	1.46661
Fkbp5	0.199421	1.08743
Lsm3	0.198774	1.49423
Herpud1	0.198414	1.04849
Tpx2	0.1983	1.80011
D17H6S56E-5	0.197728	1.40716
Vav1	0.196303	1.2241
Plcg2	0.195613	1.79951
Prc1	0.190585	1.72137
Epb41l2	0.187979	1.46661
Tubb4b	0.186459	2.38211
Reep5	0.184348	0.731737
Tff3	0.182293	1.34389
Isx	0.180909	1.47785
Troap	0.176744	1.30655
Smc4	0.175525	1.86778
Anp32b	0.170186	1.47785
Ccnf	0.167184	1.88265
Cdca8	0.16329	1.30655
Dnaja1	0.162964	1.46661
Dlgap5	0.161084	0.787107
Pbk	0.159302	1.44668
Arhgap11a	0.159242	1.80011
Adcy8	0.155626	0.663292
Slc39a7	0.155275	1.30655
Lrig3	0.15387	0.970536
Birc5	0.152959	1.30655
Hmgb2	0.152505	1.47786
Pif1	0.152049	0.944739
Kif22	0.149701	1.04396
Pcsk1	0.149559	0.970536
Bod1	0.14936	0.728276
Hspe1	0.145674	1.08178
Kif15	0.144437	1.41051
Plk1	0.144435	1.30655
Tspan1	0.144285	0.592046
Cenpf	0.143579	1.37233
Ang4	0.141715	0.511325
Incenp	0.141352	1.26989
Cdhr5	0.140988	1.04849
Dnajb11	0.140644	1.47786
Top2a	0.140092	1.41728
Eml5	0.139851	0.555894
Capns1	0.139276	1.25992
Ccdc34	0.139255	1.21279
Kif11	0.136678	1.28531
Ncaph	0.13389	1.27982
Mvp	0.132616	1.17191
Septin5	0.131978	0.902425
Cdca2	0.131049	1.30655
Qsox1	0.13099	0.731737
Mrpl9	0.130837	1.27982
Bpnt1	0.130362	0.970536
Eme1	0.127693	0.45128
Matk	0.126403	0.739354
Lama5	0.12546	1.46661
Rap1gap	0.122519	0.648329
Rangap1	0.117248	1.02132
Rab1a	0.117169	1.08743
Txnl1	0.116696	1.04832
Ccdc86	0.116585	0.739354
Kif20a	0.116269	0.996849
Ccnd1	0.1159	1.18749
Oasl1	0.115746	0.656767
Cpeb4	0.115618	0.494566
Kif23	0.115517	0.970536
Fzr1	0.113297	1.18763
Fbxo34	0.112958	0.51068
Serbp1	0.112124	0.921772
Wrnip1	0.111237	0.845176
Zyx	0.111001	0.305802
Vwa5b2	0.110915	0.731737
Bms1	0.110549	0.799843
Ckap5	0.110354	0.970536
Ube2s	0.109565	0.789017
Ccnb1	0.108801	0.648329
Espn	0.108279	0.812631
Hexim1	0.106683	0.775154
Cdx1	0.106411	0.683932
Bhlha15	0.106095	0.766792
Ect2	0.105672	1.02132
Cip2a	0.105629	0.812631
Ttc9c	0.105231	0.868639
Srsf3	0.104988	0.716683
Kif18b	0.104948	0.648329
Rabepk	0.104208	0.868639
Zg16	0.102861	0.343721
Prkrip1	0.102848	0.944739
Gas7	0.102695	0.0882953
Nuf2	0.102366	0.592046
Eif5b	0.102073	0.789017
Bpgm	0.101965	0.70141
Uso1	0.101667	0.789017
Eif1ad	0.101242	0.75985
Septin7	0.100667	0.761517
Prox1	0.100497	0.491759
Ska3	0.100366	0.385135
Ptges3	0.100176	0.871543
Gm1123	0.0981124	0.34583
Ctcf	0.0972615	0.683932
Ak2	0.0962131	0.731737
Ppp2ca	0.0959406	0.614978
Kcnk5	0.0958493	0.506346
Aurkb	0.0957887	0.982427
Sae1	0.0955822	0.731737
Ppp1r9b	0.0953609	0.675564
Lyar	0.0952715	1.01582
Fbln1	0.0952285	0.652518
P4hb	0.0949224	0.789017
Ubald2	0.0949192	0.548319
Cd24a	0.0938167	0.598661
Tspan8	0.0935817	0.6371
Nucks1	0.0928204	0.789017
Ncl	0.0920439	0.736057
Cenpe	0.0916175	0.735388
Eif4g3	0.0915319	0.648329
Hoxb9	0.0915141	0.813796
Fam98a	0.0911116	0.662136
Nars1	0.0907862	0.868639
Gm38634	0.0900766	0.495556
Prkcsh	0.0899793	0.735291
Kif4	0.0898156	0.608409
Racgap1	0.0897545	0.678586
Mt2	0.0889332	0.297768
Prr15	0.0888463	0.2729
Rmdn3	0.0885121	0.534085
Hmgn5	0.0882368	0.669272
Cbx3	0.0882215	0.731737
Aspm	0.0878297	0.746876
Mastl	0.0877859	0.389166
Golm1	0.0876484	0.436481
Mctp2	0.0875994	0.424825
Acot7	0.087167	0.541484
Rcc1	0.0871284	0.682153
Rbm3	0.0870137	0.547424
Ythdc1	0.0863207	0.652518
Ppig	0.0862103	0.648329
Nifk	0.0856373	0.564509
Mcf2l	0.0853247	0.678586
Guca2b	0.085116	0.491759
1110038F14Rik	0.0846861	0.542444
Aarsd1	0.0844406	0.453027
Dnajc17	0.0842174	0.473505
Slco3a1	0.0838481	0.473505
Klhl5	0.0836524	0.371801
Txndc5	0.0836137	0.563618
Gnl3	0.0834959	0.571881
Traf2	0.0833021	0.549778
Bub3	0.0831834	0.596879
Gsta4	0.0831695	0.985662
Nufip1	0.0823563	0.500784
Hnrnpa3	0.0822617	0.667138
Cenpa	0.0820048	0.613339
Lrr1	0.0818958	0.746876
Mrps5	0.0818385	0.683932
H1f5	0.0817618	0.775154
Grb2	0.0817361	0.68032
Cdca3	0.0813909	0.592046
Tmem87a	0.0811118	0.525219
Efhd2	0.0809627	0.579241
Arfgef3	0.0809452	0.492387
Cap1	0.0806423	0.540488
Ndufv2	0.0805091	0.518147
Mboat1	0.0804971	0.606209
Hmga1b	0.0803473	0.678586
Ccnb2	0.0800961	0.554699
Pithd1	0.0798639	0.303277
Zfp933	0.0797029	0.436481
Srgap1	0.0796433	0.413611
Hsp90b1	0.0794034	0.68032
Tfcp2l1	0.0792303	0.261757
Nlgn4l	0.0788646	0.349842
Tmf1	0.0783485	0.534345
Hspa13	0.0780981	0.44392
Hr	0.077743	0.6371
Abcf1	0.0776146	0.596879
Knstrn	0.0774516	0.678586
Il13ra1	0.0774189	0.29274
Emc2	0.076826	0.403001
Smc2	0.0765145	0.692434
Ccdc117	0.0764015	0.293269
Polr1c	0.0763439	0.384617
H3c7	0.0757569	0.654852
Bcl2l15	0.0757477	0.495556
Rps27l	0.0756503	0.727226
Kit	0.0749623	0.297768
Npdc1	0.0748995	0.500197
Ckap2l	0.0748683	0.628803
Myef2	0.074645	0.505298
H2bc12	0.0746021	0.766792
Mrfap1	0.0743133	0.648329
Arpc5l	0.0742213	0.417566
Mki67	0.0741105	0.600144
Cacnb3	0.0739799	0.349251
Cdc25b	0.0738968	0.600144
Zmat2	0.0737187	0.356577
Pdia5	0.0734668	0.221968
Krt7	0.073018	0.562353
Xkr8	0.0729761	0.542444
Metap1	0.0729126	0.493891
Stk11	0.0726889	0.505298
Gm52299	0.0724831	0.384617
Tspan13	0.0722245	0.319625
Hnrnpul2	0.0721155	0.591549
Dynll1	0.0720989	0.495556
Lmnb1	0.0720603	0.761517
Mis18bp1	0.0719524	0.410612
Gsn	0.0718166	0.510888
Limch1	0.0715946	0.473634
Cdc25c	0.0715477	0.474271
Psmc1	0.0714778	0.484791
Gemin5	0.0714369	0.533792
Nek2	0.0714258	0.648329
Psma6	0.0713973	0.596879
Gfra3	0.0713595	0.761517
H2bc7	0.0712582	0.596317
Pvt1	0.0711675	0.505298
Gm11478	0.071063	0.613431
Psma3	0.0705715	0.492387
Tiparp	0.070492	0.436915
Nudc	0.0704193	0.731737
Etfb	0.0700881	0.696195
Tbx3	0.0700586	0.727226
Abcb1a	0.0700423	0.600144
Iqgap3	0.0700126	0.493751
Serpinb6a	0.0693063	0.436481
Smarce1	0.0692428	0.536862
Lsm7	0.069204	0.598661
Hsp90aa1	0.0688611	0.536862
Sec23ip	0.0688259	0.549778
Prdx1	0.0687192	0.505298
Eif3a	0.0686536	0.493891
Ctsc	0.0686427	0.253278
Ccna2	0.0685622	0.503784
Spcs2	0.0684059	0.492387
Ppp1r8	0.0682468	0.334
Cmss1	0.0682041	0.397694
Syk	0.0681578	0.261757
H2bc6	0.0679446	0.487194
Mtfr2	0.0676732	0.41898
Slc7a6os	0.0675586	0.317319
Ran	0.0667758	0.54572
Txn1	0.066668	0.522602
Tec	0.0665206	0.32951
Parpbp	0.0664187	0.387214
Nap1l4	0.066314	0.492387
Gtf2a1	0.0658102	0.546459
Rab33b	0.0653342	0.355836
Hexa	0.0651209	0.51068
Inf2	0.0649481	0.648329
Traip	0.064918	0.334223
Orc2	0.0648297	0.260395
Perp	0.0647205	0.495556
Gadd45g	0.0646971	0.436481
Ckap2	0.0645769	0.288173
Itpa	0.0644382	0.371801
Etf1	0.0644271	0.466489
Slc1a4	0.0644078	0.248263
Chd1l	0.0643984	0.249331
Gm13648	0.0643088	0.385135
2310022A10Rik	0.0642093	0.319625
Coro1c	0.0641263	0.394168
H3c2	0.0640598	0.727226
Rrm2	0.06376	0.596879
Bub1	0.0635555	0.492387
Mzt1	0.0634936	0.266101
Tuba4a	0.0633666	0.511325
Tcea1	0.0633335	0.371682
Cdc34	0.0631598	0.491126
Hnrnpa2b1	0.0630849	0.510888
Mrpl18	0.0630069	0.356577
Kif13a	0.0628567	0.423047
Gm33721	0.0626242	0.303277
Tent5c	0.0625765	0.164178
Ceacam1	0.062413	0.292961
Tacc3	0.0620125	0.436915
Cdk5rap1	0.0617358	0.356577
Kif20b	0.0616815	0.309101
Safb	0.0614126	0.51068
Pdap1	0.061369	0.497756
Knl1	0.0613213	0.462643
Irf7	0.0612083	0.675564
Spsb1	0.0610554	0.451712
Pfkp	0.0610342	0.258247
Cdc45	0.0609376	0.414679
Cdv3	0.0607425	0.394168
Ndufa2	0.0605767	0.303277
Tuba1c	0.0605346	0.436481
C1qbp	0.0604524	0.505298
Snx11	0.0603423	0.319625
Vil1	0.0602663	0.533792
D730005E14Rik	0.0602605	0.26594
Creb3l1	0.0601699	0.281749
L1cam	0.0600733	0.440772
Prpf38a	0.0599316	0.231444
Tram1	0.0598883	0.436481
Ppib	0.0598754	0.491759
Snrpd3	0.0598652	0.574056
Sumf1	0.0598349	0.354478
Arf6	0.0594927	0.436481
Cct8	0.0593284	0.461458
Kcnma1	0.0593098	0.511325
Sec24d	0.0590747	0.473505
Rpl7l1	0.0590442	0.456324
Ahsa1	0.0590047	0.596879
Poc5	0.0589677	0.348052
Haus8	0.0589549	0.449173
Nle1	0.0588089	0.317295
Snrpb	0.0586473	0.518287
Ccdc25	0.0585497	0.154484
Zfp212	0.0584738	0.318286
Cwf19l2	0.0583771	0.261757
Arpc5	0.0580265	0.348079
Cep128	0.0578788	0.263568
Rrbp1	0.0578647	0.456324
Actb	0.0578178	0.511325
Asf1b	0.0578108	0.451712
Ern2	0.0576468	0.255196
Carmil1	0.0576156	0.382699
Gpx2	0.0574604	0.307936
Plekhg3	0.0572731	0.451712
Naxd	0.0571601	0.147251
Tmod3	0.0571428	0.383068
Alkbh6	0.057116	0.454205
Prdx5	0.0569968	0.491759
Surf6	0.0568869	0.215488
Gpatch4	0.056872	0.298771
Gas2l3	0.0567903	0.393894
Eif2ak2	0.0565116	0.447411
Pfdn6	0.0564892	0.355308
Hmmr	0.0562782	0.416514
Uspl1	0.0562578	0.246069
Eif4e	0.0562434	0.307945
Slc43a2	0.0561103	0.425196
Chmp2b	0.0560688	0.213109
Sde2	0.05603	0.294251
Ccnj	0.0559366	0.413611
Acbd3	0.0559122	0.393894
Ino80e	0.0556378	0.281749
Klf4	0.0553741	0.424825
B3gnt3	0.0553246	0.237033
Copb2	0.0549265	0.501458
L3mbtl2	0.0549152	0.221821
Dnajb6	0.0548785	0.148564
Ddx18	0.0548154	0.261757
Arl8a	0.0547637	0.152292
Crip1	0.0547239	0.561705
4833439L19Rik	0.0546988	0.339234
Nup85	0.0543482	0.476429
Mcm10	0.0543002	0.453027
Klf6	0.0541511	0.118565
Nde1	0.0539989	0.374733
Ykt6	0.0539727	0.355836
Polq	0.0539354	0.436481
Use1	0.053907	0.251009
Stip1	0.0539048	0.484791
Rwdd1	0.0537701	0.144468
Tsc22d3	0.0536879	0.237195
Psrc1	0.0536878	0.495556
Brk1	0.0536606	0.271953
Galnt3	0.0536286	0.21722
Gjb3	0.0536014	0.282063
Anln	0.0535361	0.54572
Denr	0.053504	0.260022
Trappc6a	0.0535009	0.325597
Ddx20	0.0533556	0.320123
Atoh1	0.0533524	0.437532
Pls1	0.0532433	0.506346
Ptp4a2	0.0532433	0.389166
Derl2	0.0531371	0.160906
Ctps1	0.0528944	0.327861
Psmc4	0.0528016	0.385989
Nip7	0.0527665	0.261757
Gid8	0.0527289	0.363933
Tmem167b	0.052613	0.0751363
H2ac11	0.0526031	0.447411
Gsr	0.0523922	0.307945
Slc25a38	0.0523376	0.354478
Ehd1	0.0523308	0.249076
Cracr2a	0.0523186	0.299613
Hp1bp3	0.0522067	0.303479
Eefsec	0.0521341	0.255196
Set	0.0520465	0.45377
Canx	0.0520422	0.423047
Spc25	0.0519308	0.356577
Pimreg	0.0518245	0.317295
Eif2s2	0.0518048	0.355178
Ppm1g	0.051792	0.436481
Rhoa	0.0516602	0.477555
Mgam	0.0516358	0.231151
Ecd	0.0516045	0.217565
Atp6v1g1	0.0514602	0.349842
Kcnh6	0.0514309	0.640903
Resf1	0.0514306	0.371682
Miip	0.0514212	0.193474
Rbm8a	0.0513007	0.271953
Dcun1d1	0.0512864	0.303277
Alas1	0.0512699	0.356577
Crybg1	0.0512271	0.29274
Ccdc18	0.0511442	0.196696
Ugcg	0.0509759	0.334223
Gpn1	0.0509437	0.245772
Gne	0.0509155	0.300799
Atp5mg	0.0508245	0.463633
Mrpl19	0.0508168	0.31739
Rps4l	0.0508	0
Hat1	0.0507552	0.23971
Inip	0.0507458	0.252522
Cdk2ap2	0.0506496	0.18395
Ilrun	0.0503535	0.350979
Upf2	0.0497196	0.300799
Cops9	0.049663	0.358488
Polh	0.0496582	0.253278
Prep	0.0495892	0.424825
C2cd2l	0.0495681	0.151964
Cers2	0.0495274	0.29738
Sf3b6	0.0494888	0.251135
Mrgbp	0.0493522	0.231151
C1galt1c1	0.0493187	0
Tedc1	0.0493143	0.294251
Snhg5	0.0492648	0.186015
Cdc42se2	0.0491731	0.240274
Nono	0.0491482	0.318286
Timm23	0.0490849	0.27062
Krt20	0.049038	0.249076
Agtpbp1	0.0489855	0.423047
Cenpc1	0.0489443	0.305802
Mapk4	0.0488957	0.377253
Yif1a	0.048855	0.402956
Snord15a	0.0488537	0.384617
Alkbh5	0.0487912	0.352268
Elf3	0.048543	0.249225
Esco2	0.0485234	0.287096
H2az1	0.0484878	0.374733
Abcf2	0.0483803	0.39169
Taldo1	0.0483729	0.319634
Atp5mf	0.0482954	0.356577
Rbm22	0.0482461	0.246647
Ncf2	0.0481394	0.727226
Akr1a1	0.0480451	0.334223
Lap3	0.0479954	0.394168
H4c2	0.0479887	0.606209
Metap2	0.0479855	0.389166
Ccdc168	0.0479824	0.305802
Ubxn1	0.0479434	0.297768
Rbm38	0.0479365	0.271281
Tbcb	0.0479352	0.300799
Armc6	0.047927	0.326549
Ncoa5	0.0478383	0.400353
Pdcd7	0.0477463	0.255196
Pgrmc2	0.0476599	0.413611
Ube2g2	0.0476179	0.271281
Sgo1	0.0476178	0.0881341
Cox20	0.0475496	0.313392
Morf4l1	0.0475226	0.394168
Htatsf1	0.0475107	0.307519
Usp36	0.0474444	0.287068
Bola2	0.0473569	0.294251
Elovl1	0.0473384	0.300799
Rexo4	0.047301	0.344277
Rpl36a	0.0472537	0.363488
Prr11	0.0471761	0.216101
U2af1	0.0471002	0.356577
Osr2	0.0470373	0.237033
Cdk9	0.0470021	0.356577
Atp6ap1	0.0469433	0.310051
Myo1e	0.0468897	0.334
Anxa2	0.0466237	0.197263
Prodh	0.0466041	0.307945
Aars1	0.0465656	0.319625
Phf1	0.0464996	0.258025
Zc3h13	0.0462706	0.349106
Ttyh2	0.0462448	0.245772
Mrps23	0.0461956	0.144309
Magoh	0.0461803	0.320123
Rab11a	0.046165	0.211244
Polr2m	0.0461229	0.317295
Otud6b	0.0461126	0.277916
Dis3	0.0460972	0.33727
Cbx1	0.0459989	0.436915
Nop56	0.0458493	0.363488
Ssb	0.0457392	0.284303
Kif18a	0.0457354	0.177541
Gm24494	0.045676	0.51068
Vipr1	0.0456638	0.27062
Bzw1	0.0456479	0.310051
Arhgef40	0.0455775	0.249076
Mlf2	0.0455376	0.373319
Prx	0.0455279	0.343721
Chmp4b	0.0454527	0.385135
Slc5a1	0.0453704	0.278986
Ccne2	0.0453458	0.462643
Pdrg1	0.0453241	0.245638
Qtrt1	0.0452998	0.160906
Psmg1	0.0452309	0.159676
Zkscan3	0.0452193	0.249076
Atp2a2	0.045192	0.30856
Tfdp1	0.0451398	0.374733
Utp14a	0.0450777	0.292961
Bax	0.0450405	0.305802
Ahnak	0.0450154	0.324365
Bcl7b	0.0450134	0.342155
Ndc1	0.0450073	0.423047
Hnrnpc	0.0449314	0.334223
Cars2	0.0447944	0.228445
5430416N02Rik	0.0447551	0.202455
Snrpd1	0.0447053	0.436481
Prpf38b	0.0445267	0.365397
Ro60	0.0444394	0.129003
Mrpl39	0.0443723	0.134069
Fkbp4	0.0443197	0.354478
Ddx27	0.0442837	0.34583
Grpel1	0.0442055	0.199989
Lrrc59	0.0441803	0.333603
Entpd2	0.044157	0.279279
Arpp19	0.0440634	0.361616
Taf13	0.0440262	0.281749
Septin2	0.0440148	0.371682
Pcnp	0.0439431	0.319634
Gm38733	0.0438862	0.384787
Adcy1	0.0437669	0.334
Styk1	0.0437579	0.187808
Zfp35	0.0437161	0
Epc2	0.0436891	0.267794
Kat5	0.043638	0.148564
Xpo1	0.0433685	0.320024
Ttll7	0.0433614	0.354478
Tmcc3	0.0431151	0.228445
Manf	0.043083	0.344277
Efnb2	0.0430671	0.248263
Dleu2	0.042907	0.237033
Elp1	0.0429021	0.242113
Synrg	0.0428552	0.267794
Ccdc22	0.0428336	0.220732
Gan	0.0428322	0.131094
H1f3	0.0427616	0.424512
Norad	0.0427549	0.29274
Unc5a	0.0427228	0.470532
Eif4h	0.0426529	0.3182
Tmem176a	0.0426136	0.208518
Pdia6	0.0425897	0.413611
Psmd2	0.0425662	0.314461
Snd1	0.0425082	0.277916
Cpeb2	0.0424405	0.101304
Kdm1b	0.0424154	0.145657
Ccdc174	0.0423825	0.217565
Sez6l2	0.0423675	0.384814
Kifc1	0.0421568	0.227877
Gas5	0.0421439	0.303277
Ciao2a	0.0420261	0.247626
Tubg1	0.0420247	0.34147
Spag5	0.0419631	0.339234
Krtcap2	0.0419327	0.21883
Romo1	0.0418159	0.205042
Rhbdf2	0.041769	0.190383
Gtf2h5	0.0417554	0.210217
Sf3a3	0.0413585	0.298771
Stat3	0.0413031	0.231444
Pgm3	0.0412423	0.158568
Sapcd2	0.0412226	0.258025
Tmem54	0.0412122	0.288173
Mpdu1	0.0411948	0.17655
Alg5	0.0410582	0.108961
Cttn	0.0409744	0.249076
Usf1	0.0409722	0.204875
Npm1	0.0409673	0.249283
Cct7	0.0408471	0.261757
Ddi2	0.0408104	0.24874
Ctxn1	0.0407475	0.245638
Rpa2	0.0407306	0.283932
Suox	0.040701	0.217564
Gpatch1	0.0406866	0.100569
Chm	0.0406618	0.124345
Cfl1	0.0405907	0.354478
Hoxb5	0.0405564	0.280628
Mea1	0.0404854	0.260395
Scnm1	0.0404198	0.320123
Pwwp2b	0.0403846	0.131094
Top1	0.0403644	0.323963
Dclre1b	0.0403592	0.233726
Parp14	0.0402735	0.163807
Ndufs5-ps	0.040239	0.492387
Zbtb48	0.0402037	0.108961
Ccdc134	0.0401855	0.181981
Pdf	0.0401055	0.211391
Eef2k	0.040103	0.261278
Anp32a	0.0399014	0.356577
Stim2	0.0399001	0.129481
Faim	0.0398875	0.315851
Gm12191	0.0398766	0.32245
Slc36a1	0.039875	0.164178
Nufip2	0.0398655	0.222327
Taf6l	0.0398452	0.237915
Adam9	0.0398354	0.13885
Espl1	0.039809	0.349251
Nkx2-2	0.0397793	0.294251
Scfd2	0.0397615	0.282454
Ska1	0.0396227	0.271281
Kbtbd8	0.0396	0.319625
Immp1l	0.0395216	0.189195
Otud7b	0.0394827	0.288173
Slc26a2	0.0394724	0.261757
Eif3d	0.039438	0.251108
Rimbp2	0.0392988	0.413611
Dbf4	0.0392975	0.177541
Cyb561	0.0392965	0.281749
Xkr5	0.0392481	0.310051
Ssr2	0.0392447	0.258025
Pmm2	0.0392404	0.237033
Rab8a	0.0392279	0.283526
D6Wsu163e	0.0391923	0.240965
Dhcr24	0.0391915	0.323963
Sting1	0.0391818	0.477555
Nol8	0.039179	0.140179
Edem3	0.0391656	0.266304
Kif2c	0.0391526	0.150023
Cenpn	0.039141	0.220732
Gtf2b	0.039033	0.217498
Slc12a8	0.0390049	0.251108
Sinhcaf	0.0389945	0.100095
Tut4	0.0389871	0.108611
Ddx41	0.0389741	0.159214
Aaas	0.0389425	0.270754
Glul	0.03884	0.24089
Map2k3	0.038804	0.308368
Srsf9	0.0387783	0.217564
Ptpn11	0.0387743	0.251135
Dars1	0.0387535	0.266838
Pcyox1l	0.0386794	0.206952
Gsdme	0.0386679	0.2729
Fibp	0.0386627	0.101376
Smyd5	0.0386297	0.264716
Sac3d1	0.0386291	0.154484
Stam2	0.0385441	0.100095
Uck1	0.0385111	0.1453
Nrn1	0.0384065	0.130348
Rnps1	0.0383865	0.375602
Myl12a	0.0383786	0.259534
Fcamr	0.0383729	0.291173
Nasp	0.0383242	0.402956
2200002D01Rik	0.0382715	0.259534
Cdca5	0.0382576	0.29274
Cipc	0.0382528	0.101087
Capn8	0.0382303	0.080639
Ap4e1	0.0382227	0.132319
Zbtb16	0.0382142	0.297768
Rad51	0.0381728	0.303515
Mdm1	0.0381226	0.217564
Trmt112	0.0380427	0.307519
Acsl5	0.0380189	0.309182
Sidt1	0.0379622	0.138478
Bccip	0.0379112	0.162167
Lsm12	0.0378947	0.292428
Galnt6	0.0378836	0.196105
Gng11	0.0378518	0.288173
Zfp280b	0.0378147	0.125535
Srsf1	0.0377777	0.311488
H4c11	0.0377774	0.495556
Rock2	0.0377703	0.221246
Kbtbd7	0.037767	0.0739989
Ttc32	0.037685	0.237033
Exosc4	0.037638	0.150249
Gpx4	0.0375817	0.220732
Golm2	0.0375724	0.220732
Tomm5	0.0375586	0.171095
Pnp2	0.0375246	0.105228
Sfn	0.0375037	0.119034
Slc10a7	0.037486	0.127886
Tra2b	0.0374621	0.260022
Ptpn6	0.0374588	0.237033
Hoxb6	0.0374289	0.384617
Hnrnpab	0.0374223	0.271281
Psmd9	0.0373831	0.129481
Mad2l1	0.037356	0.179134
Atg4b	0.0373409	0.133646
Lsm2	0.0372926	0.242977
Emc7	0.0372878	0.129003
Prss12	0.0372577	0.220126
Maea	0.0371886	0.261757
Elp5	0.0371198	0.0655241
Ift25	0.0370933	0.17655
Ubl3	0.0369875	0.220732
Vti1b	0.0369808	0.189633
Mtf1	0.0369244	0.197263
Ywhae	0.0369107	0.273261
Dynlt1f	0.0369082	0.283932
Ccnt2	0.0369047	0.242777
Galnt5	0.0368543	0.231151
Lbr	0.0367166	0.240376
4732440D04Rik	0.0367127	0.251009
Ppil1	0.0366775	0.271953
Bak1	0.0366751	0.29274
Ufl1	0.0366513	0.126494
Ero1b	0.0366387	0.305802
Ndufa5	0.0366339	0.0723754
Lsg1	0.036603	0.108961
Sgo2a	0.0365177	0.160906
Ccdc116	0.0364494	0
Rtn4	0.0364312	0.231444
Gnb1l	0.0364004	0.0365942
Mgat2	0.0363978	0.0892096
Tcof1	0.0363583	0.246069
Imp4	0.0363567	0.196696
Sfpq	0.0362669	0.212907
Ttc4	0.0362506	0.142219
Trappc2b	0.0362414	0.188795
Fpgs	0.0361836	0.118835
Timm22	0.0361716	0.108961
Selenoi	0.0361631	0.222627
Hnrnph2	0.0361285	0.261757
Sgsm3	0.0360915	0.117009
Dap3	0.0360476	0.258025
Naaladl1	0.0359925	0.483266
Ndufa10	0.0359878	0.246069
Hibch	0.0359805	0.162187
Thoc3	0.0359748	0.121056
Calm3	0.0359614	0.288173
Morc2a	0.0358965	0.193474
Gabpb2	0.0358692	0.246069
Ifrd1	0.0358598	0.142219
Tceal9	0.0357925	0.302832
Tmem250	0.0357857	0.281749
Kcnk6	0.0357097	0.453189
Arglu1	0.0356856	0.251108
Mtrr	0.0356555	0.142914
Ikzf5	0.035623	0.154484
Pfdn2	0.0356174	0.246069
Ube2k	0.0356051	0.307519
Dhx38	0.0356038	0.258025
Rn7s1	0.035521	0.318113
Zc3hav1	0.0354795	0.220732
Stub1	0.0354779	0.225702
Abt1	0.0354593	0.218924
Chpf	0.0354442	0.280628
Atp11c	0.035434	0.208518
Rps19bp1	0.0354319	0.205025
Foxm1	0.0354311	0.245638
Kif14	0.0354208	0.144468
Csnk1g2	0.0353634	0.3014
Ahctf1	0.0353438	0.31739
Dnajc9	0.0352716	0.154484
Casz1	0.0352106	0.102948
Tars1	0.0351991	0.172247
Smad1	0.0351384	0.231444
Zfp553	0.035093	0.266838
Slc4a1ap	0.0350301	0.094863
Srgap2	0.0350273	0.108961
Tmem50a	0.0350235	0.134291
Mgst3	0.0350002	0.220114
Ier3ip1	0.0349955	0.146807
P2rx4	0.0349837	0.140372
Srpk1	0.0348388	0.24089
Sptbn1	0.0348283	0.205042
2810004N23Rik	0.034765	0.142219
Tubb5	0.034764	0.300799
Ffar4	0.0347547	0.21883
Foxn2	0.0347185	0.249283
Tmem161a	0.0346289	0.201978
Vdac3	0.0345643	0.217498
Tbp	0.0345578	0.217498
Vasp	0.0345523	0.258025
Pycr2	0.0345429	0.122336
Rnf10	0.0345266	0.29274
Sltm	0.0344586	0.218548
Oxsr1	0.0344469	0.219693
Satb2	0.0344455	0.0777072
Trim26	0.0344173	0.261757
Ccdc12	0.0344093	0.0199462
Plekhh1	0.0343779	0.148923
Ciapin1	0.0342833	0.101087
Il15ra	0.0342049	0.124559
Galnt12	0.0341701	0.236373
Zfand2b	0.0341304	0
Psmd13	0.0341256	0.108961
Pcf11	0.0341073	0.197263
Ccnd3	0.0340876	0.0739989
Suco	0.0340782	0.0752972
Rnf115	0.033966	0.0266071
Spry2	0.0339565	0.141895
Abhd11os	0.0339511	0.16329
Gadd45b	0.0339018	0.318286
Ube2q2	0.0338703	0.260395
3110082I17Rik	0.0338515	0.261757
Edf1	0.033851	0.30856
Ywhag	0.0338463	0.233953
Kri1	0.0338384	0.160906
Zmat3	0.0338349	0.150249
Ccar1	0.0338191	0.215488
2410004B18Rik	0.0338091	0
Hsp90ab1	0.0338009	0.252944
Polr2d	0.0337737	0.248263
Lmna	0.0337585	0.237033
Esf1	0.033739	0.12091
Hnrnpm	0.0337344	0.246069
Hrob	0.033729	0.217498
Cks2	0.033714	0.139638
1810055G02Rik	0.0336978	0.306493
Senp5	0.0336913	0.124007
Hnrnpf	0.0336583	0.217564
Aimp2	0.0336579	0.110785
Slc39a11	0.0336489	0.237033
Skp1	0.0336402	0.268825
Ddit4	0.0336275	0.220842
Ss18	0.0335429	0.271953
Dnttip2	0.0335417	0.217498
Creld1	0.0335305	0.187808
Zfp729b	0.0335163	0.144309
Psmd11	0.0335064	0.251108
Nktr	0.033495	0.189633
Il17rb	0.033459	0.319398
Ndrg1	0.0334565	0.271953
Polr3b	0.0334307	0.196295
Zc3h15	0.033417	0.189195
Ndufa8	0.033401	0.263568
1700017B05Rik	0.0333842	0.294251
Acbd6	0.0333515	0.170299
Ubtf	0.0333413	0.2263
Gcc2	0.0333272	0.154484
Mdh2	0.0333228	0.294251
Tysnd1	0.0332902	0.106446
Eif4g1	0.0332872	0.307945
Megf9	0.0332859	0.210482
Bag3	0.0331993	0.119856
Kdelr2	0.0331762	0.246069
Rps3	0.0331553	0.307945
Nsrp1	0.0331248	0.196105
Rnaseh2c	0.0330608	0.105015
Gpn3	0.0330533	0.160787
Hspd1	0.0330143	0.255355
Tmem41a	0.033013	0.0752972
Pnp	0.0330059	0.0497514
Susd1	0.0329911	0.288173
Plrg1	0.0329373	0.151083
Arrdc2	0.0329333	0.142219
Mphosph10	0.0329093	0.217564
Nsun2	0.032892	0.237033
Ttc39c	0.0328548	0.217498
Tsfm	0.0328166	0.147233
Utp15	0.0328027	0.153144
Glt1d1	0.0327869	0.231151
Tpr	0.0327547	0.228445
Psip1	0.0327388	0.270754
Gm41884	0.0327207	0.189195
Hmgb1	0.0327093	0.29274
Klf13	0.0327083	0.160906
Max	0.0326856	0.250626
Tmed2	0.0325923	0.205042
Banf1	0.0325898	0.34583
Gdpd1	0.0325664	0.120423
Nup88	0.0325474	0.194162
Mxd1	0.0325405	0.129003
Cox7a2l	0.0324887	0.197263
Mepce	0.0323914	0.199235
Brd7	0.0323482	0.261757
Pdcd11	0.0323204	0.266838
Gnl2	0.0323032	0.193474
Paf1	0.032294	0.164178
Rxrb	0.0322887	0.27742
Nudcd2	0.0322694	0.118835
Tox4	0.0322194	0.148898
Hsd11b2	0.0322187	0
Ywhah	0.032182	0.258677
Ddx39a	0.0321688	0.219941
Aspg	0.0321537	0.129003
Gm53467	0.0321497	0.318286
Rpl27a-ps4	0.0321352	0.497756
Hyou1	0.032131	0.251135
Gar1	0.0321154	0.276493
Trappc14	0.0320949	0.109504
Ccdc186	0.0320749	0.101087
Uba5	0.0320669	0.0801793
Dynll2	0.0320448	0.249076
Sarnp	0.03204	0.128824
Tmem185a	0.0320331	0.136355
Srm	0.0319982	0.11549
Brix1	0.0319441	0.0479903
Mrpl53	0.0318837	0.13486
Wdr74	0.0318774	0.0924121
Szrd1	0.0318716	0.249283
Ing5	0.0318377	0.124345
Rpl30	0.0318143	0.205241
Rchy1	0.0318128	0.108961
Kif21b	0.0318117	0.0801793
St3gal1	0.0317815	0.123668
Bend3	0.0317757	0.0564356
Coil	0.0317159	0.16329
Gosr1	0.0316774	0.0962884
Tnk2	0.0316265	0.160906
Ssr3	0.0316183	0.217498
Hspa8	0.0316084	0.261757
Nup50	0.0316015	0.267794
Fam133b	0.0315701	0.0193715
Tmem181a	0.0315461	0.103077
Rrp8	0.0315343	0.214713
Slc7a5	0.0315342	0.198005
Actn4	0.0314311	0.226689
Usp4	0.0314095	0.215488
Fmr1	0.0313995	0.222327
Ssbp4	0.0313837	0.0741309
Dph2	0.0313793	0.17655
Naa20	0.0313351	0.163964
Pex7	0.0313039	0.176489
Nolc1	0.0312734	0.225399
Ube2c	0.0312617	0.307945
Tigar	0.0312235	0.142219
Lin9	0.0311093	0.0995998
Ttk	0.0310932	0.118835
P2ry4	0.0310845	0.245417
Dnpep	0.031063	0.197263
Zfp384	0.0310616	0.215488
Snf8	0.0310289	0.0424601
Mrpl12	0.031019	0.258025
Mrpl51	0.0309841	0.17655
Eef1e1	0.0309246	0
Pfkfb3	0.030917	0.243185
Dxo	0.0308964	0.144309
Rps27a	0.0308948	0.16329
Nf2	0.0308935	0.246069
Chordc1	0.0308761	0.0417384
Rnaseh2a	0.0308314	0.113913
Rnf181	0.0308267	0.164178
Myorg	0.0308209	0.242977
Fstl4	0.0307943	0.161643
Tecpr1	0.0307776	0.123786
Adprs	0.0307704	0.131737
Phf10	0.0307421	0.118587
Ddx21	0.0307343	0.17655
Ptrh2	0.0307308	0.0655241
Ift88	0.0307221	0.108961
Ndufb6	0.03072	0
Snx3	0.0306623	0.154484
Pank3	0.0306558	0.190383
Fbxl15	0.0306281	0.257
Dnajc5	0.0306256	0.218548
Chac2	0.0306111	0.142219
2410002F23Rik	0.0305955	0.162167
Hsd17b8	0.0305817	0.108611
Mettl25b	0.0305756	0.133646
AY036118	0.0305697	0.0911837
Adi1	0.030526	0.0892096
Surf2	0.0304967	0.121238
Trappc3	0.0304744	0.133117
Rap1b	0.0304353	0.150893
Slx9	0.030401	0.00030254
Hmgxb4	0.030392	0.126494
Fus	0.0303659	0.259534
Klhdc3	0.0303644	0.211816
Rsl1d1	0.0303614	0.142219
Rae1	0.0303464	0.237033
Hmgcr	0.0303414	0.183333
Sod1	0.0303087	0.290914
Lsm8	0.0303001	0.186463
Hirip3	0.0301978	0.294251
Hif1an	0.0301969	0.163964
Txnl4b	0.0301761	0.144442
Sec63	0.030174	0.230823
Bspry	0.0301282	0.189195
Anapc13	0.0301084	0.288173
BC024063	0.0300896	0.258208
Sema3c	0.0300471	0.060767
Prelid3b	0.0299527	0.0425625
H1f2	0.0299269	0.226689
Sh3pxd2a	0.0298903	0.142219
Ell2	0.0298624	0.0902373
Eif1	0.0298597	0.157225
Ppp4c	0.0298168	0.195061
Dtd1	0.02978	0.172247
Pold2	0.0297765	0.282454
Oas1a	0.0297558	0.119443
Zfp143	0.0297489	0.105008
Vangl1	0.0297346	0
Fam118a	0.0296654	0.0553893
Hoxb4	0.0296425	0.197945
Abhd2	0.029641	0.178392
Psmd6	0.0296174	0.0588256
Ftsj3	0.029611	0.242113
Gtf2f2	0.0295986	0.0209357
Gtf3c4	0.0295932	0.21883
H3c8	0.029593	0.2179
Cltb	0.0295863	0.168078
Dhx57	0.029558	0.184455
Smim30	0.0295346	0.15295
Smn1	0.0295094	0
Otud3	0.0294315	0.0884527
Pdia4	0.0294114	0.233953
Dtwd2	0.0293902	0.187741
Timm17b	0.0293737	0.0382513
Suv39h2	0.0293655	0
Csnk2a1	0.0293446	0.185907
Abi1	0.0293416	0.197263
Eif4g2	0.0293296	0.189195
Reep4	0.0292262	0.100095
Zpr1	0.0292059	0.210577
Hira	0.0291849	0.185907
Cox6c	0.0291777	0.260022
Zfp790	0.029177	0.0739989
Taf6	0.029113	0.0660425
Cldn4	0.0290686	0.142219
Mgat4a	0.0290419	0.142219
Lrrc66	0.0290022	0.0643345
Tmem248	0.0290014	0.172247
Bco2	0.0289951	0.119443
Fam83d	0.0289946	0.109504
Atp5f1a	0.0289712	0.260395
Dpm2	0.0289437	0.066529
Dpagt1	0.0289418	0.0902131
Scnn1a	0.0288997	0.187741
Bahd1	0.0288959	0.22915
Smpd3	0.0288724	0.156275
Mmgt1	0.0288534	0.179134
Heatr1	0.0288445	0.239033
Calr	0.0288027	0.255196
Klf9	0.0287803	0.140647
Wnt3	0.0287418	0.187808
Cdca4	0.0287013	0.108611
Stmn1	0.0286582	0.21883
Psat1	0.0286549	0
Exosc1	0.0286306	0.12413
Itprid2	0.0285987	0.15295
Bud31	0.0285891	0
Trip13	0.0285808	0.0515182
Snx2	0.0285796	0.208518
Fra10ac1	0.0285351	0.122336
Commd8	0.0285272	0.158568
Zcchc10	0.0285223	0.224719
Tdg	0.0285023	0.13601
Tsr1	0.0284835	0.185793
Adgrl1	0.0284835	0.188888
Zbtb7b	0.0284118	0.193642
Ints12	0.028288	0.108961
Aimp1	0.0282847	0.147921
H3c4	0.0282779	0.283115
Bex1	0.02825	0.221246
Nusap1	0.0282123	0.208518
Enoph1	0.0281928	0.139081
Cbfa2t3	0.0281202	0
Pes1	0.0280827	0.204975
Mthfd2	0.0280812	0.132085
Eif3g	0.0280371	0.217498
Ms4a8a	0.0280281	0.129003
Clic5	0.028028	0.164178
Dcaf5	0.0280276	0.180182
Mcm7	0.0280173	0.266101
Fbl	0.0280027	0.17655
Ints3	0.0279672	0.217916
Rars1	0.0279438	0.217564
Wapl	0.0279395	0.159255
Pspc1	0.0279336	0.208518
Cox17	0.027909	0.0854788
Tsen34	0.0278987	0.119856
Prpf3	0.0278917	0.119745
Gpatch11	0.0278805	0.17814
Pmf1	0.0278643	0.280628
Pin4	0.0278407	0.224085
Mitd1	0.0277852	0.101087
Gtpbp2	0.0277387	0.197263
Htatip2	0.0277265	0.140647
Unc50	0.0277224	0
Ndufa12	0.0277145	0.114616
Eef1d	0.0277133	0.250537
Gtse1	0.0276658	0.125535
Park7	0.0276307	0.231444
Ctu1	0.0276219	0.108961
Magohb	0.0276051	0.177938
Apobec3	0.0275623	0.105228
Rbm4b	0.0275585	0.17655
Galnt7	0.0275455	0.17046
Pknox1	0.0275389	0.163662
Sdhb	0.0275093	0.140647
Rab26os	0.027489	0.142219
Polr2c	0.0274761	0.0300533
Lsm14a	0.0274633	0.195504
Snora73b	0.0274496	0.122336
Sem1	0.0274262	0.149557
Yju2b	0.0274189	0.130348
Ap1s1	0.0274184	0.176492
Slc6a6	0.0274158	0.142219
Cep83	0.0273888	0.108961
Chp2	0.0273855	0.105008
Srp19	0.0273827	0.0745576
Btf3	0.0273755	0.237195
Lonp1	0.0273753	0.21883
Stk38l	0.0273686	0
Phf6	0.0273331	0.0667324
Nrarp	0.027321	0.116229
Atf4	0.0272836	0.212176
Atp6v0e	0.0272771	0.0417384
Fgd6	0.0272664	0.0763813
Anp32e	0.0272632	0.264492
Nckipsd	0.0272575	0.231444
Ppp1r1b	0.0272376	0.186015
Parl	0.0272114	0.142219
H4c6	0.0272015	0.300799
Pgd	0.0271659	0.180603
Naf1	0.027155	0
Pdcl	0.0271454	0.0739989
Rrp36	0.0271421	0
Abhd11	0.0271364	0.188888
Pick1	0.0271354	0.155509
Tnrc6c	0.0271333	0.160906
Atp5mc3	0.0271176	0.178815
Rpl6	0.0270994	0.171308
Cmas	0.0270725	0.142219
Wdr55	0.0270585	0.0965576
Pafah1b2	0.0270562	0.164178
Mrpl27	0.0270496	0.144309
Spag1	0.0270442	0.130348
Rexo2	0.027042	0.111043
ND6	0.0270365	0.294251
Hdac1	0.0270051	0.198005
TrnQ	0.026988	0.264652
Srr	0.0269676	0.0821917
Gm45871	0.0269667	0.0603211
Arl2bp	0.0269447	0.065987
Nadk	0.0269427	0.141895
Akr1c12	0.0269416	0.185793
Cep192	0.0269205	0.183295
Ddx51	0.0269153	0.179066
Gatc	0.0269078	0.0801793
Specc1l	0.0268706	0.17128
Uqcc2	0.0268038	0.144442
Zfp758	0.0267981	0.101087
Socs7	0.0267634	0.0974788
H4c4	0.0267441	0.242977
Tmem86b	0.0267295	0.100246
Ccdc61	0.0267281	0.106778
Pelp1	0.0266962	0.191238
Glipr2	0.0266788	0.144468
Ajuba	0.0266766	0.108961
Msrb1	0.026659	0.10176
Rad23b	0.0266511	0.193474
Map7	0.0266495	0.180765
Pip4k2b	0.0266483	0.0745576
Nt5dc2	0.0266409	0.310051
Ttc1	0.0266397	0.0590249
Ccdc51	0.0266357	0.116229
2310058D17Rik	0.0265765	0.140647
Tsn	0.0265509	0.155025
Polr2a	0.026546	0.160906
Tkt	0.0265128	0.198005
Txndc9	0.0264802	0.0579611
Cisd3	0.0264774	0.101087
Gipc1	0.0264722	0.192509
Cdc6	0.0264582	0.157477
Dnajc25	0.0264344	0
Vamp3	0.0264342	0.111203
Psmc2	0.0264254	0.144309
Macir	0.0264207	0.101087
Cks1b	0.0264076	0.125535
Mtfp1	0.0264049	0.108961
Hmgb3	0.0264014	0.190383
Ncoa4	0.026373	0.099957
Tm4sf5	0.0263685	0.100095
Vrk1	0.0263605	0.160906
Hmgn2	0.026306	0.319625
Ccng1	0.0262876	0.252354
H2ac4	0.0262667	0.280628
Ubxn4	0.0262447	0.154484
H3f3b	0.0262441	0.210482
Pou2f3	0.0262363	0.108504
Hypk	0.0262192	0.356577
Gtf2f1	0.0262164	0.218548
Hsd17b7	0.0262067	0.123786
Ercc6l	0.0261917	0.0326589
Fam161b	0.0261873	0.245772
Gm39941	0.026182	0.128331
Tmed3	0.0261648	0.0974788
Nfkbib	0.0260479	0.170479
St3gal6	0.0260396	0.144468
Eif4a3	0.0260341	0.240965
Ghitm	0.02602	0.208518
Snx18	0.0259982	0.0533728
Rnaseh1	0.0259903	0.0413394
Pcbp1	0.025985	0.236924
Gm15483	0.0259607	0.181704
Guca1b	0.0259508	0.159214
Igdcc4	0.0259321	0.0835235
Foxa3	0.0258972	0.216785
Zcchc4	0.0258866	0.0752972
Smap2	0.0258542	0.0710256
Aven	0.0258517	0.080639
Aplp1	0.0258132	0.310051
Zw10	0.025782	0.0752972
Polr2f	0.0257724	0.108961
Iscu	0.0257568	0.123456
Pkm	0.02574	0.21883
Capn7	0.0257333	0.116229
Sulf2	0.0257242	0.271953
Zc3h18	0.0257129	0.169061
Tmco4	0.0257057	0.197263
Fbxw4	0.0257018	0.108961
Plekha3	0.0256825	0.0879154
Adamts17	0.0256749	0.123849
Phc2	0.0256418	0.160787
Nme1	0.0256155	0.16329
Tma7	0.0256	0.156914
Mid1ip1	0.0255837	0
TrnP	0.0255767	0.148923
Med4	0.025574	0.122987
Usp16	0.0255506	0.126153
Gmds	0.0255493	0.129481
Rnf126	0.025549	0.179702
Jag2	0.0255397	0.17655
Nup54	0.0255208	0.0816193
Psmd8	0.0255153	0.176489
Atf7ip2	0.0254899	0.308368
Btbd19	0.025489	0.302653
Rock1	0.0254797	0.160906
Atg5	0.0254733	0.0102479
Tob1	0.0254675	0.0719719
Klk1	0.025466	0.0977518
Dgke	0.0254639	0.101087
Fxyd3	0.0254623	0.101087
Gm11423	0.0254508	0.208518
Ddx24	0.0254184	0.216756
Pmm1	0.0254182	0.160787
Rsbn1l	0.0254103	0.125535
Snrpf	0.0253718	0.148923
Lsm6	0.0253547	0.0228433
Rragc	0.0253383	0.093796
H4c12	0.0253205	0.307945
Arf3	0.0253046	0.231444
Nom1	0.0253027	0.208518
Pak2	0.0252775	0.17655
Dbi	0.025267	0.237033
Znhit2	0.0252397	0.056061
H2-K1	0.0252314	0.187612
Gpsm2	0.0252283	0.236233
Kcnh8	0.0251645	0.221894
Get3	0.0251603	0.0692182
Gpkow	0.0251546	0.093796
Mrpl57	0.0251246	0.105228
Ndufa4	0.0251042	0.159676
Tinagl1	0.0250932	0.105853
Prkaca	0.0250766	0.109504
Cyp2u1	0.0250718	0.255196
Pitpna	0.0250578	0.12413
Depdc5	0.0250483	0.170479
Pepd	0.0250376	0.12091
Ino80b	0.0250159	0.0550375
Hspa5	0.0250046	0.214942
Strip1	0.0249852	0.0881341
Lpcat3	0.0249611	0.140372
Nubp2	0.0249399	0.108961
Plk3	0.0249376	0.272105
Rcor2	0.0249268	0.128331
Dhrs3	0.0249253	0.161687
Myo15b	0.024907	0.140647
Lrp10	0.0249009	0.17655
Gorasp2	0.0248808	0.154484
Zfp319	0.0248779	0.106446
Hmga1	0.0248644	0.222686
Zcrb1	0.0248523	0.154879
Fam118b	0.0248298	0.125535
Pigg	0.024829	0
Dnajc14	0.0248178	0.197263
Cenpw	0.0247756	0.294251
Rpp25l	0.0247617	0.160906
Sppl2b	0.0247508	0.0344442
Gtpbp3	0.0247482	0.0745576
Cenpt	0.0247258	0.0906464
Acy3	0.0247234	0.162167
Smtn	0.0246858	0.0745576
Aim2	0.0246838	0.120059
Dkc1	0.024661	0.164178
Pdhb	0.0246372	0.140951
Mst1r	0.0246366	0
Mien1	0.0246208	0.111415
Mdp1	0.0245914	0.144468
Saraf	0.0245885	0.0469274
N4bp2l2	0.0245699	0.126494
Snhg1	0.0245646	0.0166544
Ier5	0.0245497	0.065987
Ddx6	0.0245245	0.144468
Farsa	0.0245216	0.0790214
Cd302	0.0244959	0.0835254
Cby1	0.0244828	0.101087
Mlx	0.0244516	0.100095
Sft2d1	0.024424	0.0977518
Il22ra1	0.0244009	0.101376
Tmem18	0.0243975	0
Snrnp35	0.0243652	0.0888961
Osbpl2	0.0243579	0.0176115
Tirap	0.0243138	0
Hid1	0.0243113	0.0527885
Ppp2r5d	0.024301	0.159676
Ybx3	0.0242874	0.185907
Trim59	0.0242858	0.0752972
Mrpl21	0.0242498	0.108611
Iqgap2	0.0242261	0.200191
Steep1	0.0242124	0.0514674
Hsph1	0.0242054	0.217498
Anapc15	0.0242026	0.108961
Car8	0.024176	0.0172982
Mtmr11	0.0241509	0.0752972
Nup37	0.0241422	0.0788921
Kifc5b	0.0241313	0.107542
Eed	0.024131	0.118825
Eogt	0.024118	0.0190748
Rab18	0.0241157	0.109504
Il18	0.0241116	0.189633
Gnl1	0.0241047	0.0731394
Bzw2	0.0240822	0.189633
Atad2b	0.02408	0.143674
Prpsap1	0.0240685	0.109504
Tbc1d2	0.0240594	0.0752972
Med24	0.02405	0.142893
Arf5	0.0240464	0.144442
Trappc1	0.0240434	0.101087
Bicdl1	0.0240334	0.261757
Rab40c	0.0239651	0.045191
Duox2	0.0239551	0.123786
Chtop	0.0239547	0.202189
Tulp3	0.023945	0.294251
Utp6	0.0239314	0.172037
Cactin	0.0239293	0.142219
Slc30a1	0.0239184	0.136315
Tent4a	0.023914	0.100095
Fgfr1op2	0.0238974	0.174724
Mark3	0.0238859	0.141696
Copa	0.023882	0.140951
Ercc5	0.0238619	0.0738103
Timm13	0.0238373	0
Cdr2	0.0238263	0.151083
Nectin1	0.0238259	0.151083
Gopc	0.0238152	0.0892096
Actr1b	0.023812	0.132085
Zfp410	0.0238113	0.0444847
Naa50	0.0238093	0.162167
Nup107	0.0238059	0.0722651
Itpripl1	0.0237984	0.109504
Kat8	0.0237794	0.136355
Zswim1	0.0237746	0.0892096
Ranbp3	0.023767	0.163964
Nop58	0.0237649	0.142219
Ten1	0.0237619	0
Suz12	0.0237298	0.210317
Map3k10	0.02372	0.108961
Gnptab	0.0237125	0.105853
Pole3	0.0236703	0.0888827
Hcn1	0.02365	0.191596
Gls2	0.0236498	0.14441
Gm22973	0.0236459	0.14516
Eif2b1	0.023614	0.196426
Stx1a	0.0236105	0.142219
Ncapg	0.0236048	0.125535
Ptger4	0.0236014	0.0752972
Dnlz	0.0235988	0.0416947
Mrpl1	0.023576	0.0394086
Sccpdh	0.0235651	0.164178
Trit1	0.023503	0.0595013
Cyb561a3	0.023494	0
Otud4	0.0234876	0.147921
Nmd3	0.0234757	0.0177516
Gm23201	0.0234573	0.402028
Psmd7	0.0234431	0.130171
Vps4a	0.0234318	0.108961
Tnip1	0.0234304	0.0677973
Rpl22	0.0234206	0.123456
Mrpl30	0.0233868	0.0775357
Tbcc	0.0233689	0.0723754
Chtf18	0.0233521	0.122987
Golga3	0.0233484	0.119034
Spdl1	0.0233401	0.0902131
Bach2	0.0233363	0.0813193
Utp4	0.0233239	0.182062
Rad52	0.0233186	0.0667324
Tspan15	0.0233172	0.140647
1700123O20Rik	0.0233144	0.104834
Wipf3	0.023314	0.122987
Asph	0.0232904	0.154484
Tlcd4	0.0232669	0.0588256
Zbed4	0.0232626	0.105853
Cyb561d2	0.0232581	0.0875769
Ybx1	0.0232335	0.189633
Scpep1	0.0232212	0.0892096
Klf12	0.0232173	0.226309
Cdin1	0.0232041	0.0546868
1700008J07Rik	0.0232011	0.0484769
Sema6b	0.0232002	0.320123
Bbip1	0.0231613	0.0948874
Zcchc17	0.0230976	0.080639
Tmem263	0.023096	0.118835
Sigmar1	0.0230538	0.142368
Agpat2	0.0230501	0
Pdcd5	0.0230355	0.10354
Rgs3	0.0230219	0.179066
Hnrnpa0	0.0230109	0.17655
Spag7	0.0229983	0.00430555
Akap8	0.0229947	0.157225
Fbp2	0.0229908	0.163964
Zfp568	0.0229768	0
Zfp207	0.022975	0.140647
Cdk2	0.0229529	0.174001
F2rl1	0.022911	0.0775357
Neil3	0.0228884	0.144309
Insig2	0.0228581	0.0464066
Zcchc8	0.0228556	0.148029
Gins1	0.0228481	0.108611
Entpd7	0.0228404	0.101087
Derl1	0.0228012	0.140179
Ubn1	0.022794	0.115204
Polr1has	0.0227903	0.21883
Ywhaz	0.0227798	0.150023
Uqcc5	0.0227722	0.242113
Preb	0.0227606	0.155114
Cep55	0.0227344	0.109504
Arl2	0.0227269	0.0907401
Sec11c	0.022721	0.0362449
Ercc3	0.0227196	0
Uqcr10	0.0227138	0.157225
Cgas	0.0226767	0.0906464
Wnt9b	0.0226707	0.200191
Gss	0.0226667	0.164178
Wnk4	0.0226663	0.108961
Nup43	0.0226624	0.108961
Mettl14	0.0226492	0.0575035
Lockd	0.0226262	0.130171
Gm57631	0.0226099	0.0564314
Clec2h	0.0225947	0.17655
Mad2l1bp	0.0225768	0.124559
Rrm1	0.0225739	0.164178
Fam83f	0.0225737	0.101087
Camk2b	0.0225734	0.130348
Traf3ip1	0.0225631	0.060767
Mrps6	0.022542	0.124559
Hspa14	0.0225263	0.0631822
H2bc14	0.022524	0.108961
Mpc1	0.0225127	0.0739989
Krt19	0.0225084	0.160906
Dclk2	0.0224957	0.166704
Rmi1	0.022478	0
Nr5a2	0.0224778	0.11841
Ttll12	0.0224777	0.0199462
Rbm20	0.0224769	0.0654875
Usp2	0.0224631	0.101087
Aamp	0.0224457	0.147921
Plekhf2	0.022437	0.0835235
Amotl1	0.0224176	0.317295
Taf3	0.0224101	0.101087
Zbtb7a	0.022399	0.117009
4933434E20Rik	0.0223806	0.0892096
Clta	0.0223784	0.140372
Shtn1	0.0223348	0.109504
Insm1	0.0223231	0.30421
Ints13	0.0223118	0.174001
Atf6b	0.0222943	0.134069
Rps6-ps4	0.0222745	0.0879838
Zfp800	0.0222472	0.0974788
Srrt	0.0222381	0.145481
Tor2a	0.0221843	0.0559875
Rps14	0.0221778	0.148029
Socs5	0.0221658	0.032426
Nol12	0.0221562	0.0816193
Eif4b	0.0221554	0.140647
Rela	0.0221501	0.16329
Rundc3b	0.0221448	0.0464066
Arf1	0.0221327	0.123786
Odf2	0.0221288	0.122727
Smdt1	0.0221197	0.108961
Ss18l2	0.022082	0.0856546
Dusp3	0.022074	0.101087
Man1b1	0.0220637	0.151083
Gas8	0.0220528	0.052828
6430548M08Rik	0.022031	0.108961
Rab5if	0.0220298	0.190383
Firrm	0.0220231	0.0888827
Lpin1	0.0220206	0.0660425
Apex1	0.0220176	0.101087
Net1	0.0220124	0.0968654
Csf2ra	0.0220041	0.0752972
Nedd8	0.0219587	0.116776
Mrpl22	0.021948	0.124345
Ctr9	0.0219326	0.139697
Rfk	0.0219241	0.142219
Vldlr	0.0219193	0.101087
Map2k1	0.0219159	0.0559875
Nfatc2ip	0.0219157	0.105228
Timm50	0.0219004	0.14441
9430015G10Rik	0.0218957	0.080639
Epdr1	0.0218809	0.0974788
Man2b2	0.0218507	0.128331
Cep295	0.0218409	0.133646
Parg	0.021823	0.135229
Tchp	0.0218176	0.105015
Ocel1	0.0218155	0.105008
Nup35	0.0218141	0.0471796
Ckap4	0.0217859	0.154484
Utp3	0.0217769	0.100095
Prrg2	0.0217732	0
Maoa	0.0217598	0.101081
Sp100	0.0217354	0.384787
Dtd2	0.0217167	0.0998936
Cdipt	0.0217158	0.0995998
Hsdl1	0.0217097	0
Ncapd2	0.0217066	0.154484
Nsun5	0.0216958	0
Mtch2	0.0216825	0.131094
Aqp1	0.0216809	0.101598
Phf5a	0.021677	0.0417384
Cul3	0.0216748	0.121463
H2az2	0.0216658	0.0959241
Aifm2	0.0216657	0.037487
Pygb	0.0216612	0.18183
Dcaf12	0.0216555	0.144309
Phf23	0.0216368	0.0721541
Wdr1	0.0216235	0.116321
1700030K09Rik	0.0215863	0.0833022
Zfp217	0.0215654	0.106912
Sgsm1	0.0215523	0.113913
Car9	0.0215201	0.121238
Timm10	0.0214993	0
Slc7a7	0.0214893	0
Spty2d1	0.0214801	0
Eea1	0.021446	0.131737
Ppt2	0.0214224	0.0520616
Acp1	0.0213801	0.056061
Rrp12	0.0213706	0.187741
2010004M13Rik	0.0213687	0.0745576
Rnf6	0.0213655	0.144309
Sntb2	0.0213617	0.0692182
Vdac1	0.0213367	0.143674
Impdh1	0.021334	0.0635318
Zfp526	0.0213167	0.0553893
Cryzl1	0.0212938	0.0316851
Steap1	0.0212874	0.101087
Dram2	0.0212856	0.0738879
Trmt6	0.0212833	0.0383521
Plxna1	0.0212817	0.142363
Ahcyl	0.0212729	0
Psmd12	0.0212656	0.17655
Parm1	0.0212512	0.0133438
Dnajc18	0.0212283	0.060644
Fbxo31	0.0211955	0.0263266
Il4ra	0.0211816	0.0447067
Dll4	0.0211756	0.0651468
Rc3h2	0.0211369	0.105853
Nvl	0.0211289	0.108961
Slc25a30	0.0211176	0.0519944
Cyth2	0.0211171	0.0413918
Selenom	0.0211125	0.0486796
Zscan21	0.0211092	0.0752972
Akna	0.0211037	0.12364
Slco4a1	0.0210975	0.078613
Cyp4b1	0.0210885	0.109083
Drap1	0.0210768	0.169061
Tgfbr1	0.0210663	0.118835
Bex3	0.0210644	0.154484
Yme1l1	0.0210631	0.138072
Trp53i11	0.0210594	0.0372893
Selenop	0.0210495	0.17655
Ovol1	0.021013	0.101087
Cdhr2	0.0210088	0.13589
Kctd20	0.0210025	0.0647192
Nat2	0.0210025	0
Tigd2	0.0209971	0.0654875
Hars2	0.0209944	0.0545997
Golph3	0.0209831	0.0911837
Rps23rg1	0.0209731	0.1453
Dhx15	0.0209727	0.170299
Snrpe	0.0209538	0.0714117
Sec22c	0.0209525	0.025554
Dhx30	0.0209524	0.13535
Ddx39b	0.0209348	0.140647
Cep63	0.0209336	0
Mphosph8	0.0209278	0.0518618
Pim3	0.0209209	0.0816193
Zfp870	0.0209103	0.0723754
Recql4	0.0209033	0.108961
Dcbld2	0.0209019	0.349842
Polr1a	0.0208983	0.133631
Apoa1	0.0208948	0.134291
Vaultrc5	0.0208818	0.108961
Pak4	0.0208804	0.116001
Akt2	0.0208797	0.133387
Eif3c	0.0208694	0.129003
Gnb1	0.0208678	0.144468
Zkscan17	0.0208514	0.155363
Wdr43	0.0208187	0.134266
Cd9	0.0208025	0.116229
Xrcc2	0.0207942	0.0745576
Elf1	0.0207854	0.144468
Ppm1a	0.0207778	0.109504
Pa2g4	0.0207645	0.164178
Hoxb8	0.0207636	0.142219
Dhrs4	0.0207613	0.160906
Gm26224	0.0207602	0.0253865
H2ac13	0.0207586	0.249076
H1f1	0.0207415	0.199989
Bclaf1	0.0207339	0.119443
Cst3	0.0207265	0.140647
Ranbp1	0.0207178	0.215488
Agpat4	0.020709	0
Eda2r	0.0207039	0.197179
Sqle	0.0207029	0.0505719
Ufsp2	0.020661	0.0564817
Ppp4r1	0.0206554	0.132362
Gpr108	0.0206445	0.0894475
Rheb	0.0206438	0.0892096
Neat1	0.0206362	0.0494892
Ube2j1	0.0206312	0.0667324
Ints5	0.0206167	0.125535
Gm12338	0.0205854	0.0723754
Dbndd2	0.0205737	0.0776192
Zdhhc5	0.0205626	0.1453
Calml4	0.0205553	0.144309
Abca7	0.0205235	0.0926552
Pex11a	0.020522	0.0405636
Gpank1	0.0205185	0.0814227
Cdkn1a	0.0205182	0.164178
Sf3a2	0.0205171	0.150249
Mrps30	0.0205156	0.0512332
Dcp2	0.0205061	0.154078
Map7d1	0.0204914	0.0892096
Fam110a	0.020483	0.0580184
Phax	0.0204628	0.0563734
Tyw5	0.0204604	0.251135
Gm15501	0.0204549	0.147251
Gm25360	0.0204379	0.108961
Psme3	0.0204308	0.115898
Rnf19b	0.0204263	0.024602
Ankrd40	0.0204146	0.0752972
Bcl2	0.0203988	0.0259201
Cct5	0.0203851	0.142219
Cep135	0.0203833	0.0660425
Anxa4	0.0203732	0.156275
AA465934	0.0203706	0.108611
Chmp7	0.0203657	0.0719719
Recql5	0.0203597	0.0419181
Tlcd3a	0.0203556	0
Daam1	0.0203458	0.140647
2810030D12Rik	0.0203367	0.0907608
Atp1a1	0.0203157	0.12569
Ppara	0.0203151	0.122345
Ercc8	0.0202943	0.0776192
Cd151	0.0202916	0.0372144
Fastkd5	0.0202878	0.0637794
Exosc8	0.0202843	0.0765473
Marcks	0.0202815	0.104693
Cyb5r3	0.0202801	0.144309
Fem1c	0.0202508	0.105008
Map2k5	0.0202504	0.0990269
Gm32584	0.0202491	0
Cfap298	0.0202482	0.0752972
Pklr	0.020245	0.141895
Rev1	0.0202088	0.12091
Casp3	0.0202024	0.0647192
Mmab	0.0201844	0.0691024
Rnf216	0.0201809	0.123668
Cpt2	0.0201796	0.133522
Ralbp1	0.020138	0.12413
Cinp	0.0201328	0
Dyrk3	0.0201226	0.10604
Snip1	0.0201214	0.0550375
Lrrc51	0.0201046	0.273261
Hap1	0.0200932	0.130171
Klf5	0.0200852	0.0910792
Egln1	0.0200662	0.13601
Rnf113a2	0.02006	0.108961
Sub1	0.0200507	0.142219
Nucb1	0.0200208	0.1195
Ctns	0.0199876	0.0413394
Edem2	0.0199853	0.0497514
Ubc	0.0199767	0.119443
Hyls1	0.0199766	0.0580184
Chd4	0.0199461	0.126494
Ccdc124	0.019945	0.0719719
Arpc2	0.0199436	0.108961
Dlgap1	0.0199337	0.189633
Mtln	0.0199216	0.0723754
Actr2	0.0198964	0.0911837
Gm38834	0.019888	0.0330499
Ccdc115	0.019864	0.0545997
Pkig	0.0198582	0.132319
Csnk1d	0.0198175	0.110785
Ormdl3	0.0198148	0.0934363
Zbtb8a	0.0197913	0.032426
H3c10	0.0197761	0
Slc37a1	0.0197727	0.0839183
Ttc22	0.0197669	0.14762
Syncrip	0.0197628	0.132085
Dhx9	0.0197579	0.12091
Tbpl1	0.0197493	0.0545997
Gm47814	0.0197471	0.0608898
Tpi1	0.0197439	0.142219
Zdhhc7	0.0197412	0.0509489
Nmt1	0.0197398	0.117009
Cfap141	0.0197316	0.0723754
Lif	0.0197273	0.149885
Bid	0.0197135	0
Exoc8	0.0197062	0.130348
Rsrc1	0.0197028	0.144309
Mettl21a	0.0196899	0.0608902
Trappc4	0.0196795	0.0484679
Sar1b	0.0196763	0
Tmem62	0.0196684	0.144309
Eef1g	0.0196617	0.140951
Tnfrsf25	0.019661	0.270092
Gm53	0.0196594	0.170299
D8Ertd738e	0.0196319	0.0564356
Uap1	0.0196311	0.0713433
Bag1	0.0196198	0.140951
Gm550	0.0196155	0.164178
Rad9a	0.0196059	0.0745576
Clpp	0.019605	0.0664402
Psma7	0.0195993	0.160906
Mrps34	0.0195925	0.0882953
Smim3	0.019592	0.0902373
Tesk2	0.0195915	0.0839183
Cct3	0.0195862	0.164797
Med28	0.0195658	0.0709169
Spcs3	0.0195556	0.184446
Igsf9b	0.0195353	0.0581671
Rwdd2b	0.0195349	0.0723754
Maip1	0.0195318	0.0775357
Man2a1	0.0195298	0.0757617
Naa15	0.0195263	0.119745
Coq7	0.0195117	0
Tgm2	0.0195101	0.158524
Laptm4b	0.0194846	0.0564356
Tbc1d12	0.0194682	0.0581671
Gstk1	0.0194664	0.0590249
Clstn1	0.0194616	0.122987
Fcgbp	0.0194579	0.135893
Anks4b	0.0194575	0.0031892
Ifitm2	0.0194468	0.16329
Potefam3e	0.0194069	0.164178
Ubqln4	0.0193837	0.157225
Aktip	0.0193819	0.0550375
Sgpl1	0.0193772	0.116229
Suds3	0.0193692	0.101087
Csrp1	0.0193686	0
Cwf19l1	0.0193597	0.0300533
Cct2	0.0193594	0.108961
Brms1	0.0193402	0.0807423
Lrrcc1	0.0193351	0.0166686
Polr3c	0.0193303	0.113913
Rnf26	0.0193098	0.130171
Rrp9	0.0192996	0.0723754
Slc6a8	0.0192943	0.0752972
Cgn	0.0192933	0.153144
Sod2	0.0192753	0.12569
Ticrr	0.0192618	0.169061
A430005L14Rik	0.0192565	0
Ypel2	0.0192411	0.0344355
Prim1	0.0192243	0.111415
B230398E01Rik	0.0192092	0.12091
Lrrc14	0.0192028	0
Zfp110	0.0192013	0.0745576
Nek8	0.0191998	0.13885
Epha7	0.0191897	0.123786
Uqcrb	0.0191881	0.0745576
Nrdc	0.0191844	0.10894
Mpnd	0.0191841	0.0581671
Pex2	0.0191745	0
Drosha	0.0191743	0.141895
Cyp20a1	0.0191733	0.0655241
Prxl2c	0.0191581	0.00291532
Sc5d	0.019145	0.0417384
Bach1	0.0191367	0.0550375
H2bc4	0.0190995	0.17993
Aen	0.0190833	0.185907
Phip	0.0190824	0.103681
Stom	0.0190795	0.121648
Slirp	0.0190503	0.0659596
Cnnm4	0.01905	0.113373
Jpt1	0.0190486	0.147921
Ssu72	0.0190479	0.0324952
Klhl20	0.0190407	0
Coq5	0.019038	0.0588256
Clmn	0.0190355	0.0588256
Ndufv3	0.0190326	0.0347954
Larp1b	0.0190309	0.106446
Rnaset2a	0.0190308	0.0563734
Ppp1cb	0.0190143	0.159214
Dhx8	0.0190037	0.0951449
Gm54029	0.0189867	0.17655
Hmgcs1	0.0189813	0.108961
Wdr45b	0.0189676	0
Hnf1a	0.0189606	0.143674
Gtf2h3	0.0189536	0.0550375
Itgb1	0.0189483	0.101087
Ube2a	0.0189465	0.108961
Arhgef17	0.0189459	0.134291
Trappc11	0.0189375	0.101087
Srfbp1	0.0189329	0.0581671
Abat	0.0188933	0.0509489
Map3k6	0.0188877	0.248558
Sirt3	0.0188829	0.108961
Rpl13a	0.0188828	0.122987
Krt18	0.0188705	0.108961
Rbbp6	0.0188674	0.109504
Ndufa6	0.0188568	0.0270552
Ppp1ca	0.0188532	0.142219
Rpl21	0.0188522	0.144309
Bhlhe40	0.018844	0.0508154
Riox1	0.0188429	0.0277521
Nopchap1	0.0188272	0.142219
Tnfaip8l1	0.0188171	0.016713
Cbfb	0.0187934	0.189195
Cct6a	0.0187914	0.110194
Rad50	0.0187895	0.127863
Neurog3	0.0187765	0.111415
Uba6	0.0187642	0
Syt7	0.0187629	0.144309
Txndc11	0.0187429	0.0655241
Glmp	0.0187281	0
Nhp2	0.0187258	0.163662
Pfdn1	0.0187175	0.0723754
Rrs1	0.0187091	0.0581671
Upf3a	0.0187009	0.0614093
Capn10	0.0186997	0.0830521
Rad18	0.0186968	0.0414344
Cd164	0.0186859	0.108961
Gm38444	0.018683	0.142219
Gna11	0.0186822	0.144309
Ndufs6	0.0186769	0.0285045
Cops6	0.0186622	0.142219
Ccdc112	0.0186375	0.0281332
B4galnt4	0.0186351	0.0420729
Tmem126a	0.0186304	0.0488896
Mkrn1	0.018629	0.12413
Pomgnt2	0.0186175	0.0317117
Prxl2a	0.018597	0.158316
Pgs1	0.0185844	0.0405194
Abcc4	0.0185733	0.0468734
Gpr160	0.0185663	0.0468043
Gcsh	0.0185659	0.0326589
Tpbg	0.0185393	0.0550375
Dmwd	0.0185342	0.108961
Efcab7	0.0185293	0.0775357
Fbxo30	0.0185246	0.0414013
Pllp	0.018519	0
Cfap74	0.0185137	0.0586216
Aifm1	0.0185051	0.122336
Sart1	0.0185026	0.136315
Dynlrb1	0.0184797	0.0228433
Zfp184	0.0184788	0.108961
Gm15834	0.0184757	0.0753358
Psma1	0.0184685	0.140647
Pbdc1	0.0184385	0.159255
Mns1	0.0184088	0.0819028
Myl6	0.0184026	0.108961
Stard4	0.0183954	0.142219
Ulk3	0.0183894	0.00833899
Rbm42	0.0183884	0.101087
Ckmt1	0.0183694	0.142219
Ensa	0.0183653	0.108961
Gm19417	0.0183543	0.17993
Sf3b2	0.0183457	0.153144
Aqp11	0.0183422	0.0550375
Klhl9	0.0183301	0.117009
Ramac	0.0183288	0
Cog6	0.0183264	0
Tgoln1	0.0183243	0.0995998
Bod1l	0.0183195	0.0926552
Tpm3	0.0182857	0.121435
Hnrnph1	0.0182729	0.142219
Gle1	0.018264	0
Slc35c1	0.0182604	0.123668
Tfb1m	0.0182504	0
Larp7	0.018237	0.05112
Cldnd1	0.0182336	0.01773
Fancb	0.0182296	0.0739989
Ssrp1	0.0182223	0.143674
Ska2	0.018207	0.0581671
Haspin	0.0182005	0
Ndufa1	0.0181967	0.0508154
Rxylt1	0.0181907	0.0484769
Mapk1	0.018188	0.101087
H1f4	0.0181819	0.144309
Nipal2	0.0181612	0.0374915
Smc1a	0.0181539	0.144442
Kat6a	0.0181458	0.116955
Upf3b	0.0181306	0.0858626
Tmx1	0.0181249	0.0578301
Cdkn3	0.0181229	0.0545997
Abhd6	0.0181074	0.0555163
Rrp15	0.0180932	0
Shcbp1	0.0180842	0.0667324
Eps8l2	0.0180803	0.108961
Tsen15	0.0180541	0.0587846
Xab2	0.0180408	0.129003
Faap24	0.0180397	0.0564356
Hjurp	0.0180388	0.118835
Col20a1	0.018032	0.0518584
Mrps33	0.0180178	0.0934387
Raph1	0.0180097	0.0739989
Noct	0.0179922	0.0667324
Shisa5	0.0179922	0.0750022
Slc29a1	0.0179818	0.119443
Map4	0.0179794	0.130328
Phospho2	0.0179667	0.0300533
Kcnn4	0.0179582	0.101376
Atf1	0.0179369	0.120959
Mis12	0.0179308	0.031634
Uchl5	0.0179206	0.0293623
Tmem104	0.0179155	0
Akt1s1	0.0179134	0.12413
Znrf2	0.0179097	0.00100232
Snora2b	0.0179043	0.215488
Elof1	0.0178895	0.0479903
1110002L01Rik	0.0178873	0.0588256
Mat2b	0.0178761	0.113913
Pkp1	0.0178688	0.143429
Mbd1	0.0178686	0.082418
Fars2	0.0178676	0.101087
Usp1	0.0178665	0.12091
Pcnx4	0.0178619	0.0531269
Misp	0.0178564	0.101376
Gm52889	0.01785	0.0326589
Zfp1	0.0178274	0.0530236
Srxn1	0.0178229	0.132085
Gm57767	0.0178078	0.0906464
Dtymk	0.017792	0.147251
Galc	0.0177895	0.0394086
Sec23a	0.0177891	0.0245151
Gm35631	0.0177831	0.290914
Pals1	0.017779	0.0307123
Scaf8	0.0177773	0.105991
Lmcd1	0.0177717	0.0531269
9030622O22Rik	0.0177662	0.12489
Coro2a	0.0177631	0.0935228
Micu1	0.0177595	0.0987763
Dipk1b	0.0177535	0.158316
Rpa1	0.0177513	0.147251
Rsl24d1	0.017744	0.0559875
Klf11	0.0177423	0.0344355
Pclaf	0.0177389	0.124559
Psmb10	0.0177373	0.131094
Taf12	0.0177372	0
Acbd5	0.0177335	0
Cracd	0.0177027	0.108961
Hes6	0.0176936	0.0892096
Tmed8	0.0176749	0.0788921
Ston1	0.0176597	0.0484769
Zfp626	0.0176545	0.0451379
Rell1	0.0176502	0.0488896
Cyp27a1	0.0176489	0.030964
Rpain	0.0176437	0.0948874
Psmb4	0.0176376	0.130348
Arf4	0.0176331	0.125363
[truncated: 10,303 more rows]

## Sheet: Fig. 3d
		Chromsome	start.pos	stop.pos	q-value	mean,metdif mito-O Vs Mito-Y	gene
		8	91431205	91431392	9.3328e-10	0.637097	Fto
		7	45667856	45667893	0.005357	0.254643	Fut2
		14	63268722	63268862	0.012369	0.106054	Gata4
		X	13072453	13072504	4.0421e-06	-0.328661	Usp9x
		X	159532713	159532820	0.0021122	-0.165694	Bclaf3

## Sheet: Fig. 3e
<'-0,25	-0,225-0,25	-0,2-0,225	-0,175-0,2	-0,15-0,175	0,15-0,175	0,175-0,2	0,2-0,225	0,225-0,25	>0,25
9	6	29	97	343	855	236	70	23	19

## Sheet: Fig. 3f
		Chromsome	start.pos	stop.pos	q-value	mean,metdif mito-O Vs Mito-Y	gene
		chr8	91318049	91318139	0.0034681	0.184137	Fto
		chr7	45657620	45657632	6.2993e-09	0.295304	Fut2
		chr14	63244284	63244356	0.0077792	0.168751	Gata4
