# Supplementary material for: Old mitochondria regulate niche renewal via α-ketoglutarate metabolism in stem cells
Source: Nat Metab. 2025 Jul 14;7(7):1344–57. doi: 10.1038/s42255-025-01325-7 (PMC12286850; doi:10.1038/s42255-025-01325-7)
Supplement: Supplementary file 7 — Statistical source data. [file 42255_2025_1325_MOESM7_ESM.xlsx]

## Sheet: Fig. 4a
aKG	Ctrl
51.8	30.7
46.3	37.5
66.2	25
58.7

## Sheet: Fig. 4b
aKG Edu -	aKG Edu +	Nacl Edu -	Nacl Edu +
1.92	-4.87	0.93	-2.17
0.19	-2.78	-0.34	-1.25
-1.33	-5.14	-1.14	-1.81
-0.78	-2.96	0.56	-1.14

## Sheet: Fig. 4c
Day		Young Ctrl								Young aKG								Old Ctrl								Old aKG
0		1	1	1	1	1				1	1	1	1	1	1	1		1	1	1	1	1	1			1	1	1	1	1	1	1
1		0.995455	0.9625	0.990783	0.985207	1.00629				1.02212	0.991736	1.02727	0.95509	0.979651	0.972696	0.982143		0.978395	0.961763	0.972362	0.972292	0.97486	0.982629			0.978095	0.975854	0.978593	0.985472	0.968481	0.971643	0.984043
2		0.981818	0.9625	0.995392	0.95858	0.977987				1.01327	0.96281	1.01818	0.931138	0.956395	0.982935	0.991071		0.956049	0.951407	0.954774	0.952141	0.94486	0.985258			0.964286	0.968537	0.967768	0.973366	0.971016	0.97493	0.971135
3		1.00455	0.9375	0.986175	0.964497	0.985119				1.00442	0.979339	1.02727	0.931138	0.965409	0.976109	0.985119		0.939698	0.933131	0.939698	0.939547	0.952067	0.960688			0.962143	0.963415	0.970826	0.971579	0.968607	0.978858	0.970496
4		1	0.9625	1.01382	0.976331	0.987421				1.02655	0.983471	1.04545	0.964072	0.988372	0.996587	1.00595		0.961481	0.957447	0.871859	0.879093	0.97486	0.972973			0.970238	0.985366	0.989697	0.980315	0.979945	0.981114	0.985816
5		1.01818	1.00417	1.02304	0.982249	0.984277				1.06637	1.0124	1.03182	0.979042	0.982558	1.00341	0.979167		0.969136	0.920973	0.909548	0.90932	0.972067	0.992629			1.00298	0.989854	0.990826	0.988208	0.989016	0.983287	0.989766

## Sheet: Fig. 4d
Young ctrl	Young aKG	Old Ctrl	Old aKG
0.0181818	0.0663717	-0.0408642	0.00297619
0.00416667	0.0123967	-0.0790274	-0.0101463
0.0230415	0.0318182	-0.0904523	-0.0091743
-0.0177515	-0.0209581	-0.0906801	-0.0117918
0.0157233	-0.0174419	-0.0237933	-0.0109836
	0.00341297	-0.037371	-0.0167131
	-0.0208333		-0.010234

## Sheet: Fig. 4e
	PBS								aKG
Young	0.227393	0.221653	0.229295	0.199515	0.237962	0.230122			0.249558	0.237676	0.237424	0.212236	0.227796	0.221375	0.22518
Old	0.20937	0.186302	0.187148	0.220254	0.200846	0.205053			0.223687	0.207066	0.259318	0.235663	0.206597	0.226284	0.221252
