# Supplementary material for: Old mitochondria regulate niche renewal via α-ketoglutarate metabolism in stem cells
Source: Nat Metab. 2025 Jul 14;7(7):1344–57. doi: 10.1038/s42255-025-01325-7 (PMC12286850; doi:10.1038/s42255-025-01325-7)
Supplement: Supplementary file 8 — Statistical source data. [file 42255_2025_1325_MOESM8_ESM.xlsx]

## Sheet: Extended Data Fig. 1c
	omp25			Ctrl
3 Months	1	1	1	1	1	1
6 Months	1.26548	1.05617	1.24526	1.27353	1.05027	1.13568
9 Months	1.51903	1.15283	1.44453	1.59853	1.14734	1.41322
12 months	1.56129	1.22621	1.59672	1.62745	1.17372	1.55903
15 months	1.69419	1.7166	1.65511	1.77892	1.35391	1.93789
18 months	1.78138	1.64781		1.71667	1.5331	2.06608

## Sheet: Extended Data Fig. 1d
3mo	18mo
33	32.9
31.5	34.5
30.4	36.3
30.1	31.1

## Sheet: Extended Data Fig. 1e
	Ctrl					Omp25
Lgr5	0.089	0.079	0.114			0.123	0.078	0.094
PCs	0.036	0.045	0.064			0.061	0.037	0.044

## Sheet: Extended Data Fig. 1g
None	One	Two	Three
6	45	14	3
2	51	13	1
3	52	5	5

## Sheet: Extended Data Fig. 1h
OldmitoISCs
8
8.9
12.1
10.4
7.5
