# Supplementary material for: Old mitochondria regulate niche renewal via α-ketoglutarate metabolism in stem cells
Source: Nat Metab. 2025 Jul 14;7(7):1344–57. doi: 10.1038/s42255-025-01325-7 (PMC12286850; doi:10.1038/s42255-025-01325-7)
Supplement: Supplementary file 9 — Statistical source data. [file 42255_2025_1325_MOESM9_ESM.xlsx]

## Sheet: Extended Data Fig. 2a
	Young mito ISCs	Old mito ISCs
Mouse1	2.76667	2.72727
Mouse2	2.18182	2.03846
Mouse3	4.25	6.58824
Mouse4	3.02632	5.58537
Mouse5	5.58636	6.13287

## Sheet: Extended Data Fig. 2b
	Young mito				Old mito
2h	24.1	27.9	29.8	30.9	31.2	23.2	28.1	29.9
120h	98.9	99.2	99.3		98.3	98.1	99.1

## Sheet: Extended Data Fig. 2d
	Young mito			Old mito			Lgr5Low
Lgr5	0	0.28	-0.28	-0.33	0.25	0.23	-1.99	-2.64
Olfm4	0.24	-0.1	-0.14	-0.7	-0.16	0	-1.86	-2.48
Axin2	0.03	-0.16	0.13	-0.54	-0.46	0.17	-2.79	-2.1
Mex3a	0.22	-0.34	0.12	-0.17	-0.28	0	-1.54	-1.8
Dll1	0.12	0.3	-0.33	-0.34	0.45	0.2	1.8	1.4

## Sheet: Extended Data Fig. 2e
	Wnt						Wnt+PC
Day 2	0	0	0	0	0	0	0	0	0	0	0	0
Day 3	-0.340909	-0.488889	-0.530612	-0.676471	-0.604167	-0.533333	-0.31579	-0.142857	-0.285714	-0.111111	-0.4375	-0.1875
Day4	-0.275862	-0.173913	-0.26087	-0.272727	-0.210526	-0.333333	-0.153846	-0.166667	-0.32	0	-0.444444	-0.230769
Day 5	-0.333333	-0.368421	-0.470588	-0.25	-0.2	-0.142857	-0.0909091	-0.1	-0.294118	-0.0625	-0.4	-0.4

## Sheet: Extended Data Fig 2f
24h	48h	72h	96h	144h
0	0.153846	0.333333	0.569345	1
0	0.180738	0.26342	0.610484	1
0	0.223085	0.309492	0.583209	1
0	0.150294	0.410389	0.691038	1

## Sheet: Extended Data Fig. 2g
Mouse 1		Mouse 2		Mouse 3
Young mito	Old mito	Young mito	Old mito	Young mito	Old mito
11	3	2	5	6	6
3	4	1	4	3	7
6	5	6	7	4	4
5	1	8	8	3	5
2	4	8	4	6	3
2	10	5	6	5	7
7	12	6	5	8	8
5	6	4	3	3	6
8	8	4	8	4	3
5	2	6	9	5	2
4	7	3	2		5
3	7	7	4
