# Supplementary material for: Old mitochondria regulate niche renewal via α-ketoglutarate metabolism in stem cells
Source: Nat Metab. 2025 Jul 14;7(7):1344–57. doi: 10.1038/s42255-025-01325-7 (PMC12286850; doi:10.1038/s42255-025-01325-7)
Supplement: Supplementary file 10 — Statistical source data. [file 42255_2025_1325_MOESM10_ESM.xlsx]

## Sheet: Extended Data Fig 3a
Mouse 1		Mouse 2		Mouse 3		Mouse 4
Young mito	Old mito	Young mito	Old mito	Young mito	Old mito	Young mito	Old mito
1.005	1.664	3.637	0.887	1.071	2.779	2.325	2.034
1.857	0.316	2.853	0.836	2.118	2.325	0.735	0.912
1.803	1.215	3.918	1.953	4.472	2.069	3.037	3.165
0.956	0.726	2.175	1.978	3.616	2.471	1.145	1.842
1.456	1.403	0.596	3.429	2.282	0.69	3.856	2.036
0.75	1.323	0.775	1.691	1.568	2.904	2.767	0.711
1.733	1.431	0.975	0.526	1.399	1.478	1.015	2.229
0.832	2.128	1.225	0.988	3.617	1.599	2.094	2.247
0.306	1.831	2.781	1.476	2.579	1.907	0.932	2.839
2.991	0.595	3.039	2.124	1.008	0.869		2.768
0.568	1.668	3.774	2.83	2.325	2.034		4.076
							2.338
							1.607
							5.064
							2.005
							1.966

## Sheet: Extended Data Fig 3b
Mouse 1		Mouse 2		Mouse 3		Mouse 4
Young mito	Old mito	Young mito	Old mito	Young mito	Old mito	Young mito	Old mito
0.112	0.151	0.191	0.148	0.173	0.099	0.137	0.185
0.206	0.158	0.143	0.084	0.191	0.179	0.125	0.091
0.301	0.152	0.327	0.217	0.209	0.115	0.145	0.186
0.12	0.081	0.242	0.099	0.19	0.095	0.194	0.184
0.243	0.14	0.119	0.202	0.207	0.138	0.173	0.145
0.188	0.11	0.129	0.13	0.184	0.194	0.252	0.102
0.248	0.089	0.195	0.105	0.108	0.106	0.169	0.064
0.139	0.101	0.306	0.11	0.181	0.228	0.143	0.09
0.077	0.183	0.174	0.114	0.161	0.191	0.147	0.189
0.249	0.198	0.338	0.177	0.176	0.124		0.198
0.114	0.073	0.145	0.177	0.137	0.185		0.215
							0.117
							0.161
							0.121
							0.1
							0.082

## Sheet: Extended Data Fig 3c
Mouse 1		Mouse 2		Mouse 3		Mouse 4
Young mito	Old mito	Young mito	Old mito	Young mito	Old mito	Young mito	Old mito
9	5	10	14	7	28	7	10
9	2	15	14	15	13	21	17
6	8	12	13	30	18	11	10
8	9	9	20	19	26	29	14
6	10	5	17	18	20	11	19
4	12	6	13	9	15	6	35
7	7	5	13	13	14	17	25
6	6	4	9	20	23	8	15
4	10	16	13	16	10		14
12	3	9	12	8	24		19
5	23	26	16	17	11		20
							10
							42
							20
							24

## Sheet: Extended Data Fig 3e
Young Mito	Old Mito
610	635
899	982
540	610
701	682

## Sheet: Extended Data Fig 3f
Young Mito	Old Mito
10657	9945
11456	11631
14403	14903
10912	10812

## Sheet: Extended Data Fig 3g
	log2FoldChange	-log (p-value)
2HG	-0.255806	1.8095
AMP	-0.00472497	0.0496399
ADP	0.145992	2.5331
ATP	0.250905	1.3989
GSH	0.041034	0.221123
NAD	0.556592	2.14862
QUINOLINATE	0.14499	0.348825
S-Adenosyl-L-methionine	0.344662	1.15707
Alanine	0.0407927	0.0492219
Arginine	0.587256	1.00669
Glutamine	0.113303	0.943803
Glutamate	0.0594702	0.499026
Pyroglutamic acid	0.671891	0.608164
histidine	0.625409	0.774008
UROCANATE	0.13715	0.339266
Methionine	-0.106438	0.0119527
Ornithine	0.709543	0.501326
Phenylalanine	0.487777	1.0558
proline	0.513345	2.57225
Serine	0.00857797	0.00653172
threonine	0.699582	1.50794
Tyrosine	0.642906	0.727569
CREATINE	0.175313	0.630457
TAURINE	-0.068066	0.0426331
CITRULLINE	0.379454	0.902854
OXOADIPATE	-0.173879	0.112146
Glucose	0.0001681	0.011743
G6P	0.37593	1.10897
IMP	-0.376049	0.840273
PEP	-0.0874465	0.0231806
UDP-GlcNAc	0.00788142	0.0269775
Lactate	0.243519	0.246346
Pyruvate	0.0402812	0.0934059
XANTHINE	-0.0986474	0.785362
MALONATE	-0.349762	0.317264
URATE	-0.109658	0.435397
BETAINE	-0.33206	0.736447
GLUCOSAMINE	0.309451	0.455999
GALACTITOL	0.422579	0.234858
GLUCONATE	0.361477	0.750135
L-CARNITINE	0.0607821	0.36146
PALMITOYLCARNITINE	0.340576	0.238186
DEOXYCARNITINE	0.121898	0.492433
O-ACETYLCARNITINE	-0.0321871	0.371821
N,N,N-TRIMETHYLLYSINE	0.477027	0.756488
ETHYLMALONATE	0.143091	0.466475
SUBERATE	0.112164	0.0446071
ADIPATE	-0.00368349	0.440262
GLYCERATE	0.285421	0.273702
N,N-DIMETHYLARGININE	0.631285	0.44733
METHYL 4-AMINOBUTYRATE	0.150447	0.524227
2-HYDROXYBUTYRATE	0.0774814	0.13111
GLUTARATE	-0.528913	0.515392
MEVALONATE	-0.15055	0.173003
Palmitic acid	0.730854	1.67646
aKG	0.426776	1.44581
Suc	-0.104972	0.587998
Fum	-0.321191	0.766067
Mal	-0.222167	0.886223
cis-aco	-0.0502558	0.0962913

## Sheet: Extended Data Fig 3h
Young mito	Old mito
355271	465315
201484	268043
185199	335133
233062	302687
270964	455422

## Sheet: Extended Data Fig 3i
Mouse 1		Mouse 2		Mouse 3
Ctrl	NR	Ctrl	NR	Ctrl	NR
3	4	3	5	3	6
6	4	1	6	4	2
2	7	1	6	4	1
2	3	2	4	5	5
2	5	4	5	7	2
8	3	1	1	4	1
4	6	6	2	2	2
2	2	4	6	5	3
2	1	1	1	5	4
6	3	2	11	2	4
5	4	6	3	3	6
6	5	3	4	5	4
4	3	8	2	1	5
1	4	1	5	4	8
5	3	3	5	7	6
3	3	7	3	2	1
5	4	7	7	7	2
2	5	5	5	3	2
5	4	3	5	6	7
1	4	2	1	2	2
4	5	5	8	5	5
5	3	6	1	5	8
2	1	4	1	2	3
2	4	4	3	2	1
4	2	3	1	2	2
9	2	6	4	6	4
5	4	2	3	5	6
7	5	1	3	2	4
5	4	2	5	9	1
		4	1	7
		6	5	5
		3	4	2
		3	8	7
				6

## Sheet: Extended Data Fig 3j
Ctrl	NR
0.314097	0.213535
0.27	0.24
0.21	0.19

## Sheet: Extended Data 3l
	Ymito					Omito
	Mouse 1	Mouse 2	Mouse 3	Mouse 4	Mouse 5	Mouse 1	Mouse 2	Mouse 3	Mouse 4	Mouse 5
aKG	0.265108	0.265472	0.286622	0.285339	0.335016	0.402046	0.347036	0.336532	0.42444	0.437388
Suc	0.0853566	0.0924111	0.0658075	0.0487454	0.120163	0.117975	0.0578365	0.0651929	0.0578247	0.0492165
Fum	0.154381	0.229397	0.166906	0.141457	0.207711	0.217409	0.12875	0.163092	0.154225	0.140398
Mal	0.25523	0.278612	0.258145	0.229564	0.299175	0.31596	0.225882	0.225611	0.235629	0.218087
cis-aco	0.214433	0.175772	0.181369	0.192112	0.179101	0.216586	0.182951	0.164178	0.156848	0.189426
