# Supplementary material for: Old mitochondria regulate niche renewal via α-ketoglutarate metabolism in stem cells
Source: Nat Metab. 2025 Jul 14;7(7):1344–57. doi: 10.1038/s42255-025-01325-7 (PMC12286850; doi:10.1038/s42255-025-01325-7)
Supplement: Supplementary file 11 — Statistical source data. [file 42255_2025_1325_MOESM11_ESM.xlsx]

## Sheet: Extended Data Fig 4a
Ctrl	C / D
0.180934	0.789343
0.210049	0.840049
0.22049	0.694325
0.229485	0.788089

## Sheet: Extendended Data Fig 4b
Ctrl	C / D
80	10
95	12
81	7

## Sheet: Extended Data Fig 4c
Mouse 1		Mouse 2		Mouse 3
Ctrl	dm-aKG	Ctrl	dm-aKG	Ctrl	dm-aKG
6	10	7	3	5	6
9	7	7	7	7	4
4	6	5	5	4	9
6	9	9	4	5	4
3	5	5	7	3	6
5	3	5	7	4	4
3	8	7	5
6	5	8	7

## Sheet: Extended Data Fig 4d
Ctrl	10µM	50µM	100µM	500
4.04167	5.125	3	2.21429	0
4.4375	3.81818	2.8125	1.73333	0
5.09324	4.56768	2.40394	2.01928	0

## Sheet: Extended Data Fig 4e
Ctrl	L-2HG 500µM	2-OG 500µM
3	1.94444	2.95122
3.7	1.796	3.12
3.1	1.623	3.41
3.9	1.82	4.12
