# Supplementary material for: Old mitochondria regulate niche renewal via α-ketoglutarate metabolism in stem cells
Source: Nat Metab. 2025 Jul 14;7(7):1344–57. doi: 10.1038/s42255-025-01325-7 (PMC12286850; doi:10.1038/s42255-025-01325-7)
Supplement: Supplementary file 12 — Statistical source data. [file 42255_2025_1325_MOESM12_ESM.xlsx]

## Sheet: Extended Data Fig 5a
Tet1	Tet2	Tet3	Scr
184000000	224000000	222000000	135000000

## Sheet: Extended Data Fig 5b 
Tet1	Tet2	Tet3	Scr
0	50	0	34
0	52	0	99
0	167	0	159

## Sheet: Extended Fig 5d
							Back ground
		Scr	Tet2	TEt2_3	Tet2_p		114.983
	182bp	1035.03	800.081	915.888	876.579		104.506
	81bp	279.25	140.188	157.034	149.122		109.745
		Scr	Tet2	TEt2_3	Tet2_p
	182bp	925.281	690.337	806.144	766.834
	81bp	169.505	30.4435	47.2895	39.3775
	Ratio	5.4587	22.676	17.047	19.4739
	Ratio norma	1	0.240726	0.320215	0.280308

## Sheet: Extended Data Fig 5f
	gRNA_Tet2
Tet1	0.01	-0.08	0.22
Tet2	-5.76	-6.45	-3.19
Tet3	-0.13	1.16	0.38
