# Supplementary material for: Old mitochondria regulate niche renewal via α-ketoglutarate metabolism in stem cells
Source: Nat Metab. 2025 Jul 14;7(7):1344–57. doi: 10.1038/s42255-025-01325-7 (PMC12286850; doi:10.1038/s42255-025-01325-7)
Supplement: Supplementary file 14 — Statistical source data. [file 42255_2025_1325_MOESM14_ESM.xlsx]

## Sheet: Extended Data Fig 6a
Ctrl	dm-aKG
22871691	55766255
4.83352e+07	7.45351e+07
2.68564e+07	6.98997e+07

## Sheet: Extended Data Fig 6b
		Ctrl				dm-aKG
Day 0		1	1	1	1	1	1	1	1
Day 1		0.97479	0.98	0.965418	0.962848	0.990431	0.991632	0.950448	0.963131
Day 2		0.97479	0.955	0.945245	0.944272	0.952153	0.962343	0.936567	0.954498
Day 3		0.983193	0.93	0.945245	0.947368	0.971292	0.979079	0.903582	0.899696
Day 4		0.987395	0.97	0.913545	0.941176	0.995215	0.970711	0.880597	0.920973
Day 5		0.995798	0.985	0.933718	0.900929	1.00957	0.970711	0.892537	0.905775
Day 6		0.94958	0.95	0.904899	0.950464	1	0.966527	0.886567	0.893617
Day7		0.92437	0.92	0.899135	0.934985	0.976077	0.991632	0.886567	0.884498

## Sheet: Extended Data Fig 6c
	Ctrl				aKG
Duodenum	90.3096	88.3922	90.3737	86.802	87.9427	89.9473	87.0384	86.6813
Jejunum	88.4228	81.9213	89.5345	79.5891	88.8706	89.2675	84.2532	87.1289
Ileum	81.6788	79.2023	83.0579	66.1528	83.2671	88.5423	74.3268	82.7945

## Sheet: Extended Data Fig 6d
Ctrl Duodenum	Ctrl Jejnum	Ctrl Ileum	aKG Duodenum	aKG Jejunum	aKG Ileum
4.14286	4.32143	5.7931	3.84	3.58	4.97872
3.66667	3.44828	5.43636	3.09524	3.06	5.08
3.5	3.17857	5.2069	2.80952	2.96	5.28205
3.47059	3.90385	4.84	3.50333	3.74647	5.40392

## Sheet: Extended Data Fig 6e
Ctrl	aKG
2	1.94118
1.57143	1.76471
1.63636	1.44444
1.38095	1.94737

## Sheet: Extendend Data Fig 6f
Region	Ctrl				aKG
Duodenum	4.64706	5.0625	3.78571	5.92308	5.5625	5.125	4.625	4.6875
Jejunum	6.70588	5.9375	6.42857	6.57143	5.875	5.375	6.375	5.0625
Ileum	6.82353	7.3125	6.5	9.13333	5.8125	7.5	8.0625	7.4375
