# Supplementary material for: Old mitochondria regulate niche renewal via α-ketoglutarate metabolism in stem cells
Source: Nat Metab. 2025 Jul 14;7(7):1344–57. doi: 10.1038/s42255-025-01325-7 (PMC12286850; doi:10.1038/s42255-025-01325-7)
Supplement: Supplementary file 15 — Statistical source data. [file 42255_2025_1325_MOESM15_ESM.xlsx]

## Sheet: Extended Data Fig 7a
Analysis Type:	PANTHER Overrepresentation Test (Released 20240226)
Annotation Version and Release Date:	GO Ontology database DOI: 10.5281/zenodo.10536401 Released 2024-01-17
Analyzed List:	upload_1 (Mus musculus)
Reference List:	Mus musculus (all genes in database)
Test Type:	FISHER
Correction:	FDR
GO biological process complete	Mus musculus - REFLIST (21983)	upload_1 (24)	upload_1 (over/under)	upload_1 (FDR)
defense response to Gram-negative bacterium (GO:0050829)	131	8	+	1,34E-08
biological process involved in interspecies interaction between organisms (GO:0044419)	1549	15	+	2,70E-08
response to biotic stimulus (GO:0009607)	1455	14	+	7,82E-08
response to external biotic stimulus (GO:0043207)	1413	14	+	7,92E-08
defense response to Gram-positive bacterium (GO:0050830)	200	8	+	8,16E-08
response to other organism (GO:0051707)	1411	14	+	1,04E-07
response to bacterium (GO:0009617)	794	11	+	4,55E-07
disruption of plasma membrane integrity in another organism (GO:0051673)	40	5	+	1,09E-06
disruption of cellular anatomical structure in another organism (GO:0140975)	40	5	+	1,23E-06
disruption of anatomical structure in another organism (GO:0141060)	127	6	+	6,28E-06
antimicrobial humoral immune response mediated by antimicrobial peptide (GO:0061844)	133	6	+	7,54E-06
antibacterial humoral response (GO:0019731)	136	6	+	7,91E-06
defense response to bacterium (GO:0042742)	409	8	+	9,00E-06
response to external stimulus (GO:0009605)	2249	14	+	1,06E-05
innate immune response in mucosa (GO:0002227)	69	5	+	1,10E-05
mucosal immune response (GO:0002385)	81	5	+	2,32E-05
organ or tissue specific immune response (GO:0002251)	85	5	+	2,79E-05
antimicrobial humoral response (GO:0019730)	203	6	+	5,77E-05
defense response to other organism (GO:0098542)	1075	10	+	6,37E-05
cellular response to lipopolysaccharide (GO:0071222)	220	6	+	8,37E-05
defense response (GO:0006952)	1472	11	+	9,49E-05
cellular response to molecule of bacterial origin (GO:0071219)	230	6	+	9,89E-05
cellular response to biotic stimulus (GO:0071216)	257	6	+	1,82E-04
humoral immune response (GO:0006959)	293	6	+	3,76E-04
response to lipopolysaccharide (GO:0032496)	310	6	+	5,02E-04
response to molecule of bacterial origin (GO:0002237)	330	6	+	6,94E-04
defense response to symbiont (GO:0140546)	934	8	+	2,35E-03
cellular response to lipid (GO:0071396)	486	6	+	5,77E-03
innate immune response (GO:0045087)	748	7	+	5,89E-03
cellular response to organic substance (GO:0071310)	1705	9	+	2,21E-02
immune response (GO:0006955)	1701	9	+	2,24E-02
response to stress (GO:0006950)	3310	12	+	2,93E-02
cellular response to oxygen-containing compound (GO:1901701)	1036	7	+	4,03E-02
cellular response to chemical stimulus (GO:0070887)	2372	10	+	4,47E-02
response to lipid (GO:0033993)	725	6	+	4,49E-02

## Sheet: Extenend Data Fig 7c
Chromosome	5mC Up	5mC down
Y	0.0744602	0.14892
X	1.06952	1.60428
chr19	2.76783	2.49729
chr18	2.96846	2.86583
chr17	2.36948	2.35901
chr16	2.68499	2.88834
chr15	2.89055	2.63868
chr14	2.84234	2.93414
chr13	2.67798	2.9039
chr12	2.92552	2.88644
chr11	2.31341	2.4048
chr10	2.68571	2.73549
chr9	2.64904	2.65133
chr8	2.51262	2.48582
chr7	2.4929	2.56039
chr6	2.57694	2.92575
chr5	2.49591	2.36927
chr4	2.2783	2.41383
chr3	2.77471	2.95455
chr2	2.80178	2.8332
chr1	2.54754	2.5529

## Sheet: Extended Data Fig 7d
Chromosome	5hmC Up	5hmC down
Y	0	0.0774593
X	0.395826	0.935588
chr19	1.52814	1.67723
chr18	1.80383	1.87899
chr17	1.06574	1.02982
chr16	1.07066	1.62129
chr15	1.80549	1.73327
chr14	1.40175	1.29595
chr13	1.2068	1.51764
chr12	1.77415	1.70223
chr11	1.55979	1.59445
chr10	1.03921	1.60605
chr9	1.22464	1.53537
chr8	1.24481	1.25912
chr7	1.73346	1.66412
chr6	1.00348	1.51546
chr5	1.26381	1.02041
chr4	1.33529	1.22944
chr3	1.71843	1.65631
chr2	1.6347	1.75146
chr1	0.948321	1.02662

## Sheet: Extended Data Fig 7e
Region	Count
Distal intergenic	13984
Intron	18651
Exon	1553
Prom <=1kb	2689
Prom <=1-2kb	2130
Prom <=2-3kb	1864
3-UTR	739
5-UTR	15

## Sheet: Extended Data Fig 7f
Region	Count
Distal intergenic	1452
Intron	1172
Exon	95
Prom <=1kb	184
Prom <=1-2kb	188
Prom <=2-3kb	125
3-UTR	43
5-UTR	1

## Sheet: Extended Data Fig 7g_5hmC
Analysis Type:	PANTHER Overrepresentation Test (Released 20240807)
Annotation Version and Release Date:	PANTHER version 19.0 Released 2024-06-20
Analyzed List:	Client Text Box Input (Mus musculus)
Reference List:	Mus musculus (all genes in database)
Test Type:	FISHER
Correction:	FDR
PANTHER GO-Slim Molecular Function	Mus musculus - REFLIST (21836)	Client Text Box Input (1287)	Client Text Box Input (expected)	Client Text Box Input (over/under)	Client Text Box Input (fold Enrichment)	Client Text Box Input (raw P-value)	Client Text Box Input (FDR)
cyclic-nucleotide phosphodiesterase activity (GO:0004112)	22	7	1.30	+	5.40	1.89E-04	3.09E-03
calcium-activated cation channel activity (GO:0005227)	16	5	.94	+	5.30	1.78E-03	1.93E-02
voltage-gated calcium channel activity (GO:0005245)	29	9	1.71	+	5.27	2.85E-05	7.84E-04
monoatomic ion-gated channel activity (GO:0022839)	18	5	1.06	+	4.71	3.17E-03	3.31E-02
calcium channel activity (GO:0005262)	76	18	4.48	+	4.02	3.12E-07	1.26E-05
beta-catenin binding (GO:0008013)	41	9	2.42	+	3.72	5.26E-04	6.50E-03
calcium ion transmembrane transporter activity (GO:0015085)	88	19	5.19	+	3.66	6.89E-07	2.45E-05
extracellular matrix structural constituent (GO:0005201)	54	11	3.18	+	3.46	2.62E-04	3.86E-03
protein tyrosine phosphatase activity (GO:0004725)	64	13	3.77	+	3.45	7.65E-05	1.45E-03
voltage-gated monoatomic cation channel activity (GO:0022843)	115	21	6.78	+	3.10	3.29E-06	1.11E-04
ligand-gated monoatomic cation channel activity (GO:0099094)	91	16	5.36	+	2.98	7.60E-05	1.48E-03
phosphoric diester hydrolase activity (GO:0008081)	57	10	3.36	+	2.98	1.67E-03	1.84E-02
monoatomic cation channel activity (GO:0005261)	255	44	15.03	+	2.93	1.21E-10	1.82E-08
gated channel activity (GO:0022836)	238	39	14.03	+	2.78	6.16E-09	4.66E-07
voltage-gated monoatomic ion channel activity (GO:0005244)	132	21	7.78	+	2.70	2.98E-05	7.51E-04
voltage-gated channel activity (GO:0022832)	132	21	7.78	+	2.70	2.98E-05	7.21E-04
cytoskeletal motor activity (GO:0003774)	95	15	5.60	+	2.68	4.27E-04	5.50E-03
metal ion transmembrane transporter activity (GO:0046873)	320	49	18.86	+	2.60	7.92E-10	9.58E-08
phosphoprotein phosphatase activity (GO:0004721)	106	16	6.25	+	2.56	4.69E-04	5.91E-03
ligand-gated channel activity (GO:0022834)	120	18	7.07	+	2.54	2.31E-04	3.68E-03
ligand-gated monoatomic ion channel activity (GO:0015276)	120	18	7.07	+	2.54	2.31E-04	3.59E-03
potassium channel activity (GO:0005267)	102	15	6.01	+	2.50	9.19E-04	1.09E-02
metalloendopeptidase activity (GO:0004222)	75	11	4.42	+	2.49	4.34E-03	4.16E-02
monoatomic ion channel activity (GO:0005216)	337	49	19.86	+	2.47	5.72E-09	4.94E-07
GTPase activator activity (GO:0005096)	131	19	7.72	+	2.46	2.45E-04	3.71E-03
potassium ion transmembrane transporter activity (GO:0015079)	132	19	7.78	+	2.44	2.71E-04	3.90E-03
voltage-gated potassium channel activity (GO:0005249)	85	12	5.01	+	2.40	4.07E-03	3.97E-02
monoatomic cation transmembrane transporter activity (GO:0008324)	408	57	24.05	+	2.37	1.56E-09	1.57E-07
inorganic cation transmembrane transporter activity (GO:0022890)	375	52	22.10	+	2.35	1.08E-08	7.27E-07
metallopeptidase activity (GO:0008237)	111	15	6.54	+	2.29	3.35E-03	3.43E-02
passive transmembrane transporter activity (GO:0022803)	385	51	22.69	+	2.25	7.02E-08	3.54E-06
channel activity (GO:0015267)	385	51	22.69	+	2.25	7.02E-08	3.27E-06
monoatomic ion transmembrane transporter activity (GO:0015075)	503	63	29.65	+	2.13	1.46E-08	8.83E-07
inorganic molecular entity transmembrane transporter activity (GO:0015318)	461	56	27.17	+	2.06	3.38E-07	1.28E-05
phosphoric ester hydrolase activity (GO:0042578)	260	31	15.32	+	2.02	1.73E-04	2.99E-03
GTPase regulator activity (GO:0030695)	236	28	13.91	+	2.01	4.09E-04	5.50E-03
nucleoside-triphosphatase regulator activity (GO:0060589)	236	28	13.91	+	2.01	4.09E-04	5.38E-03
actin binding (GO:0003779)	214	25	12.61	+	1.98	1.09E-03	1.24E-02
tubulin binding (GO:0015631)	181	21	10.67	+	1.97	3.58E-03	3.55E-02
cytoskeletal protein binding (GO:0008092)	448	49	26.40	+	1.86	3.95E-05	8.54E-04
transmembrane transporter activity (GO:0022857)	823	88	48.51	+	1.81	5.92E-08	3.26E-06
transporter activity (GO:0005215)	887	91	52.28	+	1.74	2.64E-07	1.14E-05
cis-regulatory region sequence-specific DNA binding (GO:0000987)	968	93	57.05	+	1.63	3.43E-06	1.09E-04
RNA polymerase II cis-regulatory region sequence-specific DNA binding (GO:0000978)	954	90	56.23	+	1.60	1.14E-05	3.44E-04
transcription cis-regulatory region binding (GO:0000976)	1173	102	69.14	+	1.48	7.28E-05	1.52E-03
transcription regulatory region nucleic acid binding (GO:0001067)	1173	102	69.14	+	1.48	7.28E-05	1.47E-03
sequence-specific double-stranded DNA binding (GO:1990837)	1194	102	70.37	+	1.45	1.42E-04	2.61E-03
RNA polymerase II transcription regulatory region sequence-specific DNA binding (GO:0000977)	1135	96	66.90	+	1.44	3.52E-04	4.84E-03
double-stranded DNA binding (GO:0003690)	1243	105	73.26	+	1.43	1.88E-04	3.16E-03
sequence-specific DNA binding (GO:0043565)	1243	104	73.26	+	1.42	3.06E-04	4.30E-03
DNA-binding transcription factor activity (GO:0003700)	1204	98	70.96	+	1.38	1.04E-03	1.22E-02
catalytic activity, acting on a protein (GO:0140096)	1586	129	93.48	+	1.38	1.61E-04	2.87E-03
transcription regulator activity (GO:0140110)	1410	113	83.10	+	1.36	8.33E-04	1.01E-02
DNA-binding transcription factor activity, RNA polymerase II-specific (GO:0000981)	1141	91	67.25	+	1.35	3.57E-03	3.60E-02
hydrolase activity (GO:0016787)	1436	114	84.64	+	1.35	1.13E-03	1.27E-02
protein binding (GO:0005515)	2418	190	142.52	+	1.33	2.96E-05	7.77E-04
catalytic activity (GO:0003824)	4016	279	236.70	+	1.18	2.07E-03	2.20E-02
molecular_function (GO:0003674)	12229	792	720.77	+	1.10	3.89E-05	9.05E-04
Unclassified (UNCLASSIFIED)	9607	495	566.23	-	.87	3.89E-05	8.72E-04
signaling receptor activity (GO:0038023)	1973	55	116.29	-	.47	2.63E-11	7.96E-09
molecular transducer activity (GO:0060089)	1973	55	116.29	-	.47	2.63E-11	5.31E-09
transmembrane signaling receptor activity (GO:0004888)	1847	45	108.86	-	.41	3.02E-13	1.83E-10
antigen binding (GO:0003823)	227	1	13.38	-	.07	2.59E-05	7.46E-04

## Sheet: Extended Data Fig 7g_5mC
Analysis Type:	PANTHER Overrepresentation Test (Released 20240807)
Annotation Version and Release Date:	PANTHER version 19.0 Released 2024-06-20
Analyzed List:	Client Text Box Input (Mus musculus)
Reference List:	Mus musculus (all genes in database)
Test Type:	FISHER
Correction:	FDR
PANTHER GO-Slim Molecular Function	Mus musculus - REFLIST (21836)	Client Text Box Input (9103)	Client Text Box Input (expected)	Client Text Box Input (over/under)	Client Text Box Input (fold Enrichment)	Client Text Box Input (raw P-value)	Client Text Box Input (FDR)
SMAD binding (GO:0046332)	22	22	9.17	+	2.40	4.30E-09	7.04E-08
phospholipase C activity (GO:0004629)	15	14	6.25	+	2.24	4.36E-05	3.47E-04
microtubule plus-end binding (GO:0051010)	10	9	4.17	+	2.16	2.37E-03	1.10E-02
lysophospholipase activity (GO:0004622)	9	8	3.75	+	2.13	5.16E-03	2.12E-02
basic amino acid transmembrane transporter activity (GO:0015174)	8	7	3.34	+	2.10	1.11E-02	4.05E-02
adenylate cyclase inhibiting G protein-coupled glutamate receptor activity (GO:0001640)	8	7	3.34	+	2.10	1.11E-02	4.02E-02
voltage-gated calcium channel activity (GO:0005245)	29	25	12.09	+	2.07	1.12E-06	1.11E-05
SH3 domain binding (GO:0017124)	14	12	5.84	+	2.06	1.47E-03	7.36E-03
carboxy-lyase activity (GO:0016831)	18	15	7.50	+	2.00	4.29E-04	2.73E-03
beta-catenin binding (GO:0008013)	41	33	17.09	+	1.93	5.40E-07	5.54E-06
ATPase-coupled intramembrane lipid transporter activity (GO:0140326)	20	16	8.34	+	1.92	8.66E-04	4.99E-03
cyclase activity (GO:0009975)	23	18	9.59	+	1.88	4.68E-04	2.95E-03
protein tyrosine phosphatase activity (GO:0004725)	64	50	26.68	+	1.87	4.53E-09	6.85E-08
cyclic-nucleotide phosphodiesterase activity (GO:0004112)	22	17	9.17	+	1.85	8.71E-04	4.97E-03
clathrin binding (GO:0030276)	39	30	16.26	+	1.85	1.08E-05	9.20E-05
calcium ion transmembrane transporter activity (GO:0015085)	88	67	36.69	+	1.83	6.03E-11	1.22E-09
hormone binding (GO:0042562)	25	19	10.42	+	1.82	7.62E-04	4.52E-03
phosphoric diester hydrolase activity (GO:0008081)	57	43	23.76	+	1.81	2.68E-07	2.90E-06
transmembrane receptor protein kinase activity (GO:0019199)	61	46	25.43	+	1.81	1.32E-07	1.63E-06
calcium channel activity (GO:0005262)	76	57	31.68	+	1.80	5.92E-09	8.73E-08
phosphorus-oxygen lyase activity (GO:0016849)	24	18	10.01	+	1.80	1.35E-03	6.84E-03
extracellular matrix structural constituent (GO:0005201)	54	40	22.51	+	1.78	2.28E-06	2.12E-05
transmembrane receptor protein tyrosine kinase activity (GO:0004714)	54	40	22.51	+	1.78	2.28E-06	2.09E-05
cholesterol binding (GO:0015485)	23	17	9.59	+	1.77	2.37E-03	1.11E-02
peptide hormone binding (GO:0017046)	19	14	7.92	+	1.77	8.42E-03	3.22E-02
small GTPase binding (GO:0031267)	41	30	17.09	+	1.76	5.10E-05	4.01E-04
microfilament motor activity (GO:0000146)	37	27	15.42	+	1.75	1.57E-04	1.16E-03
P-type ion transporter activity (GO:0015662)	18	13	7.50	+	1.73	1.43E-02	4.82E-02
monoatomic ion-gated channel activity (GO:0022839)	18	13	7.50	+	1.73	1.43E-02	4.79E-02
glutamate receptor activity (GO:0008066)	25	18	10.42	+	1.73	3.51E-03	1.55E-02
ATPase-coupled monoatomic cation transmembrane transporter activity (GO:0019829)	32	23	13.34	+	1.72	8.94E-04	5.01E-03
SNARE binding (GO:0000149)	77	55	32.10	+	1.71	1.60E-07	1.86E-06
ATPase-coupled transmembrane transporter activity (GO:0042626)	80	57	33.35	+	1.71	1.38E-07	1.67E-06
guanyl-nucleotide exchange factor activity (GO:0005085)	100	71	41.69	+	1.70	4.50E-09	6.99E-08
sialyltransferase activity (GO:0008373)	20	14	8.34	+	1.68	1.22E-02	4.35E-02
calmodulin binding (GO:0005516)	46	32	19.18	+	1.67	2.32E-04	1.63E-03
cytoskeletal motor activity (GO:0003774)	95	66	39.60	+	1.67	5.15E-08	6.49E-07
GTPase activator activity (GO:0005096)	131	91	54.61	+	1.67	1.69E-10	3.19E-09
alcohol binding (GO:0043178)	36	25	15.01	+	1.67	1.03E-03	5.49E-03
double-stranded RNA binding (GO:0003725)	39	27	16.26	+	1.66	8.77E-04	4.96E-03
sodium channel activity (GO:0005272)	29	20	12.09	+	1.65	3.99E-03	1.70E-02
ubiquitin-like protein conjugating enzyme binding (GO:0044390)	25	17	10.42	+	1.63	1.31E-02	4.53E-02
non-membrane spanning protein tyrosine kinase activity (GO:0004715)	25	17	10.42	+	1.63	1.31E-02	4.50E-02
GTPase regulator activity (GO:0030695)	236	160	98.38	+	1.63	6.08E-16	1.93E-14
nucleoside-triphosphatase regulator activity (GO:0060589)	236	160	98.38	+	1.63	6.08E-16	1.84E-14
protein tyrosine kinase activity (GO:0004713)	99	67	41.27	+	1.62	1.94E-07	2.14E-06
primary active transmembrane transporter activity (GO:0015399)	86	58	35.85	+	1.62	1.60E-06	1.51E-05
microtubule motor activity (GO:0003777)	58	39	24.18	+	1.61	1.38E-04	1.03E-03
metalloexopeptidase activity (GO:0008235)	27	18	11.26	+	1.60	1.05E-02	3.84E-02
protein-lysine N-methyltransferase activity (GO:0016279)	30	20	12.51	+	1.60	8.34E-03	3.25E-02
lysine N-methyltransferase activity (GO:0016278)	30	20	12.51	+	1.60	8.34E-03	3.23E-02
phosphatidylserine binding (GO:0001786)	39	26	16.26	+	1.60	1.84E-03	8.74E-03
microtubule binding (GO:0008017)	146	97	60.86	+	1.59	1.83E-09	3.16E-08
cell adhesion molecule binding (GO:0050839)	140	93	58.36	+	1.59	4.16E-09	6.99E-08
lipid kinase activity (GO:0001727)	35	23	14.59	+	1.58	5.37E-03	2.20E-02
carbon-carbon lyase activity (GO:0016830)	32	21	13.34	+	1.57	6.93E-03	2.78E-02
sterol binding (GO:0032934)	29	19	12.09	+	1.57	1.30E-02	4.55E-02
acetylglucosaminyltransferase activity (GO:0008375)	29	19	12.09	+	1.57	1.30E-02	4.52E-02
tubulin binding (GO:0015631)	181	118	75.46	+	1.56	2.54E-10	4.66E-09
histone methyltransferase activity (GO:0042054)	37	24	15.42	+	1.56	6.72E-03	2.71E-02
voltage-gated monoatomic cation channel activity (GO:0022843)	115	74	47.94	+	1.54	1.42E-06	1.37E-05
integrin binding (GO:0005178)	53	34	22.09	+	1.54	1.17E-03	6.09E-03
phospholipase activity (GO:0004620)	64	41	26.68	+	1.54	3.33E-04	2.24E-03
phosphatidylinositol phosphate binding (GO:1901981)	66	42	27.51	+	1.53	3.92E-04	2.55E-03
actin filament binding (GO:0051015)	159	101	66.28	+	1.52	3.91E-08	5.25E-07
phosphoprotein phosphatase activity (GO:0004721)	106	67	44.19	+	1.52	1.04E-05	8.97E-05
phosphoric ester hydrolase activity (GO:0042578)	260	163	108.39	+	1.50	9.94E-12	2.23E-10
mRNA 3'-UTR binding (GO:0003730)	48	30	20.01	+	1.50	4.84E-03	2.01E-02
metal ion transmembrane transporter activity (GO:0046873)	320	199	133.40	+	1.49	1.26E-13	3.31E-12
monoatomic cation channel activity (GO:0005261)	255	158	106.30	+	1.49	6.40E-11	1.25E-09
cytoskeletal protein binding (GO:0008092)	448	277	186.76	+	1.48	5.76E-18	2.18E-16
protein kinase activity (GO:0004672)	458	283	190.93	+	1.48	2.48E-18	9.99E-17
ATP-dependent activity (GO:0140657)	346	213	144.24	+	1.48	8.52E-14	2.34E-12
voltage-gated monoatomic ion channel activity (GO:0005244)	132	81	55.03	+	1.47	7.37E-06	6.66E-05
voltage-gated channel activity (GO:0022832)	132	81	55.03	+	1.47	7.37E-06	6.56E-05
pentosyltransferase activity (GO:0016763)	44	27	18.34	+	1.47	9.14E-03	3.43E-02
actin binding (GO:0003779)	214	131	89.21	+	1.47	1.10E-08	1.54E-07
monoatomic ion channel activity (GO:0005216)	337	206	140.49	+	1.47	5.46E-13	1.32E-11
active transmembrane transporter activity (GO:0022804)	228	139	95.05	+	1.46	4.36E-09	6.93E-08
histone modifying activity (GO:0140993)	97	59	40.44	+	1.46	1.74E-04	1.27E-03
organic anion transmembrane transporter activity (GO:0008514)	181	110	75.46	+	1.46	2.86E-07	3.04E-06
phosphotransferase activity, alcohol group as acceptor (GO:0016773)	550	332	229.28	+	1.45	5.38E-19	2.51E-17
ATP hydrolysis activity (GO:0016887)	77	46	32.10	+	1.43	1.63E-03	8.02E-03
inorganic cation transmembrane transporter activity (GO:0022890)	375	224	156.33	+	1.43	1.80E-12	4.19E-11
gated channel activity (GO:0022836)	238	142	99.22	+	1.43	2.14E-08	2.94E-07
inorganic molecular entity transmembrane transporter activity (GO:0015318)	461	275	192.18	+	1.43	5.45E-15	1.57E-13
monoatomic ion transmembrane transporter activity (GO:0015075)	503	300	209.69	+	1.43	2.83E-16	1.01E-14
inorganic anion transmembrane transporter activity (GO:0015103)	94	56	39.19	+	1.43	5.02E-04	3.10E-03
monoatomic cation transmembrane transporter activity (GO:0008324)	408	243	170.09	+	1.43	2.51E-13	6.33E-12
lipase activity (GO:0016298)	89	53	37.10	+	1.43	7.68E-04	4.51E-03
kinase activity (GO:0016301)	592	352	246.79	+	1.43	1.42E-18	6.15E-17
chloride transmembrane transporter activity (GO:0015108)	86	51	35.85	+	1.42	1.34E-03	6.87E-03
N-methyltransferase activity (GO:0008170)	54	32	22.51	+	1.42	1.22E-02	4.35E-02
phosphatase activity (GO:0016791)	201	119	83.79	+	1.42	5.71E-07	5.75E-06
active monoatomic ion transmembrane transporter activity (GO:0022853)	137	81	57.11	+	1.42	3.95E-05	3.19E-04
protein serine/threonine kinase activity (GO:0004674)	330	194	137.57	+	1.41	4.15E-10	7.39E-09
sodium ion transmembrane transporter activity (GO:0015081)	114	67	47.52	+	1.41	2.66E-04	1.83E-03
enzyme activator activity (GO:0008047)	218	128	90.88	+	1.41	5.24E-07	5.46E-06
transcription coactivator activity (GO:0003713)	75	44	31.27	+	1.41	3.24E-03	1.45E-02
phosphatidylinositol binding (GO:0035091)	99	58	41.27	+	1.41	9.76E-04	5.27E-03
passive transmembrane transporter activity (GO:0022803)	385	225	160.50	+	1.40	3.32E-11	7.17E-10
channel activity (GO:0015267)	385	225	160.50	+	1.40	3.32E-11	6.92E-10
monoatomic anion transmembrane transporter activity (GO:0008509)	91	53	37.94	+	1.40	1.85E-03	8.72E-03
lyase activity (GO:0016829)	110	64	45.86	+	1.40	6.24E-04	3.78E-03
kinase binding (GO:0019900)	148	86	61.70	+	1.39	7.34E-05	5.55E-04
transmembrane transporter activity (GO:0022857)	823	474	343.09	+	1.38	9.86E-21	5.97E-19
potassium ion transmembrane transporter activity (GO:0015079)	132	76	55.03	+	1.38	2.59E-04	1.80E-03
neurotransmitter receptor activity (GO:0030594)	73	42	30.43	+	1.38	8.43E-03	3.21E-02
S-adenosylmethionine-dependent methyltransferase activity (GO:0008757)	80	46	33.35	+	1.38	4.46E-03	1.87E-02
transporter activity (GO:0005215)	887	508	369.77	+	1.37	2.16E-21	1.63E-19
ligand-gated monoatomic cation channel activity (GO:0099094)	91	52	37.94	+	1.37	3.78E-03	1.63E-02
secondary active transmembrane transporter activity (GO:0015291)	142	81	59.20	+	1.37	2.27E-04	1.62E-03
UDP-glycosyltransferase activity (GO:0008194)	107	61	44.61	+	1.37	1.57E-03	7.76E-03
phospholipid binding (GO:0005543)	195	111	81.29	+	1.37	2.04E-05	1.71E-04
lipid transporter activity (GO:0005319)	111	63	46.27	+	1.36	1.40E-03	7.08E-03
protein kinase binding (GO:0019901)	141	80	58.78	+	1.36	4.04E-04	2.60E-03
ligand-gated channel activity (GO:0022834)	120	68	50.03	+	1.36	1.08E-03	5.74E-03
ligand-gated monoatomic ion channel activity (GO:0015276)	120	68	50.03	+	1.36	1.08E-03	5.69E-03
transferase activity, transferring phosphorus-containing groups (GO:0016772)	712	403	296.82	+	1.36	4.27E-16	1.44E-14
voltage-gated potassium channel activity (GO:0005249)	85	48	35.43	+	1.35	7.78E-03	3.10E-02
organic acid transmembrane transporter activity (GO:0005342)	140	79	58.36	+	1.35	5.36E-04	3.28E-03
ligase activity (GO:0016874)	135	76	56.28	+	1.35	8.12E-04	4.72E-03
carboxylic acid transmembrane transporter activity (GO:0046943)	139	78	57.95	+	1.35	7.10E-04	4.25E-03
protein-macromolecule adaptor activity (GO:0030674)	329	184	137.15	+	1.34	1.84E-07	2.10E-06
molecular adaptor activity (GO:0060090)	329	184	137.15	+	1.34	1.84E-07	2.07E-06
potassium channel activity (GO:0005267)	102	57	42.52	+	1.34	4.60E-03	1.92E-02
metallopeptidase activity (GO:0008237)	111	62	46.27	+	1.34	2.71E-03	1.24E-02
symporter activity (GO:0015293)	86	48	35.85	+	1.34	8.49E-03	3.21E-02
G protein-coupled peptide receptor activity (GO:0008528)	89	49	37.10	+	1.32	1.28E-02	4.52E-02
catalytic activity, acting on a protein (GO:0140096)	1586	851	661.17	+	1.29	2.31E-23	2.00E-21
glycosyltransferase activity (GO:0016757)	220	118	91.71	+	1.29	3.41E-04	2.27E-03
transcription coregulator activity (GO:0003712)	203	108	84.63	+	1.28	9.70E-04	5.29E-03
enzyme regulator activity (GO:0030234)	556	295	231.79	+	1.27	4.66E-08	6.00E-07
hydrolase activity, acting on ester bonds (GO:0016788)	527	279	219.70	+	1.27	1.51E-07	1.79E-06
transferase activity (GO:0016740)	1687	887	703.28	+	1.26	7.62E-21	5.13E-19
enzyme binding (GO:0019899)	381	198	158.83	+	1.25	5.15E-05	4.00E-04
mRNA binding (GO:0003729)	235	122	97.97	+	1.25	1.72E-03	8.31E-03
protein binding (GO:0005515)	2418	1245	1008.02	+	1.24	8.08E-25	8.14E-23
ubiquitin-like protein ligase activity (GO:0061659)	244	125	101.72	+	1.23	2.63E-03	1.22E-02
lipid binding (GO:0008289)	299	153	124.65	+	1.23	9.22E-04	5.12E-03
ubiquitin protein ligase activity (GO:0061630)	233	119	97.13	+	1.23	4.00E-03	1.69E-02
catalytic activity (GO:0003824)	4016	2018	1674.19	+	1.21	9.75E-34	1.18E-31
protein-containing complex binding (GO:0044877)	582	292	242.62	+	1.20	3.44E-05	2.85E-04
aminoacyltransferase activity (GO:0016755)	341	169	142.16	+	1.19	3.31E-03	1.47E-02
hydrolase activity (GO:0016787)	1436	703	598.64	+	1.17	9.48E-09	1.37E-07
molecular function regulator activity (GO:0098772)	918	448	382.70	+	1.17	9.95E-06	8.72E-05
ubiquitin-protein transferase activity (GO:0004842)	312	152	130.07	+	1.17	1.28E-02	4.52E-02
ubiquitin-like protein transferase activity (GO:0019787)	329	160	137.15	+	1.17	1.12E-02	4.02E-02
pyrophosphatase activity (GO:0016462)	315	153	131.32	+	1.17	1.33E-02	4.52E-02
molecular function activator activity (GO:0140677)	484	233	201.77	+	1.15	3.83E-03	1.64E-02
acyltransferase activity (GO:0016746)	500	239	208.44	+	1.15	5.85E-03	2.38E-02
transcription regulator activity (GO:0140110)	1410	660	587.80	+	1.12	6.44E-05	4.93E-04
DNA-binding transcription factor activity, RNA polymerase II-specific (GO:0000981)	1141	523	475.66	+	1.10	3.73E-03	1.63E-02
DNA-binding transcription factor activity (GO:0003700)	1204	551	501.92	+	1.10	3.52E-03	1.55E-02
transcription cis-regulatory region binding (GO:0000976)	1173	533	489.00	+	1.09	8.07E-03	3.19E-02
transcription regulatory region nucleic acid binding (GO:0001067)	1173	533	489.00	+	1.09	8.07E-03	3.17E-02
sequence-specific double-stranded DNA binding (GO:1990837)	1194	541	497.76	+	1.09	9.42E-03	3.52E-02
sequence-specific DNA binding (GO:0043565)	1243	563	518.18	+	1.09	8.37E-03	3.23E-02
organic cyclic compound binding (GO:0097159)	2575	1144	1073.47	+	1.07	2.89E-03	1.30E-02
molecular_function (GO:0003674)	12229	5430	5098.03	+	1.07	4.18E-20	2.11E-18
nucleic acid binding (GO:0003676)	2180	965	908.80	+	1.06	1.03E-02	3.82E-02
binding (GO:0005488)	6153	2680	2565.06	+	1.04	4.76E-04	2.97E-03
Unclassified (UNCLASSIFIED)	9607	3673	4004.97	-	.92	4.18E-20	2.30E-18
histone binding (GO:0042393)	161	51	67.12	-	.76	1.01E-02	3.75E-02
serine-type endopeptidase activity (GO:0004252)	82	23	34.18	-	.67	1.32E-02	4.51E-02
modification-dependent protein binding (GO:0140030)	116	32	48.36	-	.66	1.78E-03	8.56E-03
cytokine receptor binding (GO:0005126)	104	27	43.36	-	.62	9.51E-04	5.23E-03
structural constituent of ribosome (GO:0003735)	108	27	45.02	-	.60	3.83E-04	2.52E-03
signaling receptor activity (GO:0038023)	1973	492	822.50	-	.60	1.78E-59	5.40E-57
molecular transducer activity (GO:0060089)	1973	492	822.50	-	.60	1.78E-59	3.60E-57
transmembrane signaling receptor activity (GO:0004888)	1847	425	769.98	-	.55	3.76E-69	2.27E-66
chromatin DNA binding (GO:0031490)	82	18	34.18	-	.53	2.75E-04	1.87E-03
hormone activity (GO:0005179)	56	12	23.35	-	.51	1.69E-03	8.26E-03
chemokine receptor binding (GO:0042379)	45	8	18.76	-	.43	1.20E-03	6.22E-03
nucleosome binding (GO:0031491)	74	11	30.85	-	.36	1.21E-06	1.18E-05
methylated histone binding (GO:0035064)	74	9	30.85	-	.29	4.12E-08	5.42E-07
taste receptor activity (GO:0008527)	35	4	14.59	-	.27	1.96E-04	1.41E-03
snRNA binding (GO:0017069)	20	2	8.34	-	.24	2.87E-03	1.30E-02
bitter taste receptor activity (GO:0033038)	34	3	14.17	-	.21	3.49E-05	2.85E-04
antigen binding (GO:0003823)	227	5	94.63	-	.05	4.22E-45	6.39E-43
