# Supplementary material for: Old mitochondria regulate niche renewal via α-ketoglutarate metabolism in stem cells
Source: Nat Metab. 2025 Jul 14;7(7):1344–57. doi: 10.1038/s42255-025-01325-7 (PMC12286850; doi:10.1038/s42255-025-01325-7)
Supplement: Supplementary file 16 — Statistical source data. [file 42255_2025_1325_MOESM16_ESM.xlsx]

## Sheet: Extenden Data Fig 8a
chr	start	stop	q-value	mean,metdiff	N,met	mean,g1	mean,g2	gene
chr8	91431205	91431392	9.3328e-10	-0.637097	31	0.080645	0.71774	Fto
chr11	50431670	50431721	0.018324	-0.295543	23	0.030652	0.3262	Rufy
chr7	45667856	45667893	0.005357	-0.254643	21	0.026905	0.28155	Fut2
chr17	12769760	12769859	0.023086	-0.19	25	0.0442	0.2342	Igf2r
chrX	74023753	74023846	0.00055155	-0.174722	27	0.037315	0.21204	Irak1
chr4	126237028	126237144	0.044658	-0.169196	28	0.0090179	0.17821	Map7d1
chr14	63268722	63268862	0.012369	-0.106054	26	0.0075962	0.11365	Gata4
chr14	36968531	36968604	0.029561	0.154231	13	0.1575	0.0032692	Ccer2
chr6	97372378	97372681	0.00092908	0.404085	41	0.6303	0.22622	Frdm4b
chr8	67792882	67793031	0.0011214	0.537037	27	0.62037	0.083333	Psd3

## Sheet: Extendend Data Fig 8b
	seqnames	start	end	strand	q.value	mean.metdiff	N.met	mean.g1	mean.g2	gene	distanceToTSS	geneId	geneSymbol	geneAnnotation	overlapsEnhancer
1	chr8	91431205	91431392	*	9.3328e-10	-0.637097	31	0.080645	0.71774	Fto	-36293	26383	Fto	Intron (ENSMUST00000069718.14/26383, intron 3 of 8)	No
2	chr11	50431670	50431721	*	0.018324	-0.295543	23	0.030652	0.3262	Rufy	-545	216724	Rufy1	Promoter (<=1kb)	Yes
3	chr7	45667856	45667893	*	0.005357	-0.254643	21	0.026905	0.28155	Fut2	-1462	14344	Fut2	Promoter (1-2kb)	No
4	chr17	12769760	12769859	*	0.023086	-0.19	25	0.0442	0.2342	Igf2r	-96	16004	Igf2r	Promoter (<=1kb)	Yes
5	chrX	74023753	74023846	*	0.00055155	-0.174722	27	0.037315	0.21204	Irak1	0	16179	Irak1	Promoter (<=1kb)	Yes
6	chr4	126237028	126237144	*	0.044658	-0.169196	28	0.0090179	0.17821	Map7d1	-2252	245877	Map7d1	Promoter (2-3kb)	No
7	chr14	63268722	63268862	*	0.012369	-0.106054	26	0.0075962	0.11365	Gata4	2262	14463	Gata4	Promoter (2-3kb)	Yes
8	chr14	36968531	36968604	*	0.029561	0.154231	13	0.1575	0.0032692	Ccer2	83	72972	Ccser2	Promoter (<=1kb)	No
9	chr6	97372378	97372681	*	0.00092908	0.404085	41	0.6303	0.22622	Frdm4b	-18201	232288	Frmd4b	Intron (ENSMUST00000113355.8/232288, intron 6 of 23)	No
10	chr8	67792882	67793031	*	0.0011214	0.537037	27	0.62037	0.083333	Psd3	25202	234353	Psd3	Intron (ENSMUST00000038959.15/234353, intron 8 of 14)	No
