# Supplementary material for: Old mitochondria regulate niche renewal via α-ketoglutarate metabolism in stem cells
Source: Nat Metab. 2025 Jul 14;7(7):1344–57. doi: 10.1038/s42255-025-01325-7 (PMC12286850; doi:10.1038/s42255-025-01325-7)
Supplement: Supplementary file 17 — Statistical source data. [file 42255_2025_1325_MOESM17_ESM.xlsx]

## Sheet: Extended Data Fig 9a
chr	start	stop	q.value	mean.metdiff	N.met	mean.g1	mean.g2	gene
chr6	95475765	95475995	1.192e-06	0.532708	36	0.63688	0.10417	Suc
chr12	52116127	52116315	0.011595	0.515385	26	0.70769	0.19231	Nubpl
chr8	88627600	88627687	2.2713e-05	0.338214	28	0.53286	0.19464	Snx20
chrX	13072453	13072504	4.0421e-06	0.328661	28	0.36277	0.034107	Usp9x
chr11	50431670	50431693	0.00029192	0.325357	21	0.44821	0.12286	Rufy1
chr8	84995787	84995908	0.016057	0.19	29	0.58543	0.39543	Hook2
chrX	159532713	159532820	0.0021122	0.165694	36	0.23896	0.073264	Bclaf3
chr11	6006394	6006590	0.030456	0.119907	27	0.19861	0.078704	Camk2b
chr11	96342024	96342187	0.0075842	-0.107155	29	0.014569	0.12172	Hoxb3
chrX	102071022	102071214	8.166e-05	-0.168871	31	0.10556	0.27444	Rtl5
chrX	151096331	151096499	0.0083101	-0.188696	23	0.034348	0.22304	Tsr2
chrX	134541126	134541602	4.3669e-06	-0.20035	50	0.1237	0.32405	Timm8a1
chrX	98937032	98937212	0.0010656	-0.247214	35	0.10793	0.35514	Yipf6
chrX	139870997	139871101	0.0032719	-0.2522	25	0.1007	0.3529	Morc4
chr7	67660541	67660971	0.014844	-0.297589	28	0.36795	0.66554	Ttc23
chrX	160766299	160766484	1.5058e-05	-0.301053	19	0.078947	0.38	Rs1
chr11	70520233	70520481	7.2031e-06	-0.326038	53	0.37755	0.70358	Gltpd2
chr16	32149440	32149619	0.029655	-0.342895	19	0.10605	0.44895	Nrros
chr17	56798250	56798310	0.0019755	-0.350268	28	0.54554	0.8958	Rfx2
chr15	101231762	101231850	2.7835e-05	-0.374483	29	0.47983	0.85431	Grasp
chr5	136303363	136303445	2.1542e-05	-0.472045	33	0.48795	0.96	Cux1
chr16	32148417	32148485	8.6156e-05	-0.480789	19	0.19105	0.67184	Nrros
chr4	53058280	53058493	0.015208	-0.669643	14	0.16071	0.83036	Abca1
chrX	98743598	98743695	0.0059293	-0.691964	14	0.19196	0.88393	Ophn1
chr5	3988276	3988431	0.00053978	-0.732143	14	0.10714	0.83929	Akap9

## Sheet: Extended Data Fig 9b
chr	start	stop	q.value	mean.metdiff	N.met	mean.g1	mean.g2	gene	distanceToTSS	geneId	gene	geneAnnotation	overlapsEnhancer
chr6	95475765	95475995	1.192e-06	0.532708	36	0.63688	0.10417	Suc	-141772	414067	Suc	Intron (ENSMUST00000204224.2/20917, intron 10 of 10)	No
chr12	52116127	52116315	0.011595	0.515385	26	0.70769	0.19231	Nubpl	-16069	76826	Nubpl	Intron (ENSMUST00000040090.15/76826, intron 3 of 10)	No
chr8	88627600	88627687	2.2713e-05	0.338214	28	0.53286	0.19464	Snx20	8441	71607	Snx20	Exon (ENSMUST00000034087.8/71607, exon 4 of 4)	Yes
chrX	13072453	13072504	4.0421e-06	0.328661	28	0.36277	0.034107	Usp9x	939	22284	Usp9x	Promoter (<=1kb)	No
chr11	50431670	50431693	0.00029192	0.325357	21	0.44821	0.12286	Rufy1	-545	216724	Rufy1	Promoter (<=1kb)	Yes
chr8	84995787	84995908	0.016057	0.19	29	0.58543	0.39543	Hook2	-2583	170833	Hook2	Promoter (2-3kb)	Yes
chrX	159532713	159532820	0.0021122	0.165694	36	0.23896	0.073264	Bclaf3	0	382252	Bclaf3	Promoter (<=1kb)	Yes
chr11	6006394	6006590	0.030456	0.119907	27	0.19861	0.078704	Camk2b	-5946	12323	Camk2b	Intron (ENSMUST00000109813.8/12323, intron 3 of 20)	No
chr11	96342024	96342187	0.0075842	-0.107155	29	0.014569	0.12172	Hoxb3	1079	15410	Hoxb3	Promoter (1-2kb)	Yes
chrX	102071022	102071214	8.166e-05	-0.168871	31	0.10556	0.27444	Rtl5	90	331474	Rtl5	Promoter (<=1kb)	Yes
chrX	151096331	151096499	0.0083101	-0.188696	23	0.034348	0.22304	Tsr2	24	69499	Tsr2	Promoter (<=1kb)	Yes
chrX	134541126	134541602	4.3669e-06	-0.20035	50	0.1237	0.32405	Timm8a1	263	30058	Timm8a1	Promoter (<=1kb)	Yes
chrX	98937032	98937212	0.0010656	-0.247214	35	0.10793	0.35514	Yipf6	-61	77929	Yipf6	Promoter (<=1kb)	Yes
chrX	139870997	139871101	0.0032719	-0.2522	25	0.1007	0.3529	Morc4	98	75746	Morc4	Promoter (<=1kb)	Yes
chr7	67660541	67660971	0.014844	-0.297589	28	0.36795	0.66554	Ttc23	5094	67009	Ttc23	Exon (ENSMUST00000135236.1/67009, exon 3 of 3)	Yes
chrX	160766299	160766484	1.5058e-05	-0.301053	19	0.078947	0.38	Rs1	-1529	20147	Rs1	Promoter (1-2kb)	Yes
chr11	70520233	70520481	7.2031e-06	-0.326038	53	0.37755	0.70358	Gltpd2	594	216871	Gltpd2	Promoter (<=1kb)	Yes
chr16	32149440	32149619	0.029655	-0.342895	19	0.10605	0.44895	Nrros	-1322	224109	Nrros	Promoter (1-2kb)	No
chr17	56798250	56798310	0.0019755	-0.350268	28	0.54554	0.8958	Rfx2	-14546	19725	Rfx2	Intron (ENSMUST00000086801.6/19725, intron 5 of 16)	No
chr15	101231762	101231850	2.7835e-05	-0.374483	29	0.47983	0.85431	Grasp	-6576	380977	Grasp	Exon (ENSMUST00000000543.5/56149, exon 8 of 8)	No
chr5	136303363	136303445	2.1542e-05	-0.472045	33	0.48795	0.96	Cux1	-842	13047	Cux1	Promoter (<=1kb)	No
chr16	32148417	32148485	8.6156e-05	-0.480789	19	0.19105	0.67184	Nrros	-299	224109	Nrros	Promoter (<=1kb)	No
chr4	53058280	53058493	0.015208	-0.669643	14	0.16071	0.83036	Abca1	-17354	11303	Abca1	Intron (ENSMUST00000030010.3/11303, intron 34 of 49)	No
chrX	98743598	98743695	0.0059293	-0.691964	14	0.19196	0.88393	Ophn1	146689	94190	Ophn1	Intron (ENSMUST00000033560.8/94190, intron 5 of 24)	No
chr5	3988276	3988431	0.00053978	-0.732143	14	0.10714	0.83929	Akap9	12660	100986	Akap9	Intron (ENSMUST00000044492.9/100986, intron 14 of 47)	No
