# Supplementary material for: Old mitochondria regulate niche renewal via α-ketoglutarate metabolism in stem cells
Source: Nat Metab. 2025 Jul 14;7(7):1344–57. doi: 10.1038/s42255-025-01325-7 (PMC12286850; doi:10.1038/s42255-025-01325-7)
Supplement: Supplementary file 18 — Statistical source data. [file 42255_2025_1325_MOESM18_ESM.xlsx]

## Sheet: Extended Data Fig 10a
Gains in 5hmC	Loss in 5hmC	Gain in 5mC	Loss in 5mC
1.59049	0.109052	-0.168367	2.31669
0.289114	0.283184	-1.06984	0.232136
0.0959438	-0.918167	2.20292	-1.2132
0.160062		0.656352	0.289114
3.5573		-0.226823	-0.0119789
0.447997		0.640546	0.0646241
1.26385		-0.36844	0.54931
		-0.719763	-0.159396
		-0.60394
		1.01064
		2.32873
		-1.66623
		-0.482962

## Sheet: Extended Data Fig 10b
	Ctrl			aKG
Day 0	1	1	1	1	1	1
Day 1	0.996296	1.01754	0.963687	1.02356	0.961832	0.963087
Day 2	0.951852	0.988304	0.952514	1.02356	0.950382	0.959732
Day 3	0.925926	1.02047	0.944134	0.97644	0.931298	0.983221
Day 4	0.909259	1.00877	0.930168	0.950262	0.906489	0.973154
Day 5	0.892593	1.00585	0.932961	0.929319	0.877863	0.993289
Day 6	0.903704	1.0117	0.949721	0.926702	0.847328	0.996644
Day7	0.888889	1.00585	0.930168	0.895288	0.839695	1.00671
Day 8	0.881481	1.00585	0.941341	0.895288	0.832061	1.01007
Day 9	0.887037	1.00292	0.930168	0.882199	0.814886	0.993289
Day 10	0.87963	1	0.938547	0.86911	0.822519	1.00336
Day 11	0.868519	1.00292	0.935754	0.858639	0.816794	0.983221
Day 12	0.87037	1.01754	0.918994	0.861257	0.805344	0.983221
Day 13	0.868519	0.994152	0.927374	0.848168	0.811069	0.986577
Day 14	0.862963	0.976608	0.902235	0.842932	0.790076	0.989933
Day 15	0.864815	0.973684	0.902235	0.827225	0.816794	0.993289
Day 16	0.844444	0.973684	0.896648	0.814136	0.80916	0.989933
Day 17	0.848148	0.961988	0.885475	0.829843	0.818702	0.986577
Day 18	0.844444	0.976608	0.893855	0.806283	0.811069	0.979866
Day 19	0.853704	0.961988	0.888268	0.795812	0.801527	0.973154
Day 20	0.840741	0.959064	0.891061	0.814136	0.799618	0.983221
Day 21	0.837037	0.959064	0.877095	0.811518	0.801527	0.979866
